# Supplementary material for: Compatible solutes determine the heat resistance of conidia
Source: Fungal Biol Biotechnol. 2023 Nov 13;10:21. doi: 10.1186/s40694-023-00168-9 (PMC10644514; doi:10.1186/s40694-023-00168-9)
Supplement: Supplementary file 9 — Additional file 9: Table S1. Transcriptome and proteome data. [file 40694_2023_168_MOESM9_ESM.xlsx]

## Sheet: 37C_vs_28C_results
Gene_ID	baseMean DESeq2 (RNAseq expression results)	log2FoldChange DESeq2	lfcSE	pvalue	p-value (adjusted)	Significant change? (p<0.05)	Up in 37C?	Up & Significant	Down in 37C?	Down & Significant	Up/Down?	LFQ_intensity_28C (protein values 28C samples)	LFQ_intensity_37C (protein values 37C samples)	log2FC_proteome	Significant (p<0.05) prot	Both	Proteome	Transcritome	None	Column1	Group (significant change in Proteome, Transcriptome or Both)
NRRL3_10215	12309.3	2.43474	0.171005	5.47495e-47	2.44046e-44	YES	Up	NRRL3_10215			Yes	5899.8	1.17811e+06	7.5	2.58e-13	1				1	Both
NRRL3_10314	3669.92	-1.98009	0.275816	6.07187e-14	2.0556e-12	YES			Down	NRRL3_10314	Yes	1777000	23597.7	-6.44	2.58e-13	1				1	Both
NRRL3_04002	1758.59	4.6035	0.26481	7.46254e-69	1.14049e-65	YES	Up	NRRL3_04002			Yes	0	130312	7.01	2.19e-08	1				1	Both
NRRL3_06750	1598.82	-1.4096	0.213472	5.71929e-12	1.47079e-10	YES			Down	NRRL3_06750	Yes	239267	9344.23	-4.63	3.83e-08	1				1	Both
NRRL3_11707	1303.19	0.137177	0.207554	0.482888	0.652759	NO						218194	349483	5.16	1.97e-07		2			2	Prot
NRRL3_00318	361.473	-0.372305	0.255977	0.10137	0.213897	NO						0	99540	5.27	2.49e-07		2			2	Prot
NRRL3_11626	32.9492	-0.0434222	0.482258	0.860459	0.940552	NO						2858.13	196177	5.64	1.31e-06		2			2	Prot
NRRL3_03693	459.596	0.169193	0.254357	0.456763	0.626468	NO						0	66393	5.28	1.42e-06		2			2	Prot
NRRL3_04169	26.0782	-0.352806	0.457406	0.250081	0.414464	NO						111428	0	-5.94	1.52e-06		2			2	Prot
NRRL3_03251	300.854	-1.86594	0.279594	2.31659e-12	6.25829e-11	YES			Down	NRRL3_03251	Yes	128167	6206.57	-4.41	2.19e-06	1				1	Both
NRRL3_00413	83.2361	-2.2827	0.318781	6.8081e-14	2.29035e-12	YES			Down	NRRL3_00413	Yes	0	26898.3	4.17	7.3e-06	1				1	Both
NRRL3_09480	185.343	-0.899492	0.380973	0.00408353	0.016693	YES						290377	6786.77	-5.46	1.49e-05		2			2	Prot
NRRL3_03454	161.264	2.40605	0.652744	1.4121e-05	0.000117288	YES	Up	NRRL3_03454			Yes	1259540	21374	-6.04	2.31e-05	1				1	Both
NRRL3_06470	284.409	0.14243	0.179456	0.402758	0.575414	NO						0	83083.7	4.23	8.91e-05		2			2	Prot
NRRL3_06352	31.7279	-1.05724	1.09788	0.0291717	0.0822558	NO			Down		Yes	325673	25999.3	-3.69	0.000202		2			2	Prot
NRRL3_05700	498.512	0.942451	0.179871	4.19244e-08	5.75747e-07	YES						0	149847	5.63	0.000319		2			2	Prot
NRRL3_11110	141.406	-3.62266	0.599642	9.16259e-11	2.0169e-09	YES			Down	NRRL3_11110	Yes	192914	3916.33	-5.59	0.000464	1				1	Both
NRRL3_04236	2983.32	-2.77366	0.183457	3.93657e-53	2.80756e-50	YES			Down	NRRL3_04236	Yes	50960.7	0	-4.5	0.000479	1				1	Both
NRRL3_09378	605.542	0.170763	0.231913	0.42059	0.593362	NO						0	97338.3	5.94	0.00049		2			2	Prot
NRRL3_10468	671.608	-0.127498	0.200361	0.494032	0.662217	NO						337473	14021.7	-4.58	0.000799		2			2	Prot
NRRL3_03449	1153.32	1.15193	0.157584	5.69257e-14	1.93331e-12	YES	Up	NRRL3_03449			Yes	42186.7	0	-4.42	0.000965	1				1	Both
NRRL3_06627	1673.61	-0.132416	0.177092	0.442411	0.61331	NO						4434.9	115895	5.05	0.00113		2			2	Prot
NRRL3_10516	237.302	-0.128793	0.306194	0.61657	0.762198	NO						0	46732	5.85	0.00155		2			2	Prot
NRRL3_03951	371.82	0.354019	0.197144	0.0548444	0.135284	NO						165789	0	-6.26	0.00259		2			2	Prot
NRRL3_11083	568.107	-0.498129	0.31624	0.0615912	0.147736	NO						0	125943	5.3	0.00272		2			2	Prot
NRRL3_00071	303.06	-1.39925	0.246049	1.55672e-09	2.81314e-08	YES			Down	NRRL3_00071	Yes	176773	20026.8	-3.31	0.00286	1				1	Both
NRRL3_02586	170.306	0.0332764	0.202039	0.860032	0.940182	NO						5143.53	99613.7	4.23	0.00322		2			2	Prot
NRRL3_02923	7272.75	-0.396817	0.245982	0.0718772	0.166186	NO						1.36057e+06	119020	-3.84	0.00338		2			2	Prot
NRRL3_02139	98.2844	0.380239	0.421164	0.212628	0.369748	NO						52896	0	-4.36	0.00367		2			2	Prot
NRRL3_08471	286.026	-0.235424	0.277835	0.328399	0.5011	NO						2028.03	66817.3	4.85	0.00373		2			2	Prot
NRRL3_10970	7419.54	0.150557	0.144493	0.287415	0.457215	NO						167843	19364.7	-3.67	0.00456		2			2	Prot
NRRL3_03373	153.979	-0.788512	0.472006	0.0235749	0.0694588	NO						231517	34358	-3.04	0.00523		2			2	Prot
NRRL3_02666	3983.97	-0.659905	0.503116	0.0625201	0.149562	NO						380070	69265	-2.53	0.00586		2			2	Prot
NRRL3_02536	8115.31	0.332506	0.113511	0.0027561	0.0119831	YES						40871.3	0	-4.77	0.00689		2			2	Prot
NRRL3_04237	405.888	-0.862997	0.261487	0.000269927	0.00161143	YES						905467	122393	-3.21	0.00783		2			2	Prot
NRRL3_07644	1953.64	0.0696082	0.293514	0.774286	0.877749	NO						58758.7	1.30417e+06	4.5	0.00866		2			2	Prot
NRRL3_00410	23559.4	-1.57296	0.405332	1.02892e-05	8.83422e-05	YES			Down	NRRL3_00410	Yes	256357	43785.7	-2.73	0.00911	1				1	Both
NRRL3_00279	921.816	-0.573329	0.185483	0.00103958	0.00518123	YES						16736.5	0	-3.49	0.0092		2			2	Prot
NRRL3_02657	2315.68	-2.40215	0.583842	3.05972e-06	2.89672e-05	YES			Down	NRRL3_02657	Yes	1.25636e+06	176317	-2.83	0.00961	1				1	Both
NRRL3_04347	63.1233	-0.194932	0.417041	0.499142	0.666369	NO						26074.7	258020	3.32	0.0108		2			2	Prot
NRRL3_07783	460.224	-0.460837	0.237714	0.0321143	0.0890048	NO						0	55408.7	4.62	0.0124		2			2	Prot
NRRL3_11096	83.1399	-0.25563	0.413678	0.388262	0.561376	NO						4433.4	80026.7	4.05	0.0154		2			2	Prot
NRRL3_06024	2280.24	-0.29903	0.233225	0.156267	0.294115	NO						701343	80009	-3.56	0.0162		2			2	Prot
NRRL3_03138	2174.68	0.965529	0.0789648	6.35071e-35	1.38653e-32	YES						120507	2518.5	-4.73	0.0167		2			2	Prot
NRRL3_02034	85.4824	-2.36065	0.809914	0.000413768	0.00234578	YES			Down	NRRL3_02034	Yes	0	30726.3	4.56	0.0181	1				1	Both
NRRL3_04228	206.126	0.346526	0.374553	0.232269	0.394227	NO						137507	0	-7.7	0.0208		2			2	Prot
NRRL3_11047	719.481	-0.393391	0.228987	0.0586051	0.142135	NO						129678	7651.43	-4.15	0.0208		2			2	Prot
NRRL3_05517	27504.1	-0.215282	0.0911269	0.0160939	0.0514101	NO						0	58260.3	4.44	0.0212		2			2	Prot
NRRL3_03346	936.611	-0.0388875	0.239337	0.859931	0.940168	NO						54565	0	-4.84	0.0224		2			2	Prot
NRRL3_04490	292.548	0.0032827	0.281684	0.991689	0.995224	NO						539587	5.09317e+06	3.26	0.0225		2			2	Prot
NRRL3_06942	318.226	-0.000712171	0.181529	0.99842	0.998817	NO						53285.3	0	-4.73	0.0225		2			2	Prot
NRRL3_08244	502.274	-0.0641599	0.277043	0.788576	0.8883	NO						85849	6223	-4.85	0.0243		2			2	Prot
NRRL3_00602	114.758	-0.0778989	0.274884	0.745695	0.857974	NO						0	40196.7	4.38	0.0267		2			2	Prot
NRRL3_10599	1652.19	-0.295583	0.261719	0.200698	0.354418	NO						166843	24713.2	-3.05	0.0327		2			2	Prot
NRRL3_09219	3461.41	0.343641	0.21632	0.0852244	0.188724	NO						11574.3	171360	4.57	0.0361		2			2	Prot
NRRL3_05056	1865.89	-0.135845	0.121135	0.251351	0.415603	NO						#N/A	#N/A	3.56	0.0378		2			2	Prot
NRRL3_09330	439.478	-0.207035	0.247539	0.348355	0.521993	NO						50922.7	374457	2.86	0.0407		2			2	Prot
NRRL3_03532	681.84	-0.275895	0.142046	0.044104	0.114883	NO						243067	67113	-2.08	0.0415		2			2	Prot
NRRL3_06237	2396.6	-0.424	0.14086	0.00178181	0.00829133	YES						101361	16332.3	-2.84	0.0418		2			2	Prot
NRRL3_07734	1476.47	-0.44866	0.115367	6.73055e-05	0.000468772	YES						61747.3	0	-5.06	0.0428		2			2	Prot
NRRL3_06227	4.21921	0.0556166	0.530745	0.780059	0.88233	NO						9183.73	107016	3.63	0.0501				4	4	None
NRRL3_11068	1450.97	0.0147292	0.175264	0.93111	0.985506	NO						199623	37942.3	-2.57	0.0536				4	4	None
NRRL3_02630	178.22	0.221617	0.310711	0.39489	0.567396	NO						#N/A	#N/A	-1.9	0.0564				4	4	None
NRRL3_05650	114.312	0.215033	0.286426	0.384769	0.557683	NO						18372	147353	2.79	0.0594				4	4	None
NRRL3_10991	2758.45	0.558332	0.118437	1.39731e-06	1.42637e-05	YES						323.427	41365.7	4.29	0.0621				4	4	None
NRRL3_01629	283.883	-1.71198	0.360117	2.10304e-07	2.46692e-06	YES			Down	NRRL3_01629	Yes	120640	25617.5	-2.76	0.0633			3		3	mRNA
NRRL3_09762	1594.71	-0.942307	0.277491	0.000177441	0.0011186	YES						85086.3	545323	2.79	0.0661				4	4	None
NRRL3_00907	249.558	-0.142907	0.239861	0.506516	0.67322	NO						#N/A	#N/A	3.76	0.0663				4	4	None
NRRL3_09676	586.922	0.272384	0.213336	0.167461	0.309786	NO						#N/A	#N/A	-3.29	0.0668				4	4	None
NRRL3_11228	52.7669	-1.09632	0.849703	0.0202196	0.0616968	NO			Down		Yes	47175	0	-3.28	0.0688				4	4	None
NRRL3_02530	105.723	-0.422869	0.307395	0.105443	0.220317	NO						0	34338.3	2.76	0.069				4	4	None
NRRL3_02279	7628.77	-0.504437	0.295125	0.0461036	0.118647	NO						89503.3	4428.03	-4.29	0.0755				4	4	None
NRRL3_11477	48.1696	2.63461	0.978501	0.000675803	0.00358085	YES	Up	NRRL3_11477			Yes	0	43290.3	3.72	0.0768			3		3	mRNA
NRRL3_05022	716.568	0.489677	0.224512	0.0174562	0.0549254	NO						0	31858.7	3.29	0.0777				4	4	None
NRRL3_05699	3161.27	-0.112487	0.165429	0.472722	0.642508	NO						2727.37	55725.3	4.8	0.0817				4	4	None
NRRL3_06620	1813.53	0.285959	0.161673	0.0643653	0.153052	NO						75624.7	0	-4.34	0.0857				4	4	None
NRRL3_05539	225.598	0.234662	0.335466	0.38946	0.562348	NO						0	33669.7	3.17	0.0981				4	4	None
NRRL3_00174	1633.58	-0.114306	0.193744	0.537822	0.699869	NO						507820	124932	-2.17	0.101				4	4	None
NRRL3_04330	4113.49	-0.297584	0.628884	0.143175	0.27593	NO						12276.2	149.653	-3.41	0.101				4	4	None
NRRL3_10962	211.154	0.475988	0.358839	0.0981266	0.208795	NO						0	50383.3	3.34	0.103				4	4	None
NRRL3_04192	144.661	1.04837	0.325251	0.000249728	0.00150937	YES	Up	NRRL3_04192			Yes	5802.03	101668	3.83	0.113			3		3	mRNA
NRRL3_07853	979.384	-0.39011	0.105007	0.000149219	0.000958231	YES						0	18673.7	3.75	0.122				4	4	None
NRRL3_11326	208.343	0.562538	0.258853	0.0154706	0.0498206	YES						41049	159727	1.84	0.134				4	4	None
NRRL3_09249	759.589	-0.0875072	0.181699	0.609143	0.756562	NO						62475.3	19066.7	-1.73	0.135				4	4	None
NRRL3_03074	125.515	0.855014	0.301716	0.00128971	0.00624033	YES						0	41660.9	3.68	0.155				4	4	None
NRRL3_00581	439.569	-0.927309	0.162266	3.07651e-09	5.273e-08	YES						270733	71924.3	-2.11	0.166				4	4	None
NRRL3_07523	464.697	0.284351	0.177976	0.0913962	0.198401	NO						8288.33	60253	3.51	0.17				4	4	None
NRRL3_02524	2793.81	0.260686	0.175078	0.116445	0.237473	NO						106168	496413	2.92	0.176				4	4	None
NRRL3_00708	2693.3	-0.0324597	0.312795	0.895116	0.962891	NO						21948.3	99697	2.11	0.177				4	4	None
NRRL3_07242	443.656	-1.57114	0.547185	0.000373448	0.00214562	YES			Down	NRRL3_07242	Yes	#N/A	#N/A	-2.68	0.179			3		3	mRNA
NRRL3_00852	151.227	-0.093382	0.210546	0.629954	0.771473	NO						#N/A	#N/A	4.88	0.18				4	4	None
NRRL3_01652	1343.23	-1.15702	1.03945	0.0188378	0.0583732	NO			Down		Yes	6361.67	125074	4.56	0.181				4	4	None
NRRL3_04527	8566.34	-0.781946	0.196693	2.4383e-05	0.000190679	YES						#N/A	#N/A	2.05	0.186				4	4	None
NRRL3_09159	803.851	0.799434	0.184932	6.16339e-06	5.53154e-05	YES						8776.67	90488	3.87	0.188				4	4	None
NRRL3_01954	1082.14	0.727233	0.28424	0.00370311	0.0154028	YES						0	22878.7	2.52	0.194				4	4	None
NRRL3_05503	4226.23	1.08486	0.17039	4.40562e-11	1.00066e-09	YES	Up	NRRL3_05503			Yes	#N/A	#N/A	2.08	0.2			3		3	mRNA
NRRL3_07700	1079.61	0.162512	0.173762	0.330339	0.502841	NO						#N/A	#N/A	2.39	0.2				4	4	None
NRRL3_05630	4647.96	0.451476	0.154637	0.00248379	0.0109619	YES						#N/A	#N/A	3.59	0.202				4	4	None
NRRL3_00638	293.574	-0.00713152	0.226955	0.966729	0.989372	NO						#N/A	#N/A	-3.05	0.222				4	4	None
NRRL3_10654	188.02	-0.171268	0.254695	0.448428	0.618765	NO						85782	31769.3	-1.56	0.225				4	4	None
NRRL3_10541	273.078	-0.161489	0.228517	0.437892	0.608774	NO						#N/A	#N/A	-3.37	0.234				4	4	None
NRRL3_10204	315.348	-0.890145	0.188816	6.80937e-07	7.33602e-06	YES						26569.5	253293	3.63	0.242				4	4	None
NRRL3_06525	103.645	-0.919993	0.341151	0.0016383	0.0076972	YES						44284	164420	1.88	0.244				4	4	None
NRRL3_05300	1189.56	0.192187	0.11862	0.0978921	0.208574	NO						219490	678490	1.53	0.252				4	4	None
NRRL3_07921	742.87	-2.13668	1.73659	0.00770527	0.0282105	YES			Down	NRRL3_07921	Yes	0	1694.23	2.69	0.252			3		3	mRNA
NRRL3_10452	3688.88	-0.471929	0.13226	0.000230414	0.00140936	YES						80043	334703	1.99	0.257				4	4	None
NRRL3_00474	1754.39	-0.815154	0.235367	0.000156229	0.000998612	YES						1.43467e+06	5696100	2.05	0.264				4	4	None
NRRL3_04925	135.082	0.365714	0.503761	0.239989	0.402994	NO						20427.2	0	-2.86	0.264				4	4	None
NRRL3_10486	1633.85	-0.633852	0.129333	4.39028e-07	4.88733e-06	YES						22433.7	95696.3	2.03	0.266				4	4	None
NRRL3_10057	6044.22	0.302196	0.141139	0.0266761	0.0766329	NO						0	13836.2	2.32	0.27				4	4	None
NRRL3_11405	374.293	0.015974	0.335001	0.939557	0.989372	NO						9869.53	1207.3	-2.4	0.27				4	4	None
NRRL3_00418	1125.94	0.278338	0.200098	0.136838	0.267036	NO						#N/A	#N/A	-2.51	0.271				4	4	None
NRRL3_05336	2022.8	0.179708	0.098986	0.0658011	0.155567	NO						265727	90726.3	-1.8	0.272				4	4	None
NRRL3_07231	193.241	-0.918212	0.387032	0.00401672	0.0164829	YES						9916.27	70483	3.34	0.285				4	4	None
NRRL3_04970	2480.85	0.0295107	0.139223	0.832514	0.922099	NO						349700	1.10751e+06	1.76	0.286				4	4	None
NRRL3_07831	754.006	0.425787	0.212995	0.0304689	0.0852174	NO						8527.67	38714.3	2.38	0.292				4	4	None
NRRL3_05390	807.358	0.657127	0.142603	1.85168e-06	1.84444e-05	YES						0	23773.7	3.08	0.295				4	4	None
NRRL3_06608	449.768	-0.203829	0.134095	0.117721	0.239334	NO						12025.5	123599	3.49	0.296				4	4	None
NRRL3_00627	151.923	0.164187	0.251459	0.466071	0.635892	NO						68434	196373	1.44	0.297				4	4	None
NRRL3_05521	1056.33	-0.252409	0.266996	0.281739	0.450798	NO						62592	5412.33	-4.19	0.305				4	4	None
NRRL3_03798	768.544	-0.452511	0.214018	0.021779	0.065178	NO						66777.3	289960	2.03	0.307				4	4	None
NRRL3_08452	1598.57	-0.100463	0.167063	0.526655	0.690292	NO						107891	23206.6	-2.56	0.31				4	4	None
NRRL3_01536	269.944	-0.136064	0.186269	0.441758	0.612642	NO						9240.9	135881	4.24	0.311				4	4	None
NRRL3_00640	3312.97	-0.329973	0.190509	0.0645428	0.153371	NO						332653	68184	-3.16	0.313				4	4	None
NRRL3_02451	149.292	1.5018	0.376884	7.67982e-06	6.75092e-05	YES	Up	NRRL3_02451			Yes	#N/A	#N/A	3.29	0.314			3		3	mRNA
NRRL3_05407	2397.57	-0.276455	0.536537	0.31735	0.489689	NO						#N/A	#N/A	-4.66	0.315				4	4	None
NRRL3_10050	452.804	0.758208	0.397782	0.0169813	0.0536681	NO						106284	546133	2.22	0.32				4	4	None
NRRL3_06894	3320.73	-0.058639	0.266861	0.814003	0.907294	NO						14183.7	107186	3.06	0.325				4	4	None
NRRL3_03626	231.525	0.137163	0.216177	0.491792	0.660734	NO						30380.3	147333	4.4	0.326				4	4	None
NRRL3_03671	5886.64	0.63468	0.200905	0.000738342	0.00384931	YES						68714	15838.7	-3.14	0.327				4	4	None
NRRL3_09757	87.9956	-0.410982	0.398035	0.169929	0.313323	NO						48832.7	3981	-2.94	0.332				4	4	None
NRRL3_05062	213.317	-0.303897	0.313893	0.243342	0.406889	NO						0	39329.6	3.32	0.336				4	4	None
NRRL3_08020	133.495	-0.210176	0.421417	0.468166	0.637936	NO						54413.3	220177	1.95	0.339				4	4	None
NRRL3_06440	172.441	-0.251542	0.259995	0.272875	0.440305	NO						#N/A	#N/A	2.76	0.345				4	4	None
NRRL3_02061	682.109	-1.157	0.327204	6.71761e-05	0.000468239	YES			Down	NRRL3_02061	Yes	963457	3.94103e+06	1.96	0.354			3		3	mRNA
NRRL3_04395	1658.94	-0.0591092	0.151156	0.679413	0.809755	NO						2.27773e+06	7635200	1.62	0.355				4	4	None
NRRL3_03631	466.739	-0.360061	0.169288	0.0250159	0.072829	NO						80336.3	437580	3.69	0.357				4	4	None
NRRL3_08174	623.494	0.795059	0.220207	0.000104969	0.000697924	YES						112120	9079	-3.38	0.371				4	4	None
NRRL3_11028	234.933	-0.0100194	0.399036	0.96936	0.989372	NO						139306	45850.7	-1.62	0.373				4	4	None
NRRL3_03452	118.809	-0.00658855	0.563132	0.981967	0.989372	NO						138728	12866.4	-3.57	0.375				4	4	None
NRRL3_11389	167.802	-1.3989	1.17485	0.026924	0.0771333	NO			Down		Yes	139294	22036	-2.5	0.376				4	4	None
NRRL3_04837	583.222	-0.258742	0.123268	0.0304888	0.0852508	NO						6792.33	69536.3	3.75	0.378				4	4	None
NRRL3_01559	746.584	0.385572	0.27557	0.109954	0.227875	NO						17974	0	-3.73	0.38				4	4	None
NRRL3_06596	2527.48	0.222719	0.226866	0.284075	0.453587	NO						361943	970963	1.32	0.386				4	4	None
NRRL3_04698	4853.56	0.570445	0.174395	0.000576927	0.00312355	YES						147003	19865.7	-4.02	0.397				4	4	None
NRRL3_02509	926.559	0.961599	0.236258	1.15683e-05	9.82356e-05	YES						89555.7	7611	-4.43	0.402				4	4	None
NRRL3_00480	1586.92	-1.28457	0.260463	1.21859e-07	1.5071e-06	YES			Down	NRRL3_00480	Yes	1.36097e+07	6.42233e+06	-1.19	0.406			3		3	mRNA
NRRL3_11011	1239.69	-0.0404227	0.101581	0.684254	0.812989	NO						8442	62200.7	2.87	0.408				4	4	None
NRRL3_10132	119.981	1.08472	0.973332	0.0272221	0.0777007	NO	Up				Yes	904.723	561.92	-2.17	0.409				4	4	None
NRRL3_07823	907.634	-0.233001	0.180076	0.171862	0.316069	NO						605647	1.76073e+06	1.47	0.411				4	4	None
NRRL3_08060	195.287	-0.677393	0.229714	0.00128186	0.00620514	YES						15927.7	178378	4.09	0.413				4	4	None
NRRL3_08607	2443.01	-1.78041	0.250799	1.17327e-13	3.8151e-12	YES			Down	NRRL3_08607	Yes	1245250	171940	-3.76	0.414			3		3	mRNA
NRRL3_03653	190.991	0.196235	0.252925	0.384229	0.557354	NO						23613.3	97525	1.73	0.421				4	4	None
NRRL3_06504	187.107	-0.894586	0.252532	0.0001069	0.00070944	YES						112155	12442.3	-3.81	0.435				4	4	None
NRRL3_10520	2202.44	0.971327	0.173222	5.25295e-09	8.57955e-08	YES						502343	2.00553e+06	2.07	0.441				4	4	None
NRRL3_03741	233.002	-0.33248	0.229851	0.112219	0.231357	NO						33501.3	10083.5	-2.47	0.457				4	4	None
NRRL3_06777	9210.76	-0.41837	0.155615	0.00504267	0.0198625	YES						349417	1.63733e+06	2.17	0.457				4	4	None
NRRL3_04006	823.291	-0.688853	0.2604	0.00324289	0.0137887	YES						247964	37772.3	-2.58	0.458				4	4	None
NRRL3_06121	415.506	0.199358	0.184376	0.252501	0.416895	NO						71933	16019.5	-2.75	0.462				4	4	None
NRRL3_01787	22.3713	-0.587945	0.696782	0.0873482	0.192353	NO						13682.3	579.3	-2.62	0.467				4	4	None
NRRL3_00096	1125.26	-0.0967432	0.312266	0.712956	0.831846	NO						666757	176843	-5.62	0.48				4	4	None
NRRL3_03799	139.775	0.0779563	0.237047	0.717105	0.835162	NO						14889.7	42455.7	3.91	0.483				4	4	None
NRRL3_02097	233.945	-0.141951	0.266265	0.544449	0.705318	NO						49135.3	314547	3.68	0.487				4	4	None
NRRL3_04876	273.89	0.276717	0.600259	0.202853	0.357134	NO						1544.33	29836.8	3.36	0.489				4	4	None
NRRL3_05118	1104.14	-0.202596	0.210204	0.294038	0.464161	NO						185990	769790	1.94	0.496				4	4	None
NRRL3_05095	887.662	-0.502819	0.203992	0.00802301	0.0291521	YES						#N/A	#N/A	-1.86	0.511				4	4	None
NRRL3_09194	1101.76	0.426341	0.116453	0.000173518	0.00109609	YES						36130.7	195462	2.26	0.511				4	4	None
NRRL3_00644	190.143	-1.37759	0.377329	3.20062e-05	0.000241469	YES			Down	NRRL3_00644	Yes	1.23939e+06	469803	-1.48	0.514			3		3	mRNA
NRRL3_01895	2452.29	-1.07819	0.21907	1.85436e-07	2.21042e-06	YES			Down	NRRL3_01895	Yes	2801500	1307700	-1.19	0.515			3		3	mRNA
NRRL3_06968	562.687	-0.387462	0.183033	0.024375	0.0712503	NO						324450	153142	-1.27	0.517				4	4	None
NRRL3_02663	179.111	-0.16388	0.259689	0.474959	0.644811	NO						0	36856	3.11	0.519				4	4	None
NRRL3_11777	141.262	-0.254892	0.384214	0.375482	0.548607	NO						0	44175.1	3.5	0.521				4	4	None
NRRL3_09141	1268.92	-0.445425	0.157823	0.00313165	0.0133849	YES						351260	891360	1.21	0.522				4	4	None
NRRL3_11258	176.391	-0.19506	0.347483	0.477391	0.647108	NO						61091.7	17249.3	-2.9	0.522				4	4	None
NRRL3_05790	3664.72	0.360874	0.154632	0.0149021	0.0483245	YES						129751	40970.7	-1.75	0.524				4	4	None
NRRL3_08709	6988.71	1.85505	0.279221	3.30613e-12	8.73309e-11	YES	Up	NRRL3_08709			Yes	389243	1830400	2.24	0.524			3		3	mRNA
NRRL3_05392	305.352	-0.213108	0.196901	0.245994	0.409722	NO						150837	368550	1.17	0.525				4	4	None
NRRL3_06748	286.951	-0.637803	0.189946	0.000379006	0.0021694	YES						170209	51984.3	-1.65	0.525				4	4	None
NRRL3_10630	1974.12	0.43546	0.14593	0.00195437	0.00895793	YES						2714200	960573	-1.55	0.526				4	4	None
NRRL3_05008	577.351	0.458399	0.297042	0.0710136	0.164795	NO						#N/A	#N/A	-3.16	0.527				4	4	None
NRRL3_04047	2526.65	-1.2448	0.132308	1.0103e-21	7.88918e-20	YES			Down	NRRL3_04047	Yes	72169.7	192613	1.35	0.535			3		3	mRNA
NRRL3_05681	1099.72	0.0405187	0.201361	0.831979	0.92176	NO						0	8649.93	1.28	0.536				4	4	None
NRRL3_05141	2180.38	0.207615	0.231515	0.329121	0.501486	NO						4.12583e+06	1165480	-2.27	0.544				4	4	None
NRRL3_04640	193.178	-0.26568	0.300092	0.29545	0.46589	NO						12371.3	59107.7	2.97	0.546				4	4	None
NRRL3_07795	4179.45	-0.0642243	0.180912	0.704518	0.826056	NO						815030	1944500	1.14	0.547				4	4	None
NRRL3_04580	1284.34	-2.05263	1.37911	0.00947955	0.0333813	YES			Down	NRRL3_04580	Yes	17607.1	163791	2.69	0.549			3		3	mRNA
NRRL3_03812	76.5492	-0.498051	0.432639	0.113344	0.233262	NO						27844	0	-2.81	0.55				4	4	None
NRRL3_06103	756.6	0.48439	0.186847	0.00615183	0.0232964	YES						#N/A	#N/A	3.58	0.556				4	4	None
NRRL3_09752	667.077	-0.582876	0.285115	0.0189931	0.0587078	NO						6726.67	37750	2.36	0.558				4	4	None
NRRL3_11363	2601.57	-0.234192	0.33087	0.378093	0.551475	NO						802357	343240	-1.28	0.559				4	4	None
NRRL3_06757	453.213	-0.171121	0.217925	0.393245	0.565829	NO						0	5932.37	3.21	0.56				4	4	None
NRRL3_11452	1431.89	-0.534144	0.48832	0.107744	0.224425	NO						52097.3	286557	2.47	0.56				4	4	None
NRRL3_11049	138.487	-1.8747	0.286897	6.42331e-12	1.63611e-10	YES			Down	NRRL3_11049	Yes	31438	104360	2.68	0.564			3		3	mRNA
NRRL3_01776	42.6455	-0.00995477	0.488475	0.967933	0.989372	NO						0	16883	2.85	0.566				4	4	None
NRRL3_08079	480.433	-1.04345	0.196737	2.58938e-08	3.68857e-07	YES			Down	NRRL3_08079	Yes	81988	369643	2.17	0.566			3		3	mRNA
NRRL3_06126	1601.65	0.0911942	0.112253	0.409731	0.582808	NO						113750	347423	1.5	0.569				4	4	None
NRRL3_05358	103.968	-1.52813	0.815299	0.00477293	0.0189888	YES			Down	NRRL3_05358	Yes	#N/A	#N/A	-2.42	0.57			3		3	mRNA
NRRL3_01843	2054.26	0.36702	0.258317	0.110599	0.228901	NO						240290	857333	1.73	0.571				4	4	None
NRRL3_05293	88.9854	0.246978	0.310408	0.340865	0.514327	NO						0	9157.67	2.57	0.571				4	4	None
NRRL3_10422	159.358	-0.141947	0.452884	0.615113	0.761189	NO						19550.3	76214	1.77	0.573				4	4	None
NRRL3_02027	1071.14	-0.193388	0.127946	0.114816	0.235171	NO						20467.7	81983.7	2.44	0.578				4	4	None
NRRL3_05100	1388.83	-0.44773	0.168328	0.00504599	0.0198682	YES						#N/A	#N/A	1.18	0.582				4	4	None
NRRL3_05835	1097.7	-0.957417	0.293133	0.000257561	0.00154537	YES						100094	51817.3	-1.13	0.583				4	4	None
NRRL3_04830	4033.97	0.418941	0.12305	0.000497045	0.00276372	YES						146597	737290	4.48	0.585				4	4	None
NRRL3_09732	1760.18	0.129343	0.186018	0.464183	0.634044	NO						88565.7	44386.7	-1.13	0.586				4	4	None
NRRL3_06490	1786	0.0495242	0.146788	0.728312	0.844056	NO						6245.6	29619.3	2.23	0.59				4	4	None
NRRL3_10443	104.321	-0.646628	0.37709	0.0317978	0.0881963	NO						0	20426	2.71	0.59				4	4	None
NRRL3_11401	305.754	-0.0258032	0.445066	0.924917	0.982305	NO						101204	49749.7	-1.3	0.59				4	4	None
NRRL3_00579	677.905	-0.687115	0.166863	1.69906e-05	0.00013833	YES						161617	469170	1.46	0.593				4	4	None
NRRL3_03827	652.91	-0.5888	0.124715	1.18184e-06	1.22197e-05	YES						10282.3	42021	2.83	0.595				4	4	None
NRRL3_03531	891.956	-0.38802	0.131358	0.00227412	0.0101496	YES						167717	418340	1.29	0.599				4	4	None
NRRL3_05878	360.271	0.318903	0.161599	0.0383855	0.102836	NO						118629	285110	1.16	0.602				4	4	None
NRRL3_10423	190.442	0.105959	0.227932	0.611805	0.758311	NO						2492.07	14645.9	2.33	0.602				4	4	None
NRRL3_06528	1993.84	1.09248	0.108816	2.25791e-24	2.08234e-22	YES	Up	NRRL3_06528			Yes	606370	1417100	1.15	0.603			3		3	mRNA
NRRL3_04560	614.773	0.360571	0.212613	0.0663858	0.156648	NO						219777	618893	1.52	0.604				4	4	None
NRRL3_03920	1781.53	-0.0929189	0.247439	0.687907	0.815518	NO						138530	8935.84	-4.09	0.605				4	4	None
NRRL3_08161	1812.62	-1.45234	0.125191	6.08944e-32	1.00223e-29	YES			Down	NRRL3_08161	Yes	105927	35264	-1.51	0.606			3		3	mRNA
NRRL3_07814	241.325	-1.00746	0.253382	1.57366e-05	0.000129004	YES			Down	NRRL3_07814	Yes	295263	1.03781e+06	1.68	0.607			3		3	mRNA
NRRL3_01239	220.035	-0.0569206	0.298403	0.820015	0.912284	NO						61410	7849	-2.7	0.608				4	4	None
NRRL3_02373	1154.78	-0.218681	0.24421	0.315113	0.487855	NO						9227	30233	3.23	0.611				4	4	None
NRRL3_06130	707.62	0.193774	0.408987	0.505826	0.672716	NO						61523.3	0	-4.23	0.611				4	4	None
NRRL3_07844	3296.67	-0.0759186	0.169786	0.607011	0.754918	NO						325160	1082670	1.59	0.613				4	4	None
NRRL3_06625	1156.88	0.590231	0.168918	0.000247891	0.00149997	YES						16957	57582.3	3.07	0.614				4	4	None
NRRL3_10079	74.2115	-0.722626	0.347571	0.0122708	0.0411903	YES						16995.3	50365	1.64	0.614				4	4	None
NRRL3_04457	4958.26	-0.202652	0.115054	0.0755953	0.172324	NO						802683	348513	-1.28	0.617				4	4	None
NRRL3_04558	165.204	0.100406	0.281118	0.681318	0.810761	NO						103881	257493	1.4	0.619				4	4	None
NRRL3_09998	891.822	0.25113	0.324657	0.344234	0.517897	NO						98701.3	33482	-1.78	0.619				4	4	None
NRRL3_10877	8753.69	0.677794	0.240951	0.00226706	0.0101265	YES						#N/A	#N/A	-1.39	0.619				4	4	None
NRRL3_10953	837.475	0.517595	0.251213	0.0217414	0.0651328	NO						54380	14368.7	-3.01	0.621				4	4	None
NRRL3_01952	328.578	0.234235	0.314415	0.370129	0.542936	NO						#N/A	#N/A	2.05	0.623				4	4	None
NRRL3_01589	409.394	0.256022	0.241339	0.241261	0.404357	NO						55419.7	15356.8	-1.96	0.625				4	4	None
NRRL3_03431	5367.29	0.196141	0.194536	0.284734	0.454077	NO						1.89903e+06	4.43183e+06	1.12	0.626				4	4	None
NRRL3_04158	1770.4	0.112473	0.234727	0.605691	0.754065	NO						0	37750.8	2.52	0.626				4	4	None
NRRL3_03921	638.089	-0.203519	0.116767	0.0732533	0.16824	NO						#N/A	#N/A	-1.5	0.629				4	4	None
NRRL3_07837	1191.61	-0.75324	0.171589	4.19807e-06	3.89514e-05	YES						233650	537673	1.17	0.631				4	4	None
NRRL3_05471	293.205	-0.367287	0.240509	0.0887011	0.194531	NO						176837	55341.5	-2.29	0.632				4	4	None
NRRL3_02508	967.325	0.287093	0.153884	0.052681	0.131344	NO						56655	210737	1.99	0.634				4	4	None
NRRL3_06579	1645.32	-0.0271411	0.159792	0.853774	0.936011	NO						541747	251197	-1.46	0.634				4	4	None
NRRL3_11321	1502.88	0.478392	0.247867	0.0321924	0.089129	NO						209430	96972	-1.17	0.635				4	4	None
NRRL3_03819	213.555	-0.887672	0.258964	0.000166627	0.00105854	YES						945.767	39420.3	2.65	0.638				4	4	None
NRRL3_00409	209.273	-0.462058	0.217464	0.0208098	0.0630667	NO						1122.13	10440.2	1.73	0.645				4	4	None
NRRL3_11265	52.9105	0.0515576	0.325734	0.847547	0.931778	NO						37944.7	565400	4.09	0.645				4	4	None
NRRL3_00600	212.507	0.340485	0.206951	0.0772139	0.175082	NO						13079.3	75152	2.49	0.648				4	4	None
NRRL3_07277	568.809	0.0500985	0.181758	0.772541	0.87642	NO						38916.3	277509	2.37	0.649				4	4	None
NRRL3_10734	482.169	-0.226896	0.217015	0.25628	0.421131	NO						1135.37	26645.9	3.3	0.649				4	4	None
NRRL3_03837	206.548	-1.79363	0.2813	2.03351e-11	4.83433e-10	YES			Down	NRRL3_03837	Yes	40020	118009	3.67	0.65			3		3	mRNA
NRRL3_03694	219.862	-0.876851	0.294053	0.000771585	0.00399536	YES						35447	180062	1.93	0.651				4	4	None
NRRL3_09216	316.516	0.738413	0.207839	0.000149613	0.000960144	YES						39749	150105	2.89	0.651				4	4	None
NRRL3_05807	856.355	-0.0686546	0.22801	0.740323	0.853445	NO						0	10983.9	1.86	0.655				4	4	None
NRRL3_10027	2517.38	1.88794	0.298821	2.52213e-11	5.91706e-10	YES	Up	NRRL3_10027			Yes	311890	678773	1	0.655			3		3	mRNA
NRRL3_10415	700.591	1.32371	0.225674	6.89808e-10	1.32965e-08	YES	Up	NRRL3_10415			Yes	51174.3	154153	1.44	0.655			3		3	mRNA
NRRL3_06034	504.005	0.543544	0.170863	0.000799748	0.00412721	YES						255760	23203	-4.02	0.656				4	4	None
NRRL3_04431	503.07	-0.142557	0.165736	0.369352	0.542318	NO						120219	25548.3	-3.61	0.657				4	4	None
NRRL3_01530	305.498	0.451864	0.156506	0.0027374	0.0119237	YES						176490	80912	-1.39	0.66				4	4	None
NRRL3_05702	327.947	-0.127076	0.244276	0.569167	0.723895	NO						#N/A	#N/A	1.93	0.663				4	4	None
NRRL3_05979	744.7	-0.118874	0.220451	0.555776	0.713372	NO						54328	333311	2.19	0.663				4	4	None
NRRL3_07361	2223.95	-0.131496	0.457958	0.614531	0.760557	NO						282511	23354.3	-4.68	0.663				4	4	None
NRRL3_08215	315.592	-0.524979	0.364056	0.0721221	0.166572	NO						87065.3	22022.9	-2.18	0.664				4	4	None
NRRL3_01977	2749.54	-0.217948	0.127147	0.0740545	0.169752	NO						2.87007e+06	6314600	1.06	0.665				4	4	None
NRRL3_10592	859.779	-0.0577315	0.199567	0.756195	0.864754	NO						17415	58133.3	2.04	0.665				4	4	None
NRRL3_10944	629.66	-0.014398	0.164389	0.927718	0.983912	NO						75493	190493	1.44	0.667				4	4	None
NRRL3_06616	1778.82	-0.236976	0.163885	0.134167	0.263555	NO						414207	1054470	1.27	0.668				4	4	None
NRRL3_05997	1693.12	0.75057	0.182282	1.38925e-05	0.000115677	YES						284260	138557	-1.26	0.669				4	4	None
NRRL3_09503	1244.75	0.535952	0.201217	0.00436472	0.0176603	YES						381307	179575	-1.35	0.67				4	4	None
NRRL3_08258	1990.7	-0.289743	0.285199	0.238772	0.401696	NO						61959.7	18693	-2.48	0.671				4	4	None
NRRL3_01000	2644.73	0.51357	0.123419	1.95548e-05	0.00015635	YES						75429.3	23983.3	-1.95	0.675				4	4	None
NRRL3_11580	270.851	0.0443017	0.241806	0.84107	0.927987	NO						296747	135583	-1.17	0.675				4	4	None
NRRL3_06107	488.801	0.468228	0.1727	0.00450169	0.0180777	YES						0	8441	2.25	0.677				4	4	None
NRRL3_06743	738.285	0.50543	0.0932582	3.78831e-08	5.25647e-07	YES						15234.3	69502.3	2.39	0.677				4	4	None
NRRL3_01126	430.787	0.0322073	0.162355	0.836814	0.925296	NO						29620.3	157002	2.34	0.68				4	4	None
NRRL3_00658	282.349	-0.0264867	0.273738	0.910786	0.973965	NO						10295.7	87875.3	3.05	0.684				4	4	None
NRRL3_05927	152.48	-0.502239	0.303395	0.0526525	0.13133	NO						#N/A	#N/A	3.58	0.685				4	4	None
NRRL3_00162	394.05	-0.227773	0.22745	0.272169	0.439496	NO						68216	11323	-2	0.691				4	4	None
NRRL3_00950	1361.21	-0.100679	0.106727	0.337155	0.510673	NO						#N/A	#N/A	2.25	0.691				4	4	None
NRRL3_04660	43.2204	-0.204539	0.597196	0.257518	0.422405	NO						36280	186433	3.23	0.692				4	4	None
NRRL3_08039	2876.1	0.106679	0.0885277	0.223048	0.383074	NO						991930	392590	-1.63	0.692				4	4	None
NRRL3_07548	1268.33	0.295172	0.187058	0.0932531	0.201	NO						120760	27230	-3.01	0.696				4	4	None
NRRL3_05171	632.753	-0.146253	0.215438	0.460036	0.629666	NO						359770	167307	-1.16	0.698				4	4	None
NRRL3_08540	894.348	-0.532292	0.129197	2.20412e-05	0.00017402	YES						64322.3	24792.3	-2.37	0.7				4	4	None
NRRL3_10659	422.78	-0.350452	0.218893	0.0809285	0.181618	NO						18851.7	77357.7	2.25	0.7				4	4	None
NRRL3_05295	52.4625	-0.836918	0.51287	0.0224486	0.0668398	NO						82084	13471.7	-2.24	0.702				4	4	None
NRRL3_02252	642.671	1.42843	0.229679	7.26447e-11	1.62584e-09	YES	Up	NRRL3_02252			Yes	0	15007.3	2.42	0.704			3		3	mRNA
NRRL3_09344	425.491	-0.224472	0.181737	0.190335	0.341187	NO						14948.5	87120.3	3.16	0.705				4	4	None
NRRL3_02541	279.13	-0.257841	0.274101	0.280204	0.448813	NO						28622	116725	1.9	0.707				4	4	None
NRRL3_08204	401.47	0.151845	0.221757	0.460684	0.630069	NO						135635	23352.3	-3.22	0.707				4	4	None
NRRL3_11189	3146.93	-0.750086	0.166678	3.20478e-06	3.02868e-05	YES						1.53047e+06	855070	-0.932	0.708				4	4	None
NRRL3_06558	572.646	-0.465811	0.246755	0.0351827	0.0959185	NO						0	2596.2	-1.65	0.709				4	4	None
NRRL3_04765	285.375	-0.815664	0.174525	1.00474e-06	1.05277e-05	YES						0	5662	1.86	0.71				4	4	None
NRRL3_06082	544.969	0.885491	0.265461	0.00022653	0.00138798	YES						25836.7	69019.7	3.11	0.71				4	4	None
NRRL3_04884	486.877	0.229205	0.170053	0.157201	0.295456	NO						37807	15219.3	-2.05	0.711				4	4	None
NRRL3_07886	384.893	-0.372142	0.245829	0.0922993	0.199617	NO						72144.3	245327	1.53	0.713				4	4	None
NRRL3_11570	111.083	0.256654	0.253353	0.256085	0.420893	NO						0	52999.1	3.41	0.715				4	4	None
NRRL3_04786	60.7442	-0.173785	0.297069	0.491096	0.660184	NO						4435.43	30621.9	2.17	0.716				4	4	None
NRRL3_05972	265.237	0.0681127	0.216012	0.735639	0.849877	NO						217883	106473	-1.13	0.716				4	4	None
NRRL3_00552	941.815	0.148112	0.15588	0.32338	0.495775	NO						4925.33	61301	4.48	0.717				4	4	None
NRRL3_08432	184	-1.03032	0.283233	5.72844e-05	0.000404241	YES			Down	NRRL3_08432	Yes	117508	43322.3	-1.56	0.718			3		3	mRNA
NRRL3_00507	2220.22	-0.222403	0.131224	0.0805884	0.181007	NO						60663	242564	1.93	0.719				4	4	None
NRRL3_04824	177.494	-0.201525	0.3047	0.431047	0.602711	NO						196250	80794.7	-2.86	0.72				4	4	None
NRRL3_10750	412.075	-0.129939	0.158562	0.390897	0.563132	NO						5729.33	19191	2.66	0.721				4	4	None
NRRL3_01036	1417.2	-0.334497	0.154084	0.0234352	0.0691042	NO						114657	603870	3.06	0.722				4	4	None
NRRL3_02708	221.231	-0.251175	0.251486	0.262418	0.427819	NO						#N/A	#N/A	-1.1	0.723				4	4	None
NRRL3_08526	192.458	0.741372	0.290654	0.00372304	0.0154796	YES						20623.8	68710.3	3.45	0.723				4	4	None
NRRL3_03684	572.049	-0.0419818	0.221129	0.834304	0.923475	NO						99134.3	34204	-2.4	0.724				4	4	None
NRRL3_09173	396.008	-0.417279	0.283852	0.0910837	0.19795	NO						401230	1028140	1.28	0.724				4	4	None
NRRL3_03360	417.497	0.206274	0.303101	0.421928	0.594702	NO						15401.5	96502.7	2.08	0.726				4	4	None
NRRL3_00911	367.33	0.203215	0.243019	0.352203	0.526239	NO						7334.23	31406.7	3.15	0.727				4	4	None
NRRL3_02212	524.953	0.772777	0.273662	0.00149678	0.00711038	YES						0	8089.13	2.02	0.73				4	4	None
NRRL3_04435	1338.31	0.435329	0.149777	0.0025125	0.0110612	YES						27912.3	127543	2.47	0.73				4	4	None
NRRL3_06624	8479.39	-0.548528	0.219537	0.00617219	0.0233404	YES						215190	495463	1.11	0.73				4	4	None
NRRL3_11557	1126.86	-0.186265	0.246821	0.397327	0.569481	NO						1.47697e+06	867603	-1.01	0.731				4	4	None
NRRL3_00645	293.281	0.586051	0.225624	0.00459825	0.0184171	YES						7089	48524.7	2.31	0.733				4	4	None
NRRL3_07686	691.681	0.00735508	0.130261	0.959986	0.989372	NO						166946	625160	2.17	0.733				4	4	None
NRRL3_00659	2448.46	0.404947	0.279292	0.0922664	0.199617	NO						103440	237357	4.14	0.734				4	4	None
NRRL3_10760	265.912	-1.32374	0.25393	2.71566e-08	3.85819e-07	YES			Down	NRRL3_10760	Yes	79853.7	22718.7	-3.49	0.734			3		3	mRNA
NRRL3_04267	660.747	-1.0069	0.159796	7.01299e-11	1.57285e-09	YES			Down	NRRL3_04267	Yes	31065	114124	2.83	0.736			3		3	mRNA
NRRL3_06335	527.632	-0.148416	0.365177	0.596201	0.746945	NO						0	33720.3	3.26	0.736				4	4	None
NRRL3_09386	424.611	-0.501807	0.123986	3.30074e-05	0.000248147	YES						#N/A	#N/A	-1.72	0.736				4	4	None
NRRL3_05524	255.388	-1.13255	0.213474	2.23786e-08	3.2396e-07	YES			Down	NRRL3_05524	Yes	38419.3	137062	1.81	0.737			3		3	mRNA
NRRL3_08886	23.1021	-0.603641	0.696554	0.0847682	0.187987	NO						64030	241348	4.19	0.737				4	4	None
NRRL3_00597	813.885	0.00700844	0.237802	0.973817	0.989372	NO						89808	32743	-2.72	0.738				4	4	None
NRRL3_03731	164.864	-1.42178	0.249915	1.66638e-09	3.00623e-08	YES			Down	NRRL3_03731	Yes	166400	394880	1.39	0.739			3		3	mRNA
NRRL3_11442	1408.41	0.122812	0.123748	0.315019	0.487833	NO						4174	51097.1	2.79	0.74				4	4	None
NRRL3_01874	3506.69	0.158263	0.103175	0.116922	0.238072	NO						154017	335433	4.28	0.741				4	4	None
NRRL3_02241	87.5217	0.731911	0.392151	0.0190859	0.0589711	NO						152090	429897	1.9	0.742				4	4	None
NRRL3_10418	5126.02	-1.02793	0.143756	2.24471e-13	7.06292e-12	YES			Down	NRRL3_10418	Yes	43766	13988.3	-1.87	0.742			3		3	mRNA
NRRL3_04736	597.544	-0.326306	0.177992	0.0528148	0.131551	NO						29848.7	84402	2.06	0.743				4	4	None
NRRL3_05793	969.118	0.79897	0.151638	5.64924e-08	7.5356e-07	YES						0	26092.3	2.71	0.743				4	4	None
NRRL3_03087	52.189	0.824182	0.45453	0.0169559	0.0536193	NO						#N/A	#N/A	1.43	0.745				4	4	None
NRRL3_09672	422.575	-0.454742	0.154811	0.00223028	0.00999763	YES						16302.3	108867	2.27	0.745				4	4	None
NRRL3_11237	204.459	-0.172886	0.316768	0.511156	0.677034	NO						277797	624233	1.08	0.745				4	4	None
NRRL3_03113	1226.66	-0.729841	0.14808	3.80063e-07	4.27003e-06	YES						1.19868e+06	2466800	0.971	0.747				4	4	None
NRRL3_01940	198.288	-0.753375	0.199767	5.94888e-05	0.000418609	YES						164617	83384	-1.27	0.748				4	4	None
NRRL3_07015	5206.45	0.211281	0.101206	0.0338761	0.0929249	NO						#N/A	#N/A	1.11	0.748				4	4	None
NRRL3_04145	876.229	-0.822902	0.21582	4.26486e-05	0.000311224	YES						#N/A	#N/A	1.14	0.749				4	4	None
NRRL3_05709	3478.79	1.13218	0.290135	1.70051e-05	0.000138343	YES	Up	NRRL3_05709			Yes	97813.7	234127	1.42	0.749			3		3	mRNA
NRRL3_00956	159.97	-0.335155	0.704429	0.0243761	0.0712503	NO						53145	14995.7	-2.4	0.75				4	4	None
NRRL3_03701	291.77	0.711349	0.216576	0.000403006	0.00229206	YES						0	17239.1	1.75	0.75				4	4	None
NRRL3_09891	2081.52	1.28019	0.223121	1.55334e-09	2.81179e-08	YES	Up	NRRL3_09891			Yes	35742	147601	2.3	0.751			3		3	mRNA
NRRL3_11272	1301.26	0.287819	0.231808	0.173384	0.318158	NO						105604	16499.3	-2.8	0.753				4	4	None
NRRL3_01870	6023.45	-0.119211	0.182937	0.488466	0.657972	NO						1244260	695150	-0.916	0.755				4	4	None
NRRL3_06691	782.808	0.0956026	0.20218	0.61328	0.759535	NO						47104.7	6174.67	-2.99	0.755				4	4	None
NRRL3_09779	1936.41	0.553067	0.0953319	4.0364e-09	6.73657e-08	YES						49795	7813	-2.38	0.755				4	4	None
NRRL3_06985	6635.21	0.271019	0.197523	0.148451	0.28319	NO						1.25617e+06	691747	-1.04	0.756				4	4	None
NRRL3_11688	247.532	-0.0318393	0.216176	0.872167	0.947717	NO						30158.7	11809	-1.84	0.756				4	4	None
NRRL3_04467	412.988	-0.830381	0.363647	0.00609857	0.0231521	YES						81210	196350	2.44	0.757				4	4	None
NRRL3_07690	1652.52	0.683081	0.216431	0.000669702	0.00355384	YES						110473	23537.7	-3.72	0.757				4	4	None
NRRL3_05649	19.0538	-0.160719	0.537559	0.467659	0.637408	NO						5339.27	24394.1	1.58	0.758				4	4	None
NRRL3_09240	2921.71	0.206953	0.119719	0.0710818	0.164917	NO						5.89153e+06	2.76947e+06	-1.06	0.758				4	4	None
NRRL3_04625	381.987	0.55933	0.289947	0.027018	0.077283	NO						5183.7	28203.7	2.11	0.759				4	4	None
NRRL3_00760	240.329	0.304937	0.194342	0.0949843	0.203963	NO						11945.7	52510	1.95	0.76				4	4	None
NRRL3_02180	427.251	0.0830105	0.543256	0.62316	0.76656	NO						0	1951.9	1.54	0.76				4	4	None
NRRL3_05931	1629.42	0.727245	0.197691	9.1832e-05	0.000619822	YES						10243.3	49071	2.23	0.76				4	4	None
NRRL3_06473	718.347	-0.425204	0.139547	0.00159201	0.0075127	YES						781827	1.54703e+06	0.906	0.76				4	4	None
NRRL3_00395	623.138	-0.46599	0.27965	0.0555236	0.13633	NO						177335	534647	1.3	0.761				4	4	None
NRRL3_00605	5266.06	0.0993941	0.1017	0.297523	0.468143	NO						28935.7	7434.67	-1.94	0.762				4	4	None
NRRL3_01548	1398.37	0.372106	0.145392	0.00789195	0.0287758	YES						#N/A	#N/A	-1.57	0.762				4	4	None
NRRL3_01813	157.881	-0.726584	0.245728	0.00117873	0.00576165	YES						47441	20904	-1.9	0.762				4	4	None
NRRL3_04451	1314.46	0.405222	0.107709	0.000120858	0.000792725	YES						169603	90602	-1.3	0.764				4	4	None
NRRL3_04497	88.0529	-3.31463	1.14708	0.000365819	0.00210292	YES			Down	NRRL3_04497	Yes	0	17623	2.49	0.764			3		3	mRNA
NRRL3_05491	3032.93	-0.756036	0.252591	0.00107327	0.00531811	YES						1.0877e+06	416833	-1.44	0.764				4	4	None
NRRL3_10471	6699.48	0.967101	0.125805	4.81524e-15	1.86643e-13	YES						1.721e+06	718867	-1.49	0.764				4	4	None
NRRL3_11246	1254.43	0.0337521	0.12621	0.778178	0.880668	NO						2.36677e+06	1.31323e+06	-0.94	0.765				4	4	None
NRRL3_05695	2378.56	0.21127	0.151109	0.14518	0.278633	NO						#N/A	#N/A	-1.26	0.766				4	4	None
NRRL3_07906	464.022	0.691157	0.195181	0.000160034	0.00101968	YES						261850	522270	0.891	0.766				4	4	None
NRRL3_00137	166.959	-2.23742	0.348666	1.11746e-11	2.76087e-10	YES			Down	NRRL3_00137	Yes	26022.7	70898.3	2.61	0.767			3		3	mRNA
NRRL3_11640	708.056	0.572834	0.164098	0.000257064	0.00154537	YES						61296	232517	1.93	0.767				4	4	None
NRRL3_08131	498.618	0.650104	0.216072	0.00115271	0.00565936	YES						199530	96942	-1.2	0.77				4	4	None
NRRL3_10799	198.384	-0.961423	0.315925	0.000523524	0.00287804	YES						191150	553857	1.62	0.77				4	4	None
NRRL3_10967	163.032	-0.575619	0.62201	0.0970096	0.207117	NO						124356	40149.9	-1.93	0.77				4	4	None
NRRL3_01498	468.483	-0.368796	0.157306	0.014444	0.0470961	YES						10117	47698.7	2.59	0.771				4	4	None
NRRL3_02387	4275.64	0.0701828	0.209156	0.717214	0.835162	NO						378623	184470	-1.09	0.771				4	4	None
NRRL3_03955	508.544	-1.26566	0.205477	1.15619e-10	2.50892e-09	YES			Down	NRRL3_03955	Yes	707903	378020	-1.02	0.771			3		3	mRNA
NRRL3_05087	504.048	-0.267234	0.140359	0.0493665	0.124704	NO						29619	90744	1.61	0.771				4	4	None
NRRL3_10820	2288.53	-0.0560248	0.190677	0.751447	0.861535	NO						270840	115139	-1.45	0.771				4	4	None
NRRL3_05359	301.663	-0.477126	0.24613	0.0308855	0.0861348	NO						19418	123314	2.96	0.772				4	4	None
NRRL3_07246	761.189	-0.315331	0.223764	0.119988	0.242515	NO						192068	902080	3.09	0.772				4	4	None
NRRL3_10635	2988.91	0.570078	0.101375	1.04885e-08	1.61914e-07	YES						1.41614e+06	621437	-1.24	0.772				4	4	None
NRRL3_02394	5932.9	0.668957	0.159979	1.30053e-05	0.000109354	YES						169305	374987	1.22	0.773				4	4	None
NRRL3_03514	994.406	-0.246481	0.155297	0.0982405	0.208983	NO						165175	368420	1.17	0.773				4	4	None
NRRL3_05907	299.226	-0.494251	0.356469	0.0843875	0.187415	NO						268946	54334.7	-1.85	0.773				4	4	None
NRRL3_07003	539.493	-0.321051	0.1538	0.0296298	0.0832778	NO						52493.7	12013.9	-2.65	0.773				4	4	None
NRRL3_11747	153.109	0.469687	0.833394	0.0309497	0.0862687	NO						#N/A	#N/A	-1.4	0.773				4	4	None
NRRL3_04517	1891.64	1.84953	0.631101	0.000469821	0.00262736	YES	Up	NRRL3_04517			Yes	268810	109257	-3.63	0.776			3		3	mRNA
NRRL3_05086	406.444	-1.48221	0.212826	4.05877e-13	1.23706e-11	YES			Down	NRRL3_05086	Yes	#N/A	#N/A	-1.02	0.776			3		3	mRNA
NRRL3_09763	874.455	-0.0865982	0.149202	0.546086	0.705932	NO						276897	162740	-0.92	0.776				4	4	None
NRRL3_01541	17063	0.254412	0.109059	0.022157	0.0661188	NO						330807	673033	1.18	0.777				4	4	None
NRRL3_00676	3945.3	0.515566	0.188263	0.00385447	0.0159211	YES						#N/A	#N/A	-1.03	0.778				4	4	None
NRRL3_01556	7755.19	1.1932	0.200771	5.22893e-10	1.02641e-08	YES	Up	NRRL3_01556			Yes	29020.1	111921	2.22	0.778			3		3	mRNA
NRRL3_05771	4874.88	0.302418	0.110872	0.00531371	0.0207619	YES						227073	93133.3	-1.45	0.778				4	4	None
NRRL3_09215	7529.07	-0.331012	0.236183	0.120966	0.244123	NO						#N/A	#N/A	1.46	0.778				4	4	None
NRRL3_05684	10188	0.329237	0.244827	0.135233	0.265113	NO						2.48048e+06	354129	-3.33	0.781				4	4	None
NRRL3_05944	130.867	-0.38844	0.220218	0.0553369	0.136131	NO						#N/A	#N/A	1.43	0.782				4	4	None
NRRL3_06643	555.616	-1.39989	0.276691	5.69981e-08	7.59181e-07	YES			Down	NRRL3_06643	Yes	2587.07	28499	2.25	0.782			3		3	mRNA
NRRL3_03570	2691.36	-0.566024	0.239274	0.00886659	0.0315867	YES						3378100	7498500	1.03	0.786				4	4	None
NRRL3_06708	1740.39	0.204529	0.14573	0.148576	0.283378	NO						108137	258843	1.45	0.786				4	4	None
NRRL3_10005	10748.6	-0.0620276	0.129965	0.611864	0.758311	NO						3.95413e+06	2.09133e+06	-1.05	0.786				4	4	None
NRRL3_10099	666.471	-0.0850306	0.192649	0.637478	0.777004	NO						25980.3	2137.67	-2.32	0.786				4	4	None
NRRL3_11652	1391.42	-0.823522	0.119115	1.58872e-12	4.42608e-11	YES						12625.7	54315	2.41	0.787				4	4	None
NRRL3_02324	1405.01	0.130655	0.154386	0.383216	0.556412	NO						126477	442763	1.73	0.788				4	4	None
NRRL3_10618	2019.72	0.518938	0.179352	0.00223353	0.00999763	YES						61702	249693	1.99	0.789				4	4	None
NRRL3_02181	683.584	-0.0075733	0.562981	0.953113	0.989372	NO						0	4740.67	1.5	0.79				4	4	None
NRRL3_02189	802.779	-2.11017	0.699894	0.000259263	0.00155297	YES			Down	NRRL3_02189	Yes	0	6998.77	1.86	0.79			3		3	mRNA
NRRL3_05733	343.978	-0.340646	0.245061	0.119877	0.242347	NO						61243.3	148777	1.01	0.792				4	4	None
NRRL3_06666	689.082	-1.30232	0.224601	1.10747e-09	2.06407e-08	YES			Down	NRRL3_06666	Yes	307873	157604	-1.12	0.792			3		3	mRNA
NRRL3_07304	375.009	0.587022	0.25962	0.0113421	0.0386246	YES						20068.7	53889	2.23	0.793				4	4	None
NRRL3_08494	209.614	-0.249459	0.223373	0.222599	0.38261	NO						135377	61033.3	-1.31	0.793				4	4	None
NRRL3_11057	1149.59	-0.0976429	0.133998	0.450568	0.620687	NO						353363	113170	-1.85	0.793				4	4	None
NRRL3_02358	638.738	-0.626271	0.230264	0.00293054	0.0126262	YES						30844.5	64509	2.29	0.794				4	4	None
NRRL3_06021	779.268	-0.420618	0.186823	0.0167634	0.0530892	NO						105759	452713	2	0.795				4	4	None
NRRL3_03347	8948.97	0.564202	0.0860177	3.08605e-11	7.16152e-10	YES						3.30237e+06	6358700	0.849	0.796				4	4	None
NRRL3_10451	1958.12	-0.0689609	0.161099	0.681177	0.810761	NO						76754	147790	2.28	0.796				4	4	None
NRRL3_04917	70.4372	-0.107479	0.568179	0.553635	0.711531	NO						#N/A	#N/A	-1.16	0.797				4	4	None
NRRL3_00833	4315.42	-1.36421	0.170158	1.69885e-16	7.86764e-15	YES			Down	NRRL3_00833	Yes	203683	89173.7	-1.42	0.798			3		3	mRNA
NRRL3_03603	8272.64	0.405486	0.206618	0.0337748	0.092742	NO						3.70503e+06	7.92407e+06	1	0.799				4	4	None
NRRL3_11227	327.278	-1.08283	0.167399	2.13146e-11	5.04477e-10	YES			Down	NRRL3_11227	Yes	103987	21726	-2.2	0.799			3		3	mRNA
NRRL3_11755	103.076	-1.47279	1.2383	0.0172542	0.0544017	NO			Down		Yes	#N/A	#N/A	1.14	0.799				4	4	None
NRRL3_01440	187.114	-1.47472	0.434668	7.29298e-05	0.000502708	YES			Down	NRRL3_01440	Yes	13492.7	45419.3	3.26	0.8			3		3	mRNA
NRRL3_10754	7082.65	0.277076	0.129617	0.0262349	0.0756908	NO						1025240	2153100	0.916	0.8				4	4	None
NRRL3_02006	3347.27	0.0306234	0.127791	0.797248	0.894489	NO						1022660	2.27823e+06	1.05	0.801				4	4	None
NRRL3_08128	1102.54	-0.334215	0.124645	0.00576872	0.0221355	YES						125537	58385.4	-1.56	0.802				4	4	None
NRRL3_11162	584.183	-0.0945216	0.219257	0.628207	0.770288	NO						150877	309283	0.903	0.802				4	4	None
NRRL3_01479	7316.77	0.235318	0.229639	0.259004	0.423997	NO						83525.9	191096	3.29	0.803				4	4	None
NRRL3_08399	517.923	-0.545831	0.261187	0.0189903	0.0587078	NO						#N/A	#N/A	-1.86	0.804				4	4	None
NRRL3_09639	1769.99	0.445932	0.160808	0.00384967	0.0159192	YES						292087	618373	0.989	0.804				4	4	None
NRRL3_11106	42.617	0.150114	0.417806	0.599996	0.750117	NO						188850	69066.7	-2.78	0.804				4	4	None
NRRL3_02085	772.002	-0.258423	0.135187	0.0492828	0.12461	NO						160007	355870	1.37	0.805				4	4	None
NRRL3_02812	487.901	-0.157761	0.320457	0.548168	0.707224	NO						50698.3	144910	3.24	0.805				4	4	None
NRRL3_00054	1408.03	1.89219	0.267598	1.83174e-13	5.84955e-12	YES	Up	NRRL3_00054			Yes	7921.72	14081.8	1.85	0.806			3		3	mRNA
NRRL3_05757	1282.61	0.290393	0.225047	0.159145	0.298192	NO						653260	1.46207e+06	1.04	0.806				4	4	None
NRRL3_11277	12202.9	-0.321054	0.0991782	0.00108479	0.00537273	YES						#N/A	#N/A	-1.27	0.806				4	4	None
NRRL3_03831	501.494	1.23073	0.283034	2.30428e-06	2.23088e-05	YES	Up	NRRL3_03831			Yes	151937	327917	1.09	0.807			3		3	mRNA
NRRL3_02188	1323.9	0.504229	0.265321	0.0326857	0.0902464	NO						4024.67	10650.7	1.62	0.808				4	4	None
NRRL3_02801	1575.75	0.0723377	0.124385	0.550073	0.708571	NO						276190	137774	-1.16	0.808				4	4	None
NRRL3_03309	1019.6	-0.203434	0.566124	0.343298	0.51705	NO						1638.63	688.693	-1.97	0.809				4	4	None
NRRL3_03822	733.117	0.0618865	0.125718	0.604903	0.753511	NO						48882.7	173272	1.58	0.809				4	4	None
NRRL3_05045	1346.85	0.0373014	0.334415	0.89439	0.962401	NO						997590	592837	-0.831	0.809				4	4	None
NRRL3_10331	1343.5	0.698568	0.120381	2.78812e-09	4.82643e-08	YES						371270	843393	0.933	0.809				4	4	None
NRRL3_01523	1023.77	-1.00407	0.128648	1.44027e-15	5.91059e-14	YES			Down	NRRL3_01523	Yes	68301	193276	3.18	0.81			3		3	mRNA
NRRL3_11255	6202.27	0.597163	0.244013	0.00682445	0.0253951	YES						1407430	5.27103e+06	1.65	0.81				4	4	None
NRRL3_11271	586.246	-0.513057	0.401591	0.0926992	0.20028	NO						49698.7	27634.3	-2.11	0.81				4	4	None
NRRL3_04139	3091.45	0.446167	0.141583	0.0010996	0.00543599	YES						22900.7	96288.7	1.85	0.811				4	4	None
NRRL3_06933	1413.83	0.437835	0.134536	0.000775835	0.00401348	YES						12932.7	59500.7	1.79	0.811				4	4	None
NRRL3_08069	508.724	-0.115357	0.148708	0.423838	0.596451	NO						223953	124508	-0.917	0.812				4	4	None
NRRL3_10732	199.382	-0.777742	0.363597	0.00955691	0.0335984	YES						35633	8993	-1.97	0.812				4	4	None
NRRL3_00397	480.772	0.0254416	0.201334	0.892309	0.960934	NO						82042.7	1670.53	-3.07	0.813				4	4	None
NRRL3_01897	773.495	-0.1249	0.190924	0.483548	0.653403	NO						156997	104128	-0.906	0.813				4	4	None
NRRL3_03999	299.952	-0.400381	0.784995	0.00840991	0.0302418	YES						93242.3	61134.7	-1.11	0.813				4	4	None
NRRL3_08609	1918.82	-1.24724	0.320803	1.33847e-05	0.000111955	YES			Down	NRRL3_08609	Yes	4848300	2510700	-1.1	0.813			3		3	mRNA
NRRL3_01078	4488.61	-0.13504	0.210004	0.472539	0.642422	NO						25606.7	74922.7	2.75	0.814				4	4	None
NRRL3_08082	584.423	0.433356	0.244694	0.0494977	0.124947	NO						7379.67	37218.7	2.56	0.814				4	4	None
NRRL3_08122	2182.11	0.520143	0.0734744	8.95007e-13	2.60184e-11	YES						118033	287127	1.3	0.814				4	4	None
NRRL3_08160	6824.68	0.609363	0.113291	3.89399e-08	5.39368e-07	YES						1069730	334377	-1.66	0.814				4	4	None
NRRL3_04976	1600.55	0.89481	0.306463	0.000894674	0.00456207	YES						153611	346990	1.28	0.815				4	4	None
NRRL3_00516	2117.32	0.406479	0.21296	0.0389077	0.103747	NO						472693	287563	-0.969	0.816				4	4	None
NRRL3_00557	3435.74	0.434252	0.167985	0.00662255	0.0247894	YES						#N/A	#N/A	-1.17	0.816				4	4	None
NRRL3_05671	44.4807	-0.141034	0.392099	0.620798	0.764862	NO						245843	635297	1.39	0.816				4	4	None
NRRL3_06409	343.677	-0.963259	0.42723	0.00475261	0.018922	YES						23615.8	6967.67	-2.15	0.816				4	4	None
NRRL3_10108	273.064	-0.0374439	0.276328	0.876184	0.950894	NO						164783	353803	1.07	0.816				4	4	None
NRRL3_11429	1488.6	0.654865	0.201894	0.000538039	0.00294271	YES						295271	80266	-1.4	0.816				4	4	None
NRRL3_08554	473.783	0.0518063	0.131231	0.682513	0.811551	NO						102451	48992	-1.43	0.818				4	4	None
NRRL3_06436	41.8321	0.485159	0.48308	0.134748	0.264454	NO						#N/A	#N/A	1.98	0.819				4	4	None
NRRL3_09981	7709.92	-0.0751124	0.149758	0.589257	0.74137	NO						4665900	8881400	0.89	0.819				4	4	None
NRRL3_10264	3598.02	0.345245	0.309622	0.187327	0.337321	NO						428230	105839	-3.15	0.819				4	4	None
NRRL3_00587	228.562	-0.466394	0.21664	0.0198078	0.060727	NO						0	36101.1	2.62	0.82				4	4	None
NRRL3_00677	4913.4	0.116178	0.0871594	0.174723	0.320011	NO						30054	16760.3	-1.49	0.82				4	4	None
NRRL3_08083	910.114	0.0417279	0.199917	0.827106	0.917882	NO						346693	163654	-1.27	0.82				4	4	None
NRRL3_04442	1279.04	0.0224544	0.127684	0.863778	0.942543	NO						1.15421e+06	666373	-0.926	0.821				4	4	None
NRRL3_00426	438.115	-0.40764	0.17038	0.011755	0.0397581	YES						139915	341633	1.15	0.823				4	4	None
NRRL3_02178	428.847	0.803822	0.468674	0.0213107	0.0642745	NO						36182.3	9678.33	-1.64	0.823				4	4	None
NRRL3_02310	180.041	0.0167986	0.312233	0.949947	0.989372	NO						29114	86600.7	3.16	0.823				4	4	None
NRRL3_05195	158.285	1.10824	0.890453	0.0204452	0.0622963	NO	Up				Yes	1055.61	3533.87	1.35	0.823				4	4	None
NRRL3_09333	1392.16	-0.0385555	0.168643	0.807848	0.902691	NO						75403	40023.3	-2.57	0.823				4	4	None
NRRL3_00724	730.474	0.265233	0.209097	0.172797	0.317408	NO						285847	142623	-0.983	0.824				4	4	None
NRRL3_09229	2296.48	0.181243	0.245726	0.4142	0.587603	NO						538523	320013	-1.03	0.824				4	4	None
NRRL3_09519	437.336	-0.271497	0.224442	0.18731	0.337321	NO						46692.3	11917.7	-2.65	0.824				4	4	None
NRRL3_05696	1545.16	0.230026	0.140835	0.0914255	0.198401	NO						#N/A	#N/A	1.05	0.825				4	4	None
NRRL3_08259	2923.12	0.47825	0.151655	0.00118226	0.00577526	YES						690530	307030	-1.28	0.825				4	4	None
NRRL3_09294	1462.31	0.0965396	0.23561	0.656708	0.791303	NO						1.78133e+06	976487	-0.961	0.826				4	4	None
NRRL3_03934	319.794	0.696613	0.317765	0.0104545	0.0361832	YES						26569	58902.7	2.18	0.827				4	4	None
NRRL3_05024	848.949	0.180556	0.151349	0.217463	0.376129	NO						#N/A	#N/A	0.861	0.827				4	4	None
NRRL3_08707	1100.65	0.270576	0.557758	0.297098	0.467612	NO						#N/A	#N/A	2.23	0.827				4	4	None
NRRL3_09047	1012.01	-0.527895	0.141788	0.000116343	0.000764518	YES						3181.8	34725.3	2.62	0.827				4	4	None
NRRL3_04477	948.239	0.0810051	0.204659	0.672766	0.804702	NO						36309.2	8048.03	-2.09	0.828				4	4	None
NRRL3_01525	302.911	-0.399365	0.184548	0.0215946	0.0648019	NO						18194	56411	1.97	0.829				4	4	None
NRRL3_02472	266.849	-0.258689	0.188836	0.144484	0.277702	NO						15174.3	73923.7	1.97	0.829				4	4	None
NRRL3_04972	665.465	-0.151495	0.159352	0.322207	0.494685	NO						161045	53019.3	-1.88	0.83				4	4	None
NRRL3_10864	2428.21	-0.193872	0.225631	0.355272	0.529044	NO						165621	34652.7	-2.29	0.83				4	4	None
NRRL3_04029	999.168	0.937118	0.12699	4.04164e-14	1.39927e-12	YES						535260	299683	-0.883	0.831				4	4	None
NRRL3_04399	1281.74	-0.0201578	0.256854	0.914929	0.976642	NO						268083	120547	-1.1	0.831				4	4	None
NRRL3_05057	643.734	-0.0454571	0.155131	0.749979	0.861236	NO						40170	129333	1.93	0.832				4	4	None
NRRL3_10666	2407.28	-0.725647	0.163635	4.23351e-06	3.92462e-05	YES						9876800	1.75993e+07	0.746	0.832				4	4	None
NRRL3_00615	289.709	-0.761305	0.285242	0.00252195	0.0110891	YES						615230	282887	-1.22	0.834				4	4	None
NRRL3_01837	266.088	-0.444821	0.20024	0.0170682	0.0539106	NO						161123	391393	1.67	0.834				4	4	None
NRRL3_01338	619.018	0.0939002	0.558766	0.42492	0.597385	NO						231947	426067	0.896	0.835				4	4	None
NRRL3_02846	3095.79	-0.386743	0.141094	0.00506504	0.0199286	YES						1.97673e+06	665987	-1.64	0.835				4	4	None
NRRL3_11586	893.595	-0.386029	0.146051	0.00604244	0.0229716	YES						849070	1.56883e+06	0.863	0.835				4	4	None
NRRL3_03784	609.636	-0.179352	0.11989	0.125036	0.250259	NO						789233	1.50027e+06	0.839	0.836				4	4	None
NRRL3_06177	1805.66	0.141066	0.141473	0.303907	0.475228	NO						107168	247657	1.26	0.836				4	4	None
NRRL3_03534	103.349	-0.660859	0.35535	0.0233936	0.0690194	NO						8823.73	38019.2	2.19	0.837				4	4	None
NRRL3_08485	171.247	1.77993	0.302521	3.85909e-10	7.70234e-09	YES	Up	NRRL3_08485			Yes	9031.43	27910.3	1.74	0.837			3		3	mRNA
NRRL3_09970	413.903	2.15326	0.243961	9.07271e-20	5.95459e-18	YES	Up	NRRL3_09970			Yes	63727.3	167664	1.33	0.837			3		3	mRNA
NRRL3_11252	2387.22	-0.0457293	0.11684	0.688542	0.816179	NO						253559	88928.7	-1.32	0.837				4	4	None
NRRL3_02774	1352.47	-0.159123	0.199906	0.394283	0.566865	NO						236157	452643	0.816	0.838				4	4	None
NRRL3_02794	579.856	-0.901927	0.254816	0.000103495	0.000689838	YES						#N/A	#N/A	0.981	0.838				4	4	None
NRRL3_05371	613.478	-1.19538	0.417922	0.00061617	0.00330747	YES			Down	NRRL3_05371	Yes	22482.3	64266	2.46	0.838			3		3	mRNA
NRRL3_04825	833.43	-0.591275	0.290317	0.0193723	0.0596731	NO						2745.67	14754.6	1.48	0.839				4	4	None
NRRL3_05251	5586.49	1.38788	0.309311	9.50659e-07	1.001e-05	YES	Up	NRRL3_05251			Yes	184057	85720.7	-1.17	0.839			3		3	mRNA
NRRL3_06112	700.21	-0.541941	0.157454	0.000325277	0.00189739	YES						14730.5	33167.7	2.31	0.839				4	4	None
NRRL3_11155	715.699	0.278005	0.624802	0.145436	0.278881	NO						0	0	-1.04	0.839				4	4	None
NRRL3_01425	74.9482	-0.327053	0.667625	0.0969196	0.207038	NO						#N/A	#N/A	1.54	0.84				4	4	None
NRRL3_07822	2976.67	0.106534	0.148483	0.460502	0.629926	NO						386170	880327	1.06	0.84				4	4	None
NRRL3_07858	134.922	0.010188	0.412156	0.971716	0.989372	NO						9906.27	1969.1	-1.79	0.84				4	4	None
NRRL3_11530	3045.12	0.0314004	0.23605	0.87735	0.951529	NO						628453	2.42804e+06	1.66	0.84				4	4	None
NRRL3_04808	1181.61	0.117595	0.171869	0.473613	0.64331	NO						287537	130041	-1.26	0.841				4	4	None
NRRL3_09960	889.48	-0.166944	0.178571	0.322666	0.495086	NO						317259	617337	1.16	0.841				4	4	None
NRRL3_04331	992.778	0.104123	0.566993	0.609517	0.756562	NO						64669	28012.6	-1.55	0.842				4	4	None
NRRL3_05746	2441.53	-0.814079	0.244339	0.000275516	0.00164022	YES						391927	712493	0.734	0.842				4	4	None
NRRL3_05948	794.567	0.0085855	0.130121	0.949995	0.989372	NO						157220	89403.3	-2.42	0.842				4	4	None
NRRL3_01046	893.055	1.29955	0.24997	3.09353e-08	4.36028e-07	YES	Up	NRRL3_01046			Yes	96442	349850	1.52	0.843			3		3	mRNA
NRRL3_01557	463.866	-0.385161	0.269485	0.101891	0.214531	NO						25189.3	55926.7	2.05	0.843				4	4	None
NRRL3_10687	431.447	-0.136152	0.225671	0.509709	0.676115	NO						365150	156123	-1.38	0.843				4	4	None
NRRL3_08912	48.3084	-1.99761	0.852925	0.00113388	0.0055797	YES			Down	NRRL3_08912	Yes	#N/A	#N/A	1.96	0.844			3		3	mRNA
NRRL3_10753	344.119	0.177697	0.240862	0.419961	0.592632	NO						237777	112970	-1.06	0.844				4	4	None
NRRL3_01511	237.814	0.607223	0.4152	0.0545984	0.134801	NO						72200.7	28326	-1.89	0.845				4	4	None
NRRL3_04860	1381.37	-0.430118	0.118171	0.000194528	0.00121345	YES						134171	68605.5	-1.72	0.845				4	4	None
NRRL3_05629	5431.65	0.572077	0.120935	1.26267e-06	1.29636e-05	YES						107508	31427.7	-2.07	0.845				4	4	None
NRRL3_06548	10726.5	-0.544143	0.293941	0.0321777	0.089129	NO						3500100	1.93923e+06	-0.936	0.845				4	4	None
NRRL3_06943	231.612	-0.109984	0.171308	0.498706	0.665978	NO						#N/A	#N/A	1.64	0.845				4	4	None
NRRL3_10543	365.302	-0.50494	0.197885	0.00626756	0.0236176	YES						117583	244673	2.49	0.845				4	4	None
NRRL3_03444	405.63	0.0174559	0.29332	0.94574	0.989372	NO						84674.3	152223	2.27	0.846				4	4	None
NRRL3_05574	257.144	-0.249193	0.200701	0.180435	0.327835	NO						93000.7	28569	-1.92	0.846				4	4	None
NRRL3_05864	321.09	-0.27477	0.321872	0.301827	0.473105	NO						626003	436573	-0.974	0.846				4	4	None
NRRL3_06517	3521.48	0.807007	0.173972	1.2383e-06	1.27501e-05	YES						#N/A	#N/A	-0.997	0.846				4	4	None
NRRL3_10665	892.237	-0.225041	0.116188	0.0468879	0.120145	NO						668393	1.29287e+06	0.831	0.846				4	4	None
NRRL3_00850	1217.3	0.0205332	0.117181	0.860748	0.940767	NO						#N/A	#N/A	2.24	0.847				4	4	None
NRRL3_08028	410.965	0.621665	0.121529	1.58517e-07	1.92051e-06	YES						26797	102451	1.78	0.847				4	4	None
NRRL3_09796	714.702	-0.294825	0.222411	0.147194	0.281494	NO						143412	72944	-1.09	0.847				4	4	None
NRRL3_10398	186.179	-0.660692	0.679435	0.0674098	0.15846	NO						86930.3	40319	-2.74	0.847				4	4	None
NRRL3_00994	809.483	-0.287191	0.150478	0.0467026	0.119785	NO						70991	18652.3	-1.76	0.848				4	4	None
NRRL3_03721	142.065	-0.598749	0.32131	0.0273099	0.0778473	NO						17554	39769.7	1.57	0.848				4	4	None
NRRL3_06610	253.006	-0.252743	0.213411	0.198003	0.351468	NO						218283	120837	-0.914	0.848				4	4	None
NRRL3_06759	577.505	-0.065312	0.159835	0.661337	0.79493	NO						36481	8177	-2.1	0.848				4	4	None
NRRL3_07964	3324.25	-0.789931	0.326236	0.00482987	0.0191725	YES						429213	272847	-0.89	0.848				4	4	None
NRRL3_05510	219.405	-0.536269	0.215035	0.00694413	0.0257499	YES						108099	69390	-1.54	0.849				4	4	None
NRRL3_05652	246.931	-1.05791	0.514102	0.00739844	0.0272175	YES			Down	NRRL3_05652	Yes	111394	245923	1.13	0.849			3		3	mRNA
NRRL3_02789	1309.9	-0.469157	0.180567	0.00592682	0.0226205	YES						2.67797e+06	5.48537e+06	0.832	0.85				4	4	None
NRRL3_03358	257.651	-0.00608333	0.247978	0.974906	0.989372	NO						70833.3	27433.3	-3.36	0.85				4	4	None
NRRL3_00792	258.817	-0.682198	0.224358	0.000957107	0.00483495	YES						112060	223167	0.934	0.851				4	4	None
NRRL3_05094	2148.12	-0.044806	0.134923	0.730987	0.846143	NO						52456	126165	1.29	0.851				4	4	None
NRRL3_08216	416.345	-0.00421899	0.242293	0.980335	0.989372	NO						43306	152723	3.43	0.851				4	4	None
NRRL3_00853	619.939	-0.213266	0.251166	0.340076	0.513571	NO						102505	49258.4	-1.69	0.852				4	4	None
NRRL3_10023	2267.43	-0.370912	0.0915006	3.78983e-05	0.000280385	YES						235890	147465	-1.28	0.852				4	4	None
NRRL3_03739	714.18	-0.473588	0.194221	0.00890672	0.0317085	YES						104967	253273	1.18	0.853				4	4	None
NRRL3_06679	1883.67	0.189869	0.204413	0.321374	0.493832	NO						348877	649620	0.89	0.853				4	4	None
NRRL3_07651	379.732	1.12127	0.221328	8.08708e-08	1.04361e-06	YES	Up	NRRL3_07651			Yes	104139	54440.7	-2.98	0.853			3		3	mRNA
NRRL3_09180	16371.6	1.304	0.148203	2.29272e-19	1.42602e-17	YES	Up	NRRL3_09180			Yes	38760.3	66060.7	2.09	0.853			3		3	mRNA
NRRL3_07901	2612.64	0.292089	0.10609	0.00503016	0.0198205	YES						500390	1.12821e+06	1.08	0.854				4	4	None
NRRL3_03437	493.731	0.821649	0.229756	0.000110631	0.000731028	YES						106771	60805	-1.74	0.855				4	4	None
NRRL3_06662	376.498	0.757843	0.271765	0.00181081	0.00838978	YES						29616	85150	2	0.855				4	4	None
NRRL3_10460	7274.37	0.0286895	0.113899	0.79296	0.89183	NO						11700.8	26997.7	1.81	0.855				4	4	None
NRRL3_03008	704.087	-2.69264	0.229991	6.94761e-33	1.21845e-30	YES			Down	NRRL3_03008	Yes	68329	44088.7	-1.19	0.856			3		3	mRNA
NRRL3_04550	487.145	0.15912	0.151636	0.27419	0.441959	NO						46240	67268	2.83	0.856				4	4	None
NRRL3_05669	851.759	-0.68304	0.145881	1.2204e-06	1.25779e-05	YES						301703	594627	1.06	0.856				4	4	None
NRRL3_06491	641.021	-0.0851078	0.268624	0.717231	0.835162	NO						673380	410390	-0.792	0.856				4	4	None
NRRL3_07297	434.712	-0.266162	0.215531	0.18276	0.33116	NO						67529	223167	2.52	0.856				4	4	None
NRRL3_04680	1023.44	0.0853073	0.159289	0.577568	0.731176	NO						334040	554530	0.672	0.857				4	4	None
NRRL3_05002	1658.69	1.29758	0.162335	2.1235e-16	9.66688e-15	YES	Up	NRRL3_05002			Yes	49393.3	245643	2.27	0.857			3		3	mRNA
NRRL3_05960	305.414	0.227814	0.272073	0.339741	0.513137	NO						69970.7	243567	1.54	0.857				4	4	None
NRRL3_07766	739.271	0.30104	0.147194	0.0337561	0.0927382	NO						91645.7	40562.7	-2.48	0.857				4	4	None
NRRL3_09976	1255.74	1.53791	0.144914	3.29363e-27	3.82992e-25	YES	Up	NRRL3_09976			Yes	0	0	1.36	0.857			3		3	mRNA
NRRL3_03294	723.864	0.512371	0.259862	0.0248911	0.0725573	NO						90085	217174	1.49	0.858				4	4	None
NRRL3_09213	1437.71	0.286234	0.114328	0.0104484	0.0361736	YES						#N/A	#N/A	1.83	0.858				4	4	None
NRRL3_01053	413.423	-0.195849	0.167665	0.215011	0.373104	NO						34536.7	17528.3	-1.31	0.859				4	4	None
NRRL3_01950	606.568	0.0839278	0.15679	0.58188	0.734507	NO						92626.7	166333	0.941	0.859				4	4	None
NRRL3_02511	10603.2	-2.26779	0.228228	2.23315e-24	2.07742e-22	YES			Down	NRRL3_02511	Yes	1.40675e+07	4508780	-2.15	0.859			3		3	mRNA
NRRL3_04024	491.653	-0.32762	0.385528	0.260311	0.425494	NO						8399.53	22997.3	1.34	0.859				4	4	None
NRRL3_08153	1599.81	1.17914	0.157855	1.48724e-14	5.50535e-13	YES	Up	NRRL3_08153			Yes	38622.3	23201	-1.78	0.859			3		3	mRNA
NRRL3_09797	10667.5	-1.70248	0.288078	2.73921e-10	5.6138e-09	YES			Down	NRRL3_09797	Yes	#N/A	#N/A	1.06	0.859			3		3	mRNA
NRRL3_11615	468.064	-1.18056	0.210745	3.89814e-09	6.53642e-08	YES			Down	NRRL3_11615	Yes	159277	524703	1.25	0.859			3		3	mRNA
NRRL3_02403	209.923	-0.694289	0.330818	0.0127334	0.0424809	YES						3693.5	4232.63	1.08	0.86				4	4	None
NRRL3_05536	397.658	-0.683714	0.246129	0.00217496	0.00979692	YES						65034.7	101906	2.08	0.86				4	4	None
NRRL3_10010	5383.14	0.249814	0.154125	0.0947622	0.203567	NO						138650	341193	2.64	0.86				4	4	None
NRRL3_10233	86.3526	0.0508064	0.26973	0.833431	0.922986	NO						29927	67839.3	2.37	0.86				4	4	None
NRRL3_10336	860.433	0.0703443	0.130955	0.584438	0.737128	NO						251770	100778	-1.42	0.86				4	4	None
NRRL3_11713	2096.13	-0.0404687	0.123988	0.730396	0.845739	NO						173497	91912.3	-1.31	0.86				4	4	None
NRRL3_00460	59.0672	-0.13481	0.370306	0.63037	0.771679	NO						13299.7	53724	1.86	0.861				4	4	None
NRRL3_00791	52.768	-1.00682	0.527624	0.00908049	0.0322409	YES			Down	NRRL3_00791	Yes	48855.3	99954	2.17	0.861			3		3	mRNA
NRRL3_05567	507.897	-1.01322	0.267785	3.39084e-05	0.00025399	YES			Down	NRRL3_05567	Yes	103962	177710	2.39	0.861			3		3	mRNA
NRRL3_10965	1532.79	1.39483	0.127682	1.15644e-28	1.49056e-26	YES	Up	NRRL3_10965			Yes	32960.7	89682.7	1.88	0.861			3		3	mRNA
NRRL3_00287	4670.63	-0.620504	0.262536	0.00798877	0.0290452	YES						348323	763410	1.06	0.862				4	4	None
NRRL3_01938	391.767	-0.459245	0.229489	0.0281779	0.0799169	NO						#N/A	#N/A	0.963	0.862				4	4	None
NRRL3_02419	35.9171	1.15886	0.572379	0.00549779	0.0213331	YES	Up	NRRL3_02419			Yes	14246.7	4402	-1.94	0.863			3		3	mRNA
NRRL3_02724	320.14	-0.105957	0.269767	0.656277	0.790903	NO						42325.1	83339.3	1.86	0.863				4	4	None
NRRL3_02788	3621.23	0.236534	0.0893254	0.00738559	0.0271889	YES						766143	452657	-0.859	0.863				4	4	None
NRRL3_10802	569.247	-0.676836	0.20846	0.00048714	0.0027157	YES						58500.7	128003	0.922	0.863				4	4	None
NRRL3_01925	1086	0.146607	0.250075	0.514833	0.680044	NO						21521.7	37044.3	1.97	0.865				4	4	None
NRRL3_04402	1227.38	-0.414967	0.0901355	2.97516e-06	2.82166e-05	YES						49036.3	140927	1.45	0.865				4	4	None
NRRL3_05887	1703.26	0.310764	0.103411	0.00207704	0.00939541	YES						657007	1.19277e+06	0.837	0.865				4	4	None
NRRL3_08498	4184.89	0.097576	0.201827	0.656245	0.790903	NO						542263	354543	-0.814	0.865				4	4	None
NRRL3_02687	3475.39	0.0724864	0.279335	0.765196	0.871136	NO						934717	533413	-0.863	0.866				4	4	None
NRRL3_03068	1435.53	0.0775656	0.342309	0.7799	0.882327	NO						#N/A	#N/A	0.746	0.866				4	4	None
NRRL3_06109	630.875	0.518184	0.146272	0.000237398	0.00144464	YES						112570	250477	1.07	0.866				4	4	None
NRRL3_07935	810.667	0.410515	0.169501	0.010981	0.037616	YES						133552	301190	1.04	0.866				4	4	None
NRRL3_08037	474.85	0.145378	0.155139	0.328649	0.501217	NO						94051.3	455290	1.28	0.866				4	4	None
NRRL3_09121	346.74	-0.364272	0.236877	0.0886876	0.194531	NO						31170.8	101416	2.04	0.866				4	4	None
NRRL3_03789	304.014	-1.03297	0.275747	3.88622e-05	0.00028613	YES			Down	NRRL3_03789	Yes	0	6526.07	1.92	0.867			3		3	mRNA
NRRL3_05540	237.294	-0.12996	0.262241	0.574641	0.728379	NO						86235.7	268574	1.79	0.867				4	4	None
NRRL3_07273	801	-0.0849879	0.162682	0.581441	0.734138	NO						#N/A	#N/A	-2.62	0.867				4	4	None
NRRL3_07661	878.415	-0.471724	0.142582	0.000602607	0.00323954	YES						693370	450610	-0.711	0.867				4	4	None
NRRL3_08260	2091.53	-0.382657	0.275427	0.106901	0.22293	NO						137333	256967	1.05	0.867				4	4	None
NRRL3_09929	256.451	-0.0845494	0.24449	0.701649	0.824646	NO						143377	249157	0.726	0.867				4	4	None
NRRL3_00419	2517.09	0.543801	0.13611	3.79676e-05	0.000280509	YES						190927	86354.3	-1.44	0.868				4	4	None
NRRL3_07761	453.977	-0.192407	0.153925	0.190732	0.34167	NO						4619	12363.7	1.92	0.868				4	4	None
NRRL3_08577	807.996	-0.134919	0.130711	0.289666	0.459293	NO						559823	319147	-0.936	0.868				4	4	None
NRRL3_10066	271.207	-0.683212	0.213892	0.00057067	0.00310057	YES						49005.3	121639	1.48	0.868				4	4	None
NRRL3_11021	2953.82	0.2023	0.0890548	0.0215774	0.0648019	NO						2.32451e+06	1123620	-1.16	0.868				4	4	None
NRRL3_00286	538.301	0.654487	0.293513	0.010681	0.0367413	YES						23219.3	64495.7	2.58	0.869				4	4	None
NRRL3_00427	1636.8	0.473041	0.117511	3.80347e-05	0.000280617	YES						4731.67	52696.2	2.32	0.869				4	4	None
NRRL3_00773	3782.52	0.0788714	0.476662	0.757096	0.865334	NO						0	1094.33	-1.66	0.869				4	4	None
NRRL3_01127	4994.9	0.298817	0.0979029	0.00199673	0.00909791	YES						59463	105020	0.842	0.869				4	4	None
NRRL3_04641	267.514	0.486638	0.18495	0.00565989	0.0218118	YES						178395	76641.7	-1.2	0.869				4	4	None
NRRL3_09103	282.622	-0.187052	0.550074	0.401875	0.574536	NO						43943.3	17416.2	-1.75	0.869				4	4	None
NRRL3_09321	63.5319	-0.887079	0.456561	0.011199	0.0382281	YES						16530.5	39488	2.24	0.869				4	4	None
NRRL3_00951	6996.49	-0.0912559	0.126085	0.456633	0.626468	NO						4.99223e+06	8300600	0.647	0.87				4	4	None
NRRL3_06789	402.358	-0.0960496	0.196634	0.600812	0.750436	NO						35762.8	92439.3	1.95	0.87				4	4	None
NRRL3_07790	740.341	0.84126	0.103892	1.97951e-16	9.04992e-15	YES						21347.7	69316.7	2.31	0.87				4	4	None
NRRL3_08489	477.553	0.0494315	0.259516	0.83372	0.923115	NO						#N/A	#N/A	-2.44	0.87				4	4	None
NRRL3_09315	337.407	0.607103	0.230081	0.00395104	0.0162508	YES						14953.2	39736.7	1.64	0.87				4	4	None
NRRL3_11212	1597.79	0.279509	0.1702	0.0849016	0.188205	NO						561020	383780	-0.688	0.87				4	4	None
NRRL3_03780	550.318	0.364767	0.21206	0.0608056	0.146344	NO						103319	214730	1.1	0.871				4	4	None
NRRL3_03841	632.234	-0.383833	0.269549	0.105254	0.22002	NO						110030	245057	2.68	0.871				4	4	None
NRRL3_05991	3244.34	0.527781	0.185371	0.00252096	0.0110891	YES						72591.3	40270.3	-1.2	0.871				4	4	None
NRRL3_07028	1872.23	0.200165	0.110696	0.0630461	0.150484	NO						300337	158967	-1.02	0.871				4	4	None
NRRL3_10553	570.866	0.133114	0.225599	0.51992	0.683641	NO						37643.7	11122.2	-1.55	0.871				4	4	None
NRRL3_03718	1355.08	-0.185265	0.11108	0.0883092	0.193961	NO						1.28967e+06	3.09437e+06	1.16	0.872				4	4	None
NRRL3_05018	3544.11	0.198804	0.109726	0.064575	0.15338	NO						#N/A	#N/A	-2.3	0.872				4	4	None
NRRL3_05970	425.229	0.312901	0.296609	0.21673	0.375296	NO						24233	75026.3	2.97	0.872				4	4	None
NRRL3_10292	155.046	-0.0207967	0.282821	0.930828	0.985452	NO						#N/A	#N/A	1.19	0.872				4	4	None
NRRL3_11540	381.717	-0.16569	0.161693	0.28263	0.45182	NO						316713	569630	0.8	0.872				4	4	None
NRRL3_00928	2989.89	0.217061	0.105591	0.0385414	0.103079	NO						291187	167407	-0.912	0.873				4	4	None
NRRL3_00976	17833.7	0.122506	0.211687	0.497324	0.664631	NO						306687	550127	0.784	0.873				4	4	None
NRRL3_04674	224.471	-1.29188	0.246227	2.40079e-08	3.4521e-07	YES			Down	NRRL3_04674	Yes	102737	41833	-1.19	0.873			3		3	mRNA
NRRL3_05409	172.159	-0.572218	0.459207	0.0838715	0.186572	NO						19706.1	2909.8	-1.34	0.873				4	4	None
NRRL3_10467	6078.62	0.831584	0.159696	6.83096e-08	8.94463e-07	YES						563977	353073	-0.855	0.873				4	4	None
NRRL3_01580	3874.69	0.410273	0.268427	0.0860002	0.189854	NO						3718000	2452200	-0.681	0.874				4	4	None
NRRL3_02177	826.428	-0.231722	0.167006	0.146847	0.280982	NO						182917	409310	0.997	0.874				4	4	None
NRRL3_02690	550.304	-0.691677	0.199075	0.000209862	0.001297	YES						0	434.567	1.27	0.874				4	4	None
NRRL3_04170	533.053	0.112521	0.270071	0.638744	0.778036	NO						171018	384667	1.13	0.874				4	4	None
NRRL3_08151	485.703	-0.550836	0.160355	0.00032397	0.0018908	YES						162693	294630	0.803	0.874				4	4	None
NRRL3_10821	1247.45	0.617439	0.144089	9.18484e-06	7.93054e-05	YES						83611	35899	-1.51	0.874				4	4	None
NRRL3_03716	2575.12	0.201002	0.110145	0.0617827	0.148162	NO						2498100	1.30449e+06	-1.01	0.875				4	4	None
NRRL3_05305	12.9078	0.158399	0.522335	0.512383	0.678094	NO						0	3609.82	-1.38	0.875				4	4	None
NRRL3_05590	899.695	0.0107331	0.220498	0.966931	0.989372	NO						71696	27870.7	-1.57	0.875				4	4	None
NRRL3_08712	31624.4	1.20494	0.304662	1.29084e-05	0.00010865	YES	Up	NRRL3_08712			Yes	505707	1.09204e+06	0.984	0.875			3		3	mRNA
NRRL3_11549	3512.88	0.340132	0.142273	0.0133222	0.0440832	YES						#N/A	#N/A	-1.6	0.875				4	4	None
NRRL3_01007	830.515	0.0738747	0.122306	0.537562	0.699616	NO						168307	86834	-0.926	0.876				4	4	None
NRRL3_03636	6570.5	0.188991	0.134612	0.14898	0.283845	NO						#N/A	#N/A	1.08	0.876				4	4	None
NRRL3_06329	379.608	-0.562607	0.328917	0.0421157	0.11043	NO						33439.7	52178.3	1.98	0.876				4	4	None
NRRL3_09389	2514.91	0.210266	0.203487	0.270263	0.437012	NO						465963	223837	-1.23	0.876				4	4	None
NRRL3_09741	220.42	0.479941	0.27198	0.044686	0.115972	NO						119689	259107	1.53	0.876				4	4	None
NRRL3_10449	491.02	-1.45532	0.421047	6.87243e-05	0.000477101	YES			Down	NRRL3_10449	Yes	#N/A	#N/A	-0.666	0.876			3		3	mRNA
NRRL3_10928	3223.53	0.404854	0.12159	0.000645329	0.00343983	YES						2.51247e+06	1.43193e+06	-0.86	0.876				4	4	None
NRRL3_01783	6649.44	0.568571	0.237434	0.00834358	0.0300335	YES						#N/A	#N/A	-0.801	0.877				4	4	None
NRRL3_03762	755.141	0.262827	0.316319	0.319249	0.491626	NO						97139	274730	1.35	0.877				4	4	None
NRRL3_10351	3656.44	0.432101	0.133025	0.00102517	0.0051201	YES						#N/A	#N/A	-0.913	0.877				4	4	None
NRRL3_01091	3474.28	-0.322042	0.226766	0.119141	0.24135	NO						947672	313056	-2.29	0.878				4	4	None
NRRL3_03458	5050.46	0.0835206	0.195758	0.65148	0.787937	NO						143297	95863.7	-0.995	0.878				4	4	None
NRRL3_04349	90.7936	-0.140933	0.255006	0.533928	0.696241	NO						43965.3	143976	1.76	0.878				4	4	None
NRRL3_04952	92.6223	0.607572	0.505609	0.0757163	0.172563	NO						46156.3	27325.3	-1.98	0.878				4	4	None
NRRL3_04956	139.967	-0.39097	0.266066	0.0943418	0.20295	NO						54251.3	142943	1.56	0.878				4	4	None
NRRL3_08165	9126.68	0.303248	0.120355	0.00938972	0.0331028	YES						54290	78050	1.99	0.878				4	4	None
NRRL3_02627	373.262	-0.135161	0.181434	0.429362	0.601219	NO						82936.2	172403	1.96	0.879				4	4	None
NRRL3_02737	17763.4	-1.72547	0.113003	1.9414e-53	1.48351e-50	YES			Down	NRRL3_02737	Yes	#N/A	#N/A	-0.678	0.879			3		3	mRNA
NRRL3_04417	44142.3	0.642936	0.161157	3.64521e-05	0.000270621	YES						6.17733e+06	4.11603e+06	-0.685	0.879				4	4	None
NRRL3_04495	421.198	0.78733	0.148374	3.93912e-08	5.43751e-07	YES						15368	32920	1.54	0.879				4	4	None
NRRL3_06746	886.677	0.0607196	0.171165	0.712318	0.831283	NO						70550	47321	-0.954	0.879				4	4	None
NRRL3_07775	4951.07	0.450816	0.173924	0.00623926	0.0235358	YES						5.79557e+06	3.17433e+06	-1.01	0.879				4	4	None
NRRL3_10711	1660.75	-0.151534	0.1596	0.320846	0.493304	NO						423927	703557	0.658	0.879				4	4	None
NRRL3_11620	23695.5	0.547581	0.178981	0.00123374	0.00599933	YES						706590	605488	-3.29	0.879				4	4	None
NRRL3_00666	556.483	-0.0370925	0.177944	0.812622	0.90651	NO						124396	233807	1.05	0.88				4	4	None
NRRL3_01411	448.251	-0.0621351	0.262074	0.793149	0.891855	NO						365177	755123	1.14	0.88				4	4	None
NRRL3_02514	626.724	0.334149	0.178777	0.0445992	0.115863	NO						240710	68090.7	-1.74	0.88				4	4	None
NRRL3_02973	1108.81	-0.722776	0.241308	0.00100953	0.00505852	YES						898440	1601000	0.73	0.88				4	4	None
NRRL3_04082	1098.52	0.340575	0.132967	0.0084625	0.0303594	YES						671863	1201280	0.708	0.88				4	4	None
NRRL3_05208	158.04	-1.69257	0.568108	0.000250445	0.00151285	YES			Down	NRRL3_05208	Yes	2.63713e+06	1.79923e+06	-0.648	0.88			3		3	mRNA
NRRL3_06502	542.135	0.0776108	0.195265	0.67259	0.80458	NO						173863	100394	-1.03	0.88				4	4	None
NRRL3_07074	7918.56	0.0114712	0.148881	0.936277	0.98832	NO						2.04733e+06	3717900	0.697	0.88				4	4	None
NRRL3_09222	930.264	-0.337631	0.253185	0.133906	0.263282	NO						93319.3	179850	1.02	0.88				4	4	None
NRRL3_11310	925.65	0.0486304	0.138772	0.719394	0.837132	NO						29618.3	54503.3	1.68	0.88				4	4	None
NRRL3_06010	4415.46	-0.197944	0.176181	0.234559	0.396867	NO						456967	737903	0.619	0.881				4	4	None
NRRL3_06934	3867.33	0.321839	0.191267	0.076903	0.174561	NO						401713	255420	-0.936	0.881				4	4	None
NRRL3_08247	145.333	-0.49223	0.300414	0.0554572	0.136261	NO						135637	186557	2.28	0.881				4	4	None
NRRL3_09178	13897.9	0.74393	0.122772	5.57982e-10	1.09128e-08	YES						489500	977987	0.893	0.881				4	4	None
NRRL3_02084	1357.65	-0.454512	0.222927	0.0282333	0.0800287	NO						156438	100624	-1.05	0.882				4	4	None
NRRL3_06354	2640.78	0.283633	0.317328	0.282824	0.452034	NO						2659.73	992.453	-1.45	0.882				4	4	None
NRRL3_08099	254.177	-0.609867	0.233516	0.00419336	0.0170832	YES						84684.3	205619	0.953	0.882				4	4	None
NRRL3_10102	1139.01	0.00601653	0.213695	0.980954	0.989372	NO						4260800	2781200	-0.692	0.882				4	4	None
NRRL3_10999	3029.87	-1.02858	0.112462	1.39682e-20	9.89617e-19	YES			Down	NRRL3_10999	Yes	1.50143e+06	2771700	0.772	0.882			3		3	mRNA
NRRL3_11403	700.646	-0.42074	0.297751	0.0974056	0.207744	NO						20262.7	42479.8	1.76	0.882				4	4	None
NRRL3_11745	88.0942	-2.21191	2.87502	0.00733902	0.0270734	YES			Down	NRRL3_11745	Yes	17014.4	101127	1.67	0.882			3		3	mRNA
NRRL3_08148	3198.33	-0.370786	0.138061	0.00538977	0.0209904	YES						118068	37267.7	-1.73	0.883				4	4	None
NRRL3_10570	841.747	0.299183	0.132067	0.0241879	0.0708349	NO						188640	84639	-1.31	0.883				4	4	None
NRRL3_11190	3390.04	1.03617	0.168064	1.66167e-10	3.5458e-09	YES	Up	NRRL3_11190			Yes	158147	53813	-1.34	0.883			3		3	mRNA
NRRL3_01834	568.085	-0.448345	0.184947	0.0097777	0.0342172	YES						12704.7	31366.3	1.61	0.884				4	4	None
NRRL3_03772	251.041	-3.36441	0.506183	1.70855e-12	4.72302e-11	YES			Down	NRRL3_03772	Yes	458393	1052580	1.2	0.884			3		3	mRNA
NRRL3_07266	77.2645	-1.3384	2.33129	0.0172419	0.0543792	NO			Down		Yes	10664.3	95563	1.53	0.884				4	4	None
NRRL3_07854	4858.39	0.367203	0.129992	0.00359907	0.0150578	YES						1.19159e+06	2.31157e+06	0.852	0.884				4	4	None
NRRL3_09225	1310.27	0.118225	0.16061	0.416447	0.589845	NO						462540	812430	0.763	0.884				4	4	None
NRRL3_01915	2491.03	0.352307	0.151694	0.0149827	0.0485123	YES						36260.7	65408	1.62	0.885				4	4	None
NRRL3_02398	205.981	-0.929685	0.282475	0.000249394	0.00150821	YES						102177	185819	0.98	0.885				4	4	None
NRRL3_03072	941.673	0.272884	0.158107	0.0717304	0.165954	NO						141076	448640	1.56	0.885				4	4	None
NRRL3_03618	780.809	0.380647	0.168795	0.0177851	0.0557798	NO						347303	641157	0.757	0.885				4	4	None
NRRL3_06621	3030.57	1.17251	0.249811	4.83296e-07	5.32472e-06	YES	Up	NRRL3_06621			Yes	#N/A	#N/A	1.08	0.885			3		3	mRNA
NRRL3_07515	207.459	0.022554	0.312338	0.936586	0.98832	NO						37466	100947	1.84	0.885				4	4	None
NRRL3_09289	7844.93	0.0308792	0.109008	0.780301	0.88251	NO						1539800	944810	-0.804	0.885				4	4	None
NRRL3_09384	1153.6	0.270236	0.137261	0.0426931	0.111807	NO						453560	101898	-1.69	0.885				4	4	None
NRRL3_04005	8903.52	-0.0897275	0.310772	0.72714	0.843327	NO						5.16477e+06	8.42163e+06	0.602	0.886				4	4	None
NRRL3_04959	130.089	-0.729968	0.350692	0.0122447	0.0411154	YES						38515	28111.7	-2.39	0.886				4	4	None
NRRL3_06139	3058.79	0.0430218	0.145449	0.787728	0.887669	NO						350333	777883	1.19	0.886				4	4	None
NRRL3_09834	243.205	0.0381372	0.420032	0.891634	0.960507	NO						0	4220	1.06	0.886				4	4	None
NRRL3_00771	2148.15	0.881465	0.254657	0.000149225	0.000958231	YES						55982.3	111088	1.02	0.887				4	4	None
NRRL3_01136	12919.9	-0.522371	0.244805	0.0177355	0.0556733	NO						2.87048e+06	868820	-1.33	0.887				4	4	None
NRRL3_03733	6023.24	-0.179212	0.224757	0.381541	0.554582	NO						747037	1.22513e+06	0.644	0.887				4	4	None
NRRL3_05459	7795.46	0.339967	0.152397	0.0213296	0.0642782	NO						931210	1613400	0.695	0.887				4	4	None
NRRL3_09936	841.919	-0.583686	0.29233	0.0214707	0.0645751	NO						46382.3	17657.1	-1.3	0.887				4	4	None
NRRL3_10239	191.341	-1.73541	0.873673	0.00300316	0.0128976	YES			Down	NRRL3_10239	Yes	0	21107	2	0.887			3		3	mRNA
NRRL3_01729	3865.82	-1.52762	0.195373	6.5749e-16	2.83622e-14	YES			Down	NRRL3_01729	Yes	1.33948e+06	753307	-0.913	0.888			3		3	mRNA
NRRL3_02016	1912.5	-1.20863	0.155545	1.39476e-15	5.76108e-14	YES			Down	NRRL3_02016	Yes	#N/A	#N/A	0.655	0.888			3		3	mRNA
NRRL3_07751	943.154	-0.272531	0.172248	0.0953959	0.204641	NO						101883	137010	1.83	0.888				4	4	None
NRRL3_09079	972.572	1.11823	0.263438	3.93587e-06	3.66457e-05	YES	Up	NRRL3_09079			Yes	41393.7	128931	1.4	0.888			3		3	mRNA
NRRL3_10860	1250.21	0.860738	0.11592	3.59076e-14	1.25947e-12	YES						399360	209947	-0.939	0.888				4	4	None
NRRL3_02192	18519.4	0.930152	0.234911	2.02052e-05	0.00016107	YES						1.70873e+06	2.69277e+06	0.574	0.889				4	4	None
NRRL3_08110	3687.32	0.777845	0.0986342	1.27486e-15	5.32752e-14	YES						159730	111821	-0.618	0.889				4	4	None
NRRL3_08525	1972.12	0.214969	0.138124	0.109573	0.227261	NO						1.13107e+06	796710	-0.615	0.889				4	4	None
NRRL3_11539	1785.3	0.18209	0.183038	0.292822	0.463143	NO						3057400	2065840	-0.963	0.889				4	4	None
NRRL3_00784	311.143	0.610438	0.206867	0.00154482	0.00731585	YES						29816.7	73958.3	2.36	0.89				4	4	None
NRRL3_02423	515.007	-0.431701	0.190091	0.0153422	0.0494854	YES						0	39024.3	2.02	0.89				4	4	None
NRRL3_02661	2023.77	-0.0233802	0.142453	0.864877	0.943069	NO						165889	359483	1.58	0.89				4	4	None
NRRL3_04916	12.3507	-0.00572214	0.563189	0.981973	0.989372	NO						0	3105.17	1.64	0.89				4	4	None
NRRL3_05288	256.02	0.155561	0.224036	0.450229	0.620449	NO						74522.7	160721	0.807	0.89				4	4	None
NRRL3_06651	661.069	0.346781	0.152746	0.0180229	0.0563619	NO						45144.7	109235	2.01	0.89				4	4	None
NRRL3_06883	122.057	-0.245379	0.360363	0.382474	0.555713	NO						79863	46296.7	-1.96	0.89				4	4	None
NRRL3_08275	4672.6	0.238477	0.101408	0.016581	0.0526987	NO						86568	31305.7	-2.05	0.89				4	4	None
NRRL3_02173	288.988	-1.96947	0.514515	1.13161e-05	9.63085e-05	YES			Down	NRRL3_02173	Yes	0	2517.57	1.4	0.891			3		3	mRNA
NRRL3_06142	2720.17	-0.324555	0.114193	0.00360304	0.0150685	YES						360853	195183	-1.1	0.891				4	4	None
NRRL3_06994	614.882	0.112162	0.17282	0.496249	0.663858	NO						27898	48130.7	1.34	0.891				4	4	None
NRRL3_09303	2671.2	-0.0531694	0.0944799	0.580155	0.733282	NO						87437.7	217693	1.35	0.891				4	4	None
NRRL3_00453	2810.57	0.585712	0.24852	0.00894593	0.0318269	YES						33390.7	67465.7	2.67	0.892				4	4	None
NRRL3_04339	97.9115	0.293301	0.397543	0.319948	0.492261	NO						12914	9173.07	-1.41	0.892				4	4	None
NRRL3_05254	497.413	0.222114	0.16978	0.170359	0.313975	NO						297333	118029	-1.36	0.892				4	4	None
NRRL3_08508	2676.51	0.215936	0.105439	0.0371531	0.100471	NO						19757	0	-1.48	0.892				4	4	None
NRRL3_10323	582.338	-0.340757	0.19559	0.0608236	0.146354	NO						217698	351480	1.53	0.892				4	4	None
NRRL3_04310	173.546	-0.769295	0.365212	0.0107826	0.0370312	YES						110914	285555	1.06	0.893				4	4	None
NRRL3_05239	2682.45	-0.311422	0.167273	0.0516082	0.129238	NO						789597	1.73153e+06	1.02	0.893				4	4	None
NRRL3_06629	292.012	-0.490563	0.227647	0.0184399	0.0573625	NO						0	0	1.59	0.893				4	4	None
NRRL3_07447	393.72	0.704325	0.633245	0.0661333	0.156201	NO						51228.7	5168.77	-2.38	0.893				4	4	None
NRRL3_07819	843.568	0.207535	0.26027	0.368395	0.541582	NO						930853	1.51397e+06	0.668	0.893				4	4	None
NRRL3_02226	274.674	-0.437231	0.283003	0.0746431	0.170809	NO						24512	8063.23	-1.59	0.894				4	4	None
NRRL3_02644	174.884	-1.09136	0.364008	0.000475175	0.00265453	YES			Down	NRRL3_02644	Yes	111880	86564.3	-2.07	0.894			3		3	mRNA
NRRL3_09606	7684.83	0.289993	0.150433	0.0444792	0.115656	NO						68371.7	36073.7	-1.03	0.894				4	4	None
NRRL3_10318	811.894	1.22669	0.17864	1.11051e-12	3.16806e-11	YES	Up	NRRL3_10318			Yes	30906.7	44757.3	1.3	0.894			3		3	mRNA
NRRL3_10581	408.44	-0.0905324	0.203264	0.634417	0.774664	NO						#N/A	#N/A	2.43	0.894				4	4	None
NRRL3_10709	1009.4	-0.519955	0.17392	0.00186019	0.00859252	YES						220111	465037	1.2	0.894				4	4	None
NRRL3_03501	985.49	-0.249107	0.198072	0.17714	0.323496	NO						1.33053e+06	909780	-0.636	0.895				4	4	None
NRRL3_03663	4827.32	-1.05568	0.117975	7.97156e-20	5.29688e-18	YES			Down	NRRL3_03663	Yes	57416.3	166820	1.47	0.895			3		3	mRNA
NRRL3_04116	3121.12	0.379416	0.0768709	6.16556e-07	6.68279e-06	YES						1305640	697360	-0.907	0.895				4	4	None
NRRL3_04390	445.076	-0.31153	0.16731	0.0507936	0.127526	NO						30021	18051	-1.44	0.895				4	4	None
NRRL3_04777	4725.09	0.618345	0.0806931	1.02189e-14	3.82246e-13	YES						341187	685227	0.869	0.895				4	4	None
NRRL3_05641	156.642	-0.391259	0.32639	0.148376	0.283146	NO						70155.7	35460	-1.28	0.895				4	4	None
NRRL3_05770	4512.27	0.590907	0.185908	0.00076433	0.00396355	YES						26915.3	47399.3	2.1	0.895				4	4	None
NRRL3_06745	379.828	-0.564493	0.177947	0.000811835	0.00418151	YES						0	0	-0.955	0.895				4	4	None
NRRL3_07002	857.852	-0.568944	0.143114	3.75615e-05	0.000278085	YES						78320	71432	-2.18	0.895				4	4	None
NRRL3_07350	53.5368	-0.0730982	0.417914	0.793144	0.891855	NO						70824	46560.7	-0.847	0.895				4	4	None
NRRL3_07742	3317.27	-0.111719	0.11699	0.319606	0.491963	NO						544827	872410	0.561	0.895				4	4	None
NRRL3_09501	24816.6	0.354945	0.107234	0.000737763	0.00384902	YES						0	4909	1.32	0.895				4	4	None
NRRL3_09922	1599.71	0.122803	0.137635	0.358412	0.532023	NO						200640	125282	-0.838	0.895				4	4	None
NRRL3_11208	519.089	-0.0643963	0.22351	0.766717	0.872132	NO						356730	218843	-0.92	0.895				4	4	None
NRRL3_02136	365.064	-0.460686	0.190777	0.00992886	0.0346781	YES						47149.3	26063.7	-1.22	0.896				4	4	None
NRRL3_02632	4010.54	-0.24056	0.199991	0.196177	0.349027	NO						403327	675937	0.62	0.896				4	4	None
NRRL3_04532	3152.7	-0.527552	0.123787	1.07918e-05	9.19927e-05	YES						364017	239503	-0.705	0.896				4	4	None
NRRL3_05663	3732.31	0.024648	0.274397	0.920448	0.979818	NO						455523	296030	-0.651	0.896				4	4	None
NRRL3_06582	2616.55	-0.0101235	0.160174	0.946143	0.989372	NO						6834400	3.90237e+06	-0.873	0.896				4	4	None
NRRL3_07503	728.077	1.02569	0.1579	1.93081e-11	4.62099e-10	YES	Up	NRRL3_07503			Yes	94373	81620	-2.29	0.896			3		3	mRNA
NRRL3_00323	3868.11	0.0605941	0.124389	0.625138	0.768086	NO						3.23537e+06	5155000	0.566	0.897				4	4	None
NRRL3_00574	706.391	-0.182697	0.182424	0.286159	0.45603	NO						#N/A	#N/A	-1.22	0.897				4	4	None
NRRL3_02103	865.468	-0.0494296	0.145773	0.701904	0.824646	NO						18347.3	59525.3	1.82	0.897				4	4	None
NRRL3_07842	4664.26	0.608148	0.172686	0.000214501	0.00132337	YES						50950.7	102774	1.08	0.897				4	4	None
NRRL3_09257	788.025	-0.843271	0.208874	1.66903e-05	0.000136092	YES						36337.3	9344.33	-2.28	0.897				4	4	None
NRRL3_09531	253.031	-0.826129	0.292229	0.00134626	0.00647587	YES						497727	963257	0.996	0.897				4	4	None
NRRL3_10946	288.192	-0.321004	0.368377	0.260983	0.426122	NO						53375	184720	1.68	0.897				4	4	None
NRRL3_03268	8655.85	0.353094	0.228078	0.0846153	0.187765	NO						571020	1.23243e+06	0.895	0.898				4	4	None
NRRL3_06330	1902.77	-0.555917	0.255362	0.0149313	0.0483899	YES						1227750	2319000	0.815	0.898				4	4	None
NRRL3_08604	208.092	0.479933	0.355557	0.0936724	0.201794	NO						13979.2	49557.7	1.65	0.898				4	4	None
NRRL3_00234	175.219	-0.395931	0.485994	0.206587	0.362069	NO						54753.7	133687	1.86	0.899				4	4	None
NRRL3_03099	2226.24	0.0960958	0.135971	0.466853	0.636688	NO						#N/A	#N/A	0.59	0.899				4	4	None
NRRL3_00070	1773.27	-1.1956	0.100389	1.92196e-33	3.60722e-31	YES			Down	NRRL3_00070	Yes	508077	1.23043e+06	1.09	0.9			3		3	mRNA
NRRL3_02242	1173.04	0.139063	0.202844	0.465537	0.635304	NO						329327	175507	-0.809	0.9				4	4	None
NRRL3_01892	1091.62	0.384161	0.167004	0.0158231	0.0506662	NO						44810	27375.1	-0.948	0.901				4	4	None
NRRL3_02751	237.195	-0.00711901	0.563017	0.952983	0.989372	NO						0	0	-1.01	0.901				4	4	None
NRRL3_03112	76.4884	1.90368	0.953568	0.00319796	0.0136248	YES	Up	NRRL3_03112			Yes	2366.27	3684.13	-0.963	0.901			3		3	mRNA
NRRL3_05791	968.14	0.0135834	0.118468	0.908514	0.972555	NO						89587	254180	1.39	0.901				4	4	None
NRRL3_11220	472.267	-0.0160326	0.320226	0.952645	0.989372	NO						23255.7	37931.9	2.31	0.901				4	4	None
NRRL3_02118	1750.1	0.265298	0.117245	0.0199096	0.0609771	NO						713183	443250	-0.751	0.902				4	4	None
NRRL3_02520	536.079	0.0867861	0.15535	0.564614	0.720534	NO						1.13685e+06	1.92717e+06	0.884	0.902				4	4	None
NRRL3_03047	238.595	0.141228	0.2574	0.538043	0.699901	NO						57217	42139.3	-2.31	0.902				4	4	None
NRRL3_05587	804.357	0.332149	0.668185	0.0888301	0.194695	NO						55805.3	3238.3	-2.29	0.902				4	4	None
NRRL3_05754	2482.52	0.775111	0.212169	9.61408e-05	0.000646458	YES						714680	350728	-1.42	0.902				4	4	None
NRRL3_09500	5322.15	0.07562	0.140483	0.580072	0.733263	NO						44728.9	38916	1.51	0.902				4	4	None
NRRL3_10677	4653.13	0.202352	0.282794	0.415905	0.589318	NO						4.85373e+06	3.07137e+06	-0.714	0.902				4	4	None
NRRL3_00920	1209.41	0.25213	0.160392	0.101039	0.213282	NO						58119.3	30788.3	-1.05	0.903				4	4	None
NRRL3_02023	135.263	-0.91951	0.418711	0.00620457	0.023438	YES						2506	2168.5	-1.35	0.903				4	4	None
NRRL3_03174	2458.71	-0.0488307	0.30798	0.84794	0.931969	NO						4.81207e+06	3.16723e+06	-0.722	0.903				4	4	None
NRRL3_03815	887.166	0.195866	0.232491	0.355815	0.529583	NO						847405	117685	-2.17	0.903				4	4	None
NRRL3_07119	4075.17	0.306376	0.12985	0.0157076	0.0504019	NO						107132	219390	1.22	0.903				4	4	None
NRRL3_11634	24755.9	0.474111	0.178623	0.00500432	0.0197405	YES						712393	1.05089e+06	0.763	0.903				4	4	None
NRRL3_02099	165.579	-0.396532	0.271756	0.096005	0.205548	NO						18307.7	46902.3	1.3	0.904				4	4	None
NRRL3_02216	24.627	0.256886	0.478759	0.381327	0.554421	NO						115337	249420	1.05	0.904				4	4	None
NRRL3_09527	193.645	-0.427847	0.282896	0.0808469	0.181511	NO						21646	31562.3	1.29	0.904				4	4	None
NRRL3_10567	3095.9	-1.10092	0.233112	4.458e-07	4.95756e-06	YES			Down	NRRL3_10567	Yes	442273	340883	-0.55	0.904			3		3	mRNA
NRRL3_11584	487.479	0.332095	0.274579	0.165323	0.306947	NO						11649	31287.7	1.61	0.904				4	4	None
NRRL3_00423	547.17	0.517161	0.149006	0.0003268	0.00190524	YES						17244.3	31101.7	0.851	0.905				4	4	None
NRRL3_00620	582.695	0.194411	0.134976	0.138341	0.269478	NO						51016	30762.7	-1.49	0.905				4	4	None
NRRL3_02701	1111.31	-0.603523	0.241027	0.00625594	0.0235821	YES						145886	101211	-0.588	0.905				4	4	None
NRRL3_03523	1504.07	0.397382	0.144208	0.00432686	0.017527	YES						123100	45123.3	-0.939	0.905				4	4	None
NRRL3_04798	5609.65	0.632199	0.273083	0.00842132	0.0302624	YES						917773	659050	-0.621	0.905				4	4	None
NRRL3_06775	3292.28	0.300502	0.0936531	0.00112727	0.0055574	YES						206776	93347	-1.08	0.905				4	4	None
NRRL3_07354	907.532	-1.02859	0.353611	0.000701369	0.00369618	YES			Down	NRRL3_07354	Yes	489827	310797	-0.746	0.905			3		3	mRNA
NRRL3_09088	22414.1	-0.119171	0.187705	0.501565	0.668385	NO						102516	15538.7	-2.05	0.905				4	4	None
NRRL3_09113	432.523	-0.634649	0.199855	0.000679317	0.00359591	YES						26458.3	46926	1.42	0.905				4	4	None
NRRL3_10210	34.8331	-2.54776	0.54631	2.35471e-07	2.74408e-06	YES			Down	NRRL3_10210	Yes	763243	423933	-0.876	0.905			3		3	mRNA
NRRL3_10324	1757.51	-2.2167	0.184206	1.94414e-34	4.07811e-32	YES			Down	NRRL3_10324	Yes	#N/A	#N/A	0.709	0.905			3		3	mRNA
NRRL3_11207	873.594	0.075653	0.129249	0.548496	0.707562	NO						#N/A	#N/A	0.824	0.905				4	4	None
NRRL3_00381	1349.26	-0.227457	0.205575	0.232778	0.394778	NO						#N/A	#N/A	2.03	0.906				4	4	None
NRRL3_00478	163.451	-1.89927	0.2772	6.89601e-13	2.04336e-11	YES			Down	NRRL3_00478	Yes	712183	302597	-1.36	0.906			3		3	mRNA
NRRL3_03611	745.195	-0.450487	0.28916	0.072352	0.166943	NO						23648	56029.3	1.58	0.906				4	4	None
NRRL3_04240	2.00001	-0.00759006	0.563019	0.976493	NA	NO						24099	79814.7	1.73	0.906				4	4	None
NRRL3_04557	273.861	0.623537	0.296889	0.015495	0.0498543	YES						89375.3	242083	1.53	0.906				4	4	None
NRRL3_04643	7148.11	-0.0684214	0.243487	0.750459	0.861417	NO						472853	251317	-0.821	0.906				4	4	None
NRRL3_04845	5093.44	0.159363	0.264986	0.500975	0.667925	NO						746553	500837	-0.64	0.906				4	4	None
NRRL3_09338	625.521	0.363321	0.152453	0.0132761	0.0439579	YES						119510	197433	0.633	0.906				4	4	None
NRRL3_11149	410.054	0.0720814	0.172571	0.661986	0.795275	NO						47191.3	124381	1.17	0.906				4	4	None
NRRL3_01298	1563.93	-1.87805	0.145035	3.92415e-39	1.16613e-36	YES			Down	NRRL3_01298	Yes	688683	567330	2.82	0.907			3		3	mRNA
NRRL3_02151	24.5453	-2.62118	1.64994	0.00538986	0.0209904	YES			Down	NRRL3_02151	Yes	22494.3	37508.7	1.82	0.907			3		3	mRNA
NRRL3_02303	2008.52	1.00664	0.143447	5.19025e-13	1.56851e-11	YES	Up	NRRL3_02303			Yes	#N/A	#N/A	1.05	0.907			3		3	mRNA
NRRL3_02609	578.867	-0.169809	0.199068	0.360399	0.533862	NO						45448	20842.3	-1.1	0.907				4	4	None
NRRL3_04104	725.64	-0.0361336	0.282794	0.883561	0.955167	NO						#N/A	#N/A	2.16	0.907				4	4	None
NRRL3_06471	317.049	-0.634973	0.288034	0.0115003	0.0390695	YES						99699	162070	0.877	0.907				4	4	None
NRRL3_07774	922.521	0.719089	0.11272	6.97491e-11	1.5676e-09	YES						115932	180607	0.735	0.907				4	4	None
NRRL3_10538	450.611	-0.423459	0.258036	0.0633391	0.150943	NO						344940	244140	-0.663	0.907				4	4	None
NRRL3_10868	215.831	-0.41429	0.305834	0.108918	0.226078	NO						109520	147027	2.08	0.907				4	4	None
NRRL3_11007	49091.9	-3.01391	0.165684	3.97982e-75	7.09603e-72	YES			Down	NRRL3_11007	Yes	407670	206120	-1.04	0.907			3		3	mRNA
NRRL3_11239	108.855	-0.717853	0.31169	0.0074342	0.0273303	YES						41568	31565	-1.38	0.907				4	4	None
NRRL3_01593	1603.34	0.753296	0.132934	5.71347e-09	9.28916e-08	YES						177327	310920	0.574	0.908				4	4	None
NRRL3_03133	629.116	0.19338	0.208351	0.317867	0.490133	NO						41010.7	139236	1.33	0.908				4	4	None
NRRL3_05932	790.706	-0.140442	0.181961	0.413142	0.58649	NO						116500	67053.3	-0.88	0.908				4	4	None
NRRL3_09783	1530.85	-0.816508	0.183784	2.86337e-06	2.72773e-05	YES						521847	327483	-0.762	0.908				4	4	None
NRRL3_10685	218.501	-1.14468	0.280497	7.77054e-06	6.82506e-05	YES			Down	NRRL3_10685	Yes	93226.7	211393	2.09	0.908			3		3	mRNA
NRRL3_10776	1000.26	-0.0631103	0.166726	0.665385	0.798104	NO						160212	46668.3	-1.29	0.908				4	4	None
NRRL3_00777	2958.12	1.09322	0.18197	4.01432e-10	7.98237e-09	YES	Up	NRRL3_00777			Yes	409603	778137	0.883	0.909			3		3	mRNA
NRRL3_01610	1723.37	-1.99135	0.678006	0.00033042	0.00192319	YES			Down	NRRL3_01610	Yes	142980	81209	-0.915	0.909			3		3	mRNA
NRRL3_04791	159.733	0.0996156	0.193883	0.589796	0.741874	NO						58940.3	32285.7	-1.54	0.909				4	4	None
NRRL3_05319	79.105	-1.00133	0.333313	0.000571801	0.00310356	YES			Down	NRRL3_05319	Yes	54217	86586.3	1.33	0.909			3		3	mRNA
NRRL3_05355	660.799	-1.19531	0.535986	0.00402919	0.016515	YES			Down	NRRL3_05355	Yes	2425.37	643.133	-0.944	0.909			3		3	mRNA
NRRL3_06917	4420.78	0.134024	0.232673	0.530915	0.694089	NO						689953	1.22805e+06	0.894	0.909				4	4	None
NRRL3_07538	128.985	-1.36462	0.40602	9.94551e-05	0.000665814	YES			Down	NRRL3_07538	Yes	4605.33	23516.7	1.65	0.909			3		3	mRNA
NRRL3_07672	817.443	0.00171745	0.337105	0.994948	0.996905	NO						#N/A	#N/A	1.2	0.909				4	4	None
NRRL3_10615	888.934	0.0539934	0.0985263	0.565511	0.72114	NO						18803.2	43712	1.64	0.909				4	4	None
NRRL3_10717	2912.5	0.727528	0.103955	1.06403e-12	3.05174e-11	YES						32358	52900.3	1.14	0.909				4	4	None
NRRL3_11453	3218.18	0.774375	0.23988	0.000440695	0.00248004	YES						#N/A	#N/A	0.79	0.909				4	4	None
NRRL3_00281	165.925	0.458919	0.313791	0.0839209	0.186572	NO						202727	124649	-0.869	0.91				4	4	None
NRRL3_00864	580.694	-0.560527	0.192152	0.00192024	0.00882911	YES						33579.7	64757	1.8	0.91				4	4	None
NRRL3_05203	898.231	-0.596864	0.48105	0.0774826	0.175542	NO						22073.5	11290	-1.55	0.91				4	4	None
NRRL3_06105	769.401	0.599883	0.134996	4.42656e-06	4.08236e-05	YES						29973.3	63769	0.983	0.91				4	4	None
NRRL3_06353	2284.32	0.797177	0.281347	0.00129183	0.00624775	YES						141116	84960.7	-0.803	0.91				4	4	None
NRRL3_06731	966.601	0.339101	0.213145	0.0851214	0.188575	NO						0	9742	1.61	0.91				4	4	None
NRRL3_06918	3795.69	0.241476	0.21246	0.222803	0.382878	NO						713823	326233	-1.1	0.91				4	4	None
NRRL3_08379	709.066	-1.00078	0.207938	3.59564e-07	4.05334e-06	YES			Down	NRRL3_08379	Yes	35910	117107	1.67	0.91			3		3	mRNA
NRRL3_09592	7201.04	0.488457	0.221488	0.0193827	0.0596881	NO						408373	784447	0.874	0.91				4	4	None
NRRL3_00441	629.204	-1.47243	0.145248	4.94014e-25	4.84858e-23	YES			Down	NRRL3_00441	Yes	213117	127071	-0.875	0.911			3		3	mRNA
NRRL3_00940	396.359	-0.62069	0.204724	0.00112964	0.00556651	YES						29609.7	67105.3	1.66	0.911				4	4	None
NRRL3_01235	83.0869	-0.896345	0.512231	0.0157255	0.0504234	NO						173667	320467	1.12	0.911				4	4	None
NRRL3_02375	490.015	0.32552	0.255894	0.152901	0.289407	NO						#N/A	#N/A	-1.65	0.911				4	4	None
NRRL3_02395	11198.8	-0.500842	0.229184	0.0156654	0.0502968	NO						523337	868857	0.709	0.911				4	4	None
NRRL3_03259	69.3092	0.242628	0.423273	0.397547	0.569683	NO						2302.97	2549.93	-0.712	0.911				4	4	None
NRRL3_03486	520.962	-0.48749	0.363115	0.0932058	0.200974	NO						52719.3	72368.7	1.77	0.911				4	4	None
NRRL3_03500	5659.68	0.492479	0.133502	0.000130581	0.000851802	YES						2.16493e+06	1.57123e+06	-0.605	0.911				4	4	None
NRRL3_04408	8679.76	0.425464	0.137437	0.00142895	0.00683367	YES						142620	258920	1.04	0.911				4	4	None
NRRL3_05085	3811.13	0.103569	0.208231	0.598843	0.749201	NO						781023	525383	-0.638	0.911				4	4	None
NRRL3_05138	850.184	-0.499552	0.13597	0.000146386	0.000944537	YES						202113	373117	0.961	0.911				4	4	None
NRRL3_05427	311.222	-0.212881	0.165482	0.175585	0.32126	NO						33284	18736.3	-1.37	0.911				4	4	None
NRRL3_06045	140.046	-0.919026	0.289501	0.000377538	0.00216238	YES						151263	201170	1.65	0.911				4	4	None
NRRL3_06134	1195.52	-0.243568	0.198938	0.188418	0.338886	NO						32773	47167.3	1.1	0.911				4	4	None
NRRL3_06419	143.236	2.05148	0.345454	2.39768e-10	4.97099e-09	YES	Up	NRRL3_06419			Yes	2927.87	3908.17	0.754	0.911			3		3	mRNA
NRRL3_08093	242.176	-0.109567	0.213112	0.580651	0.733571	NO						65296	119828	1.39	0.911				4	4	None
NRRL3_08175	3808.21	-1.0468	0.144021	9.43582e-14	3.11557e-12	YES			Down	NRRL3_08175	Yes	604203	966250	-2.28	0.911			3		3	mRNA
NRRL3_08199	538.526	-0.39332	0.22463	0.0554397	0.136261	NO						60984	123084	0.943	0.911				4	4	None
NRRL3_08256	4412.28	-0.792776	0.15175	6.04523e-08	8.01386e-07	YES						41870.7	86352.3	1.41	0.911				4	4	None
NRRL3_09600	4360.26	0.207722	0.166247	0.190793	0.341722	NO						479870	265520	-1.13	0.911				4	4	None
NRRL3_09910	1000.33	-0.772255	0.168317	1.62978e-06	1.64796e-05	YES						143920	287873	0.941	0.911				4	4	None
NRRL3_09949	1439.15	-0.325338	0.128344	0.0103855	0.0360142	YES						704810	514170	-0.602	0.911				4	4	None
NRRL3_10421	1110.49	-0.625525	0.161292	5.0946e-05	0.000364911	YES						197398	423983	1.24	0.911				4	4	None
NRRL3_10568	2593.79	0.151385	0.120407	0.198073	0.351497	NO						2925600	2041700	-0.678	0.911				4	4	None
NRRL3_10571	1001.54	0.178396	0.136519	0.17941	0.32636	NO						170372	253880	1.7	0.911				4	4	None
NRRL3_00416	4116.17	-0.0187315	0.139056	0.916463	0.9775	NO						1.39857e+07	10440100	-0.537	0.912				4	4	None
NRRL3_00440	6352.78	0.725385	0.150989	6.44187e-07	6.96112e-06	YES						607007	455497	-0.51	0.912				4	4	None
NRRL3_02581	876.916	-0.156981	0.193627	0.373733	0.546949	NO						154720	173400	1.74	0.912				4	4	None
NRRL3_03143	404.892	-0.67103	0.154829	6.34105e-06	5.67195e-05	YES						408760	181533	-1.27	0.912				4	4	None
NRRL3_04476	401.178	-0.44576	0.169942	0.00573847	0.0220372	YES						238980	143467	-0.773	0.912				4	4	None
NRRL3_05413	2579.22	0.232565	0.157516	0.125283	0.250612	NO						679430	1.07633e+06	0.583	0.912				4	4	None
NRRL3_05920	1334.89	-0.204234	0.32058	0.431275	0.602715	NO						237850	170880	-0.615	0.912				4	4	None
NRRL3_05974	1614.81	0.230558	0.152607	0.116557	0.237645	NO						234383	89839.3	-1.43	0.912				4	4	None
NRRL3_06649	776.894	-0.291713	0.126899	0.019139	0.0590995	NO						63462	91404.3	1.63	0.912				4	4	None
NRRL3_06681	2762.24	0.0966387	0.121568	0.417528	0.590757	NO						121143	224407	0.685	0.912				4	4	None
NRRL3_08697	170.441	0.00922285	0.189248	0.960882	0.989372	NO						12904.7	17897.3	1.43	0.912				4	4	None
NRRL3_09172	808.398	-0.358268	0.173958	0.0292656	0.0823902	NO						94528.7	39058.3	-1.23	0.912				4	4	None
NRRL3_10349	55.6023	0.0372819	0.336911	0.892629	0.961086	NO						12076.1	31564.3	1.19	0.912				4	4	None
NRRL3_01876	3154.72	0.11754	0.121968	0.287515	0.457237	NO						555783	864833	0.57	0.913				4	4	None
NRRL3_02132	3080.67	0.0903067	0.171992	0.607302	0.755104	NO						#N/A	#N/A	-0.659	0.913				4	4	None
NRRL3_02290	426.325	-0.30337	0.21668	0.127581	0.254117	NO						398827	604493	0.502	0.913				4	4	None
NRRL3_02821	113.056	-0.567982	0.403989	0.066405	0.156648	NO						138113	66479	-1.17	0.913				4	4	None
NRRL3_03043	92.3285	-1.73434	0.529282	9.84307e-05	0.000659782	YES			Down	NRRL3_03043	Yes	37321.7	87265.7	1.92	0.913			3		3	mRNA
NRRL3_06249	1485.45	0.601544	0.253318	0.0080958	0.029349	YES						1777.2	13368.3	0.977	0.913				4	4	None
NRRL3_07016	4636.96	0.248246	0.244513	0.254322	0.418766	NO						242590	402160	1.03	0.913				4	4	None
NRRL3_07037	10085.9	0.0831932	0.225725	0.689958	0.817323	NO						1.51143e+06	3.90674e+06	1.32	0.913				4	4	None
NRRL3_07841	1817.65	-0.347772	0.130397	0.00539512	0.0210033	YES						1.05474e+06	779007	-0.698	0.913				4	4	None
NRRL3_08612	90.6166	-0.237432	0.403484	0.413717	0.58715	NO						23059	50342.7	1.67	0.913				4	4	None
NRRL3_09261	303.053	0.225668	0.212326	0.251165	0.415431	NO						44212.6	16417.5	-1.79	0.913				4	4	None
NRRL3_10114	692.774	-0.145964	0.117807	0.203987	0.358452	NO						53580.3	41533	-0.509	0.913				4	4	None
NRRL3_10859	1116.49	-0.171794	0.153465	0.241402	0.404453	NO						150841	389037	1.3	0.913				4	4	None
NRRL3_10992	3841.17	0.420082	0.154585	0.0042619	0.0173097	YES						7425500	5.10887e+06	-0.69	0.913				4	4	None
NRRL3_02631	141.056	-0.305728	0.665492	0.0698448	0.162723	NO						23967	2171.9	-1.52	0.914				4	4	None
NRRL3_02899	9386.28	-0.407433	0.172123	0.0113813	0.0387254	YES						639943	1.0622e+06	0.687	0.914				4	4	None
NRRL3_04264	337.731	-3.83209	0.484986	1.83788e-16	8.43846e-15	YES			Down	NRRL3_04264	Yes	2.50023e+06	1340100	-0.948	0.914			3		3	mRNA
NRRL3_05353	629.46	-0.412115	0.12397	0.000630372	0.00336681	YES						139390	188357	1.8	0.914				4	4	None
NRRL3_05676	190.172	-0.91903	0.248616	5.66193e-05	0.000400604	YES						1.16344e+06	1845800	0.583	0.914				4	4	None
NRRL3_07573	1131.14	0.153	0.097603	0.113474	0.233451	NO						137297	236060	0.675	0.914				4	4	None
NRRL3_07915	1171.7	0.661553	0.152134	6.2212e-06	5.57874e-05	YES						#N/A	#N/A	-0.907	0.914				4	4	None
NRRL3_00609	3820.98	0.701723	0.166269	1.01947e-05	8.76005e-05	YES						3.41885e+06	1.62797e+06	-1.16	0.915				4	4	None
NRRL3_04124	7128.14	0.248167	0.320565	0.352709	0.526694	NO						44521	46837.7	1.73	0.915				4	4	None
NRRL3_05302	230.143	-0.0136976	0.176538	0.933696	0.987024	NO						643420	1.04235e+06	0.581	0.915				4	4	None
NRRL3_05781	3178.45	0.222274	0.127134	0.0693245	0.161999	NO						3.73383e+06	2.43767e+06	-0.789	0.915				4	4	None
NRRL3_07517	266.637	-0.0411272	0.250252	0.853579	0.936011	NO						21150.3	33286.3	1.55	0.915				4	4	None
NRRL3_07533	3115.59	-0.00521078	0.141312	0.969402	0.989372	NO						276340	155739	-0.957	0.915				4	4	None
NRRL3_08255	939.353	-0.019109	0.281135	0.934933	0.987947	NO						198397	144300	-0.721	0.915				4	4	None
NRRL3_08983	18.7798	-4.39471	2.62077	0.000941128	0.00476714	YES			Down	NRRL3_08983	Yes	164368	305423	1.33	0.915			3		3	mRNA
NRRL3_10394	11910.6	0.451101	0.1098	2.78851e-05	0.000214013	YES						137067	85733	-0.904	0.915				4	4	None
NRRL3_10812	896.604	-1.01684	0.174812	1.40335e-09	2.57072e-08	YES			Down	NRRL3_10812	Yes	138370	84831.7	-0.733	0.915			3		3	mRNA
NRRL3_11583	2101.1	-0.00917753	0.113924	0.933347	0.986752	NO						#N/A	#N/A	0.502	0.915				4	4	None
NRRL3_00594	621.213	-0.475037	0.125519	0.00010052	0.000671685	YES						318670	575833	0.769	0.916				4	4	None
NRRL3_00845	4235.16	0.411814	0.253609	0.0714184	0.165555	NO						37415.3	19789	-1.05	0.916				4	4	None
NRRL3_03483	505.477	-0.581408	0.25089	0.00987163	0.0344927	YES						245081	565170	1.56	0.916				4	4	None
NRRL3_04900	14539.3	-0.0727957	0.24404	0.772797	0.876525	NO						102811	279383	1.57	0.916				4	4	None
NRRL3_05050	556.253	-1.15569	0.300979	2.16113e-05	0.000171131	YES			Down	NRRL3_05050	Yes	103702	78562.7	-0.532	0.916			3		3	mRNA
NRRL3_05600	346.219	-0.530174	0.23909	0.0143516	0.0468377	YES						18457.7	43117.7	2.04	0.916				4	4	None
NRRL3_06089	16089.8	1.41657	0.194148	4.26444e-14	1.47164e-12	YES	Up	NRRL3_06089			Yes	147256	279353	0.926	0.916			3		3	mRNA
NRRL3_08527	431.203	-0.141499	0.146954	0.317776	0.490114	NO						133622	323973	1.22	0.916				4	4	None
NRRL3_08807	3024.48	1.794	0.152286	2.41318e-33	4.45106e-31	YES	Up	NRRL3_08807			Yes	25449.7	17788.9	-1.42	0.916			3		3	mRNA
NRRL3_09262	112.63	-0.547615	0.295471	0.0312985	0.0870681	NO						34511	43864.7	2.06	0.916				4	4	None
NRRL3_11302	3621.99	0.136961	0.158963	0.366407	0.53992	NO						#N/A	#N/A	-0.659	0.916				4	4	None
NRRL3_11639	1380.93	0.211339	0.186648	0.230197	0.391766	NO						87591.3	60864.7	-1.49	0.916				4	4	None
NRRL3_00411	238.513	-0.845995	0.425137	0.01097	0.0375902	YES						419427	292497	-0.617	0.917				4	4	None
NRRL3_00583	792.789	-0.288472	0.264763	0.217226	0.375972	NO						724410	488950	-0.659	0.917				4	4	None
NRRL3_00798	2756.86	-0.848098	0.0755271	8.23852e-30	1.19102e-27	YES						557737	360053	-0.687	0.917				4	4	None
NRRL3_01113	1139.84	-0.243737	0.126259	0.0463723	0.11921	NO						135230	198717	0.544	0.917				4	4	None
NRRL3_03142	273.651	-0.965859	0.260259	4.93378e-05	0.000354239	YES						69746.7	261083	1.3	0.917				4	4	None
NRRL3_04722	515.661	0.122129	0.283124	0.618864	0.763758	NO						108700	178520	0.61	0.917				4	4	None
NRRL3_05015	53386.2	-0.122133	0.124476	0.304502	0.475695	NO						1.41143e+07	2.15017e+07	0.508	0.917				4	4	None
NRRL3_05625	734.646	-0.972347	0.342959	0.00105967	0.00526292	YES						1139.62	1538.33	0.948	0.917				4	4	None
NRRL3_07771	485.827	-0.554752	0.21353	0.00487197	0.0193038	YES						163733	103011	-0.868	0.917				4	4	None
NRRL3_07874	760.79	0.639444	0.211142	0.00112274	0.00554016	YES						372630	577927	0.5	0.917				4	4	None
NRRL3_08102	290.242	-0.432241	0.201664	0.0212	0.0639769	NO						42802.7	57322.7	1.62	0.917				4	4	None
NRRL3_08543	194.405	-0.434058	0.194119	0.0166041	0.0527407	NO						35565	65343	1.55	0.917				4	4	None
NRRL3_10769	300.232	-0.0192677	0.145092	0.881293	0.954162	NO						26129	29020.7	1.7	0.917				4	4	None
NRRL3_11169	434.911	-0.0719849	0.204261	0.696282	0.82135	NO						42719.3	26503.3	-1.44	0.917				4	4	None
NRRL3_00316	1392.66	0.700446	0.15274	2.02457e-06	1.99437e-05	YES						81384.3	128972	0.481	0.918				4	4	None
NRRL3_00455	2560.11	0.944944	0.0987896	3.39352e-22	2.7503e-20	YES						24572.3	24246.7	-1.2	0.918				4	4	None
NRRL3_01121	2099.31	0.0919258	0.266979	0.698107	0.822777	NO						80265.3	85108.3	1.62	0.918				4	4	None
NRRL3_02991	4096.39	-0.0834023	0.346889	0.757508	0.865608	NO						385760	243047	-0.683	0.918				4	4	None
NRRL3_03717	1328.09	-0.202747	0.191671	0.258971	0.423997	NO						#N/A	#N/A	0.681	0.918				4	4	None
NRRL3_04397	3782.64	0.465445	0.351009	0.0988151	0.209747	NO						1965100	3.00007e+06	0.52	0.918				4	4	None
NRRL3_04720	83.1763	-0.21663	0.613599	0.118917	0.241113	NO						3222	0	-1.31	0.918				4	4	None
NRRL3_07768	339.642	-0.544986	0.231184	0.0096292	0.0337637	YES						733030	1.1524e+06	0.546	0.918				4	4	None
NRRL3_07850	764.545	-0.174897	0.11156	0.10941	0.226966	NO						88548.3	81696.7	-1.59	0.918				4	4	None
NRRL3_08243	159.548	0.250619	0.313345	0.342932	0.516766	NO						27248.3	4906.33	-1.76	0.918				4	4	None
NRRL3_10330	596.227	0.379986	0.207725	0.0486577	0.123492	NO						169666	268980	0.647	0.918				4	4	None
NRRL3_10465	712.709	0.317463	0.141858	0.0207193	0.0629344	NO						#N/A	#N/A	1.64	0.918				4	4	None
NRRL3_10631	286.748	-0.50301	0.318304	0.0621025	0.148862	NO						183361	108100	-0.7	0.918				4	4	None
NRRL3_10691	1361.76	-0.267391	0.193961	0.137886	0.268738	NO						221147	307710	0.594	0.918				4	4	None
NRRL3_10697	293.724	-0.923143	0.294048	0.000424377	0.00239577	YES						54380.7	156460	1.37	0.918				4	4	None
NRRL3_11416	2681.84	0.501664	0.128157	5.72041e-05	0.000403941	YES						#N/A	#N/A	-1.26	0.918				4	4	None
NRRL3_02699	210.07	-0.180589	0.193331	0.316882	0.489319	NO						37829	83184.3	1.79	0.919				4	4	None
NRRL3_03355	9921.88	0.328836	0.146037	0.019538	0.0601143	NO						3.98077e+06	3136100	-0.586	0.919				4	4	None
NRRL3_06787	11209.7	0.88586	0.201896	3.32644e-06	3.1326e-05	YES						#N/A	#N/A	-0.622	0.919				4	4	None
NRRL3_08516	882.867	0.286901	0.207099	0.135956	0.265995	NO						6.68903e+06	4.60927e+06	-0.701	0.919				4	4	None
NRRL3_09263	6209.31	0.540633	0.102382	7.71268e-08	9.97705e-07	YES						57852.7	115440	1.09	0.919				4	4	None
NRRL3_09612	19.1177	-2.45099	1.26885	0.00533305	0.0208147	YES			Down	NRRL3_09612	Yes	#N/A	#N/A	0.804	0.919			3		3	mRNA
NRRL3_10251	34.9875	-0.908489	0.621257	0.0229184	0.0678983	NO						18470.7	8275.03	-1.52	0.919				4	4	None
NRRL3_10290	1021.45	0.0282647	0.227016	0.894635	0.962567	NO						169861	285423	1.01	0.919				4	4	None
NRRL3_10927	580.069	-0.0764839	0.177099	0.649247	0.786403	NO						64536	50238	-2.02	0.919				4	4	None
NRRL3_01017	9697.13	0.427079	0.267736	0.0717165	0.165954	NO						632040	495342	-1.3	0.92				4	4	None
NRRL3_01157	502.843	-0.112337	0.20954	0.561615	0.71825	NO						113690	48086.3	-0.911	0.92				4	4	None
NRRL3_03110	245.517	-0.100074	0.264247	0.66568	0.798278	NO						55636.3	103016	0.884	0.92				4	4	None
NRRL3_03441	439.655	-0.0523208	0.181685	0.759697	0.867368	NO						406923	275037	-0.728	0.92				4	4	None
NRRL3_03738	2312.45	0.778002	0.129355	6.63472e-10	1.28351e-08	YES						26850.3	45965	1.5	0.92				4	4	None
NRRL3_04474	908.696	-0.678001	0.171851	3.38894e-05	0.00025399	YES						76847.7	204497	2.23	0.92				4	4	None
NRRL3_04938	579.071	0.170439	0.204682	0.367652	0.541222	NO						#N/A	#N/A	1.26	0.92				4	4	None
NRRL3_05477	424.861	-0.0692625	0.206502	0.698649	0.823326	NO						75375.7	144617	1.08	0.92				4	4	None
NRRL3_05720	480.329	-0.550098	0.158243	0.000279609	0.00166089	YES						126219	83697	-0.932	0.92				4	4	None
NRRL3_06188	375.313	-0.3964	0.327464	0.143382	0.276207	NO						21012.7	34420	1.6	0.92				4	4	None
NRRL3_08025	433.673	-0.384816	0.212631	0.0501529	0.126244	NO						403703	649587	0.55	0.92				4	4	None
NRRL3_08312	105.89	-0.0953385	0.300865	0.703459	0.825266	NO						14680.7	48706.3	1.81	0.92				4	4	None
NRRL3_10003	2108.72	0.0083566	0.146855	0.95881	0.989372	NO						154993	259733	0.914	0.92				4	4	None
NRRL3_03590	40.1539	-0.0446112	0.483656	0.850608	0.933984	NO						67658.7	134317	1.03	0.921				4	4	None
NRRL3_03981	232.642	0.362199	0.162589	0.0199949	0.0612033	NO						0	1345.8	1.1	0.921				4	4	None
NRRL3_04368	1288.8	-0.614926	0.212258	0.00180266	0.00836293	YES						135590	85496.7	-0.704	0.921				4	4	None
NRRL3_05728	1758.32	0.00525164	0.130615	0.96667	0.989372	NO						58706.5	68446.7	1.27	0.921				4	4	None
NRRL3_06012	1003.15	-0.591681	0.14549	2.45454e-05	0.000191809	YES						7019.87	16911.7	0.854	0.921				4	4	None
NRRL3_06028	914.777	-0.361826	0.150361	0.0122033	0.0410021	YES						84597.7	182440	1.29	0.921				4	4	None
NRRL3_06902	1122.79	-0.013149	0.127142	0.914313	0.97618	NO						#N/A	#N/A	-1.54	0.921				4	4	None
NRRL3_08038	1586.97	0.588634	0.100559	2.57661e-09	4.48204e-08	YES						785553	456663	-0.907	0.921				4	4	None
NRRL3_08711	2713.85	1.84803	0.250619	1.69304e-14	6.13971e-13	YES	Up	NRRL3_08711			Yes	123178	170097	1.2	0.921			3		3	mRNA
NRRL3_10638	4770.41	0.179687	0.0970755	0.0604029	0.145538	NO						523140	315737	-1.04	0.921				4	4	None
NRRL3_10865	145.99	-0.326288	0.523069	0.276525	0.444851	NO						#N/A	#N/A	1.06	0.921				4	4	None
NRRL3_10873	2006.81	0.283356	0.0919241	0.0017931	0.00833665	YES						394967	585790	0.706	0.921				4	4	None
NRRL3_01400	751.366	-0.0761569	0.304352	0.761112	0.868613	NO						120310	136684	2.02	0.922				4	4	None
NRRL3_02691	3386.52	0.246327	0.135185	0.0612411	0.147259	NO						297457	190570	-0.748	0.922				4	4	None
NRRL3_04077	406.756	-0.314595	0.240353	0.144957	0.278422	NO						50000.7	57950	1.22	0.922				4	4	None
NRRL3_04475	216.896	-0.166584	0.184071	0.337346	0.510745	NO						40732.7	75583.3	0.758	0.922				4	4	None
NRRL3_04893	1693.57	0.0274209	0.287098	0.910873	0.973965	NO						#N/A	#N/A	0.708	0.922				4	4	None
NRRL3_05054	792.94	-0.390069	0.173035	0.0172786	0.0544598	NO						137391	99247.7	-0.869	0.922				4	4	None
NRRL3_05726	257.739	-0.525368	0.319342	0.0517002	0.129438	NO						6545.7	25555.3	1.23	0.922				4	4	None
NRRL3_05871	5520.34	1.7799	0.14443	8.31427e-36	2.06851e-33	YES	Up	NRRL3_05871			Yes	60208.7	26223.3	-0.853	0.922			3		3	mRNA
NRRL3_07683	1457.21	0.782464	0.131897	1.39016e-09	2.55093e-08	YES						66205.3	48950.7	-0.65	0.922				4	4	None
NRRL3_08121	720.289	-0.225917	0.159707	0.138875	0.270223	NO						181410	120559	-0.686	0.922				4	4	None
NRRL3_08162	736.421	-0.175637	0.153178	0.23274	0.394776	NO						309522	600810	1.71	0.922				4	4	None
NRRL3_08311	25.9094	-0.209602	0.513517	0.427163	0.599753	NO						836.947	667.77	-1.47	0.922				4	4	None
NRRL3_08708	421.309	2.01425	0.693463	0.000418487	0.00236877	YES	Up	NRRL3_08708			Yes	#N/A	#N/A	0.951	0.922			3		3	mRNA
NRRL3_09148	5927.08	0.767174	0.133873	3.82047e-09	6.42633e-08	YES						453537	661920	0.446	0.922				4	4	None
NRRL3_10238	5804.76	-0.962003	0.153336	8.51195e-11	1.88923e-09	YES						134837	102202	-0.534	0.922				4	4	None
NRRL3_10356	1114.7	-0.19262	0.164558	0.220076	0.379432	NO						107016	89421	-0.935	0.922				4	4	None
NRRL3_11248	3123.13	-1.04259	0.163622	3.87736e-11	8.86324e-10	YES			Down	NRRL3_11248	Yes	655847	1123600	0.823	0.922			3		3	mRNA
NRRL3_11257	797.325	0.194474	0.167391	0.223997	0.38421	NO						110226	76679.3	-0.64	0.922				4	4	None
NRRL3_00223	75.9678	-0.493328	0.777979	0.0716286	0.165898	NO						11477	9280.9	-0.965	0.923				4	4	None
NRRL3_00477	374.841	-0.398562	0.23877	0.0643321	0.153007	NO						124775	286213	1.03	0.923				4	4	None
NRRL3_01410	235.62	-0.705447	0.398144	0.0239306	0.0702357	NO						52213	93516	1.45	0.923				4	4	None
NRRL3_04233	9278.81	-2.29427	0.0932495	9.56972e-135	3.41256e-131	YES			Down	NRRL3_04233	Yes	3285800	2.38373e+06	-0.541	0.923			3		3	mRNA
NRRL3_05222	703.128	0.504072	0.127372	4.69807e-05	0.000338679	YES						11368.3	22088	1.03	0.923				4	4	None
NRRL3_05304	298.285	-0.902243	0.333193	0.00165207	0.00775166	YES						709367	530283	-0.539	0.923				4	4	None
NRRL3_05762	447.773	0.0380148	0.2456	0.859292	0.93995	NO						57934	23813	-1.23	0.923				4	4	None
NRRL3_06239	20.7983	-0.0456246	0.454131	0.864634	0.943019	NO						27073.7	51475.7	1.04	0.923				4	4	None
NRRL3_06589	334.346	-0.387639	0.232558	0.0665617	0.15688	NO						40317	82905.7	1.82	0.923				4	4	None
NRRL3_07772	8642.74	-0.864745	0.215514	1.74127e-05	0.000141229	YES						2.25353e+06	1.69033e+06	-0.512	0.923				4	4	None
NRRL3_10908	1456.82	-0.775388	0.206964	6.18647e-05	0.000433134	YES						1.40323e+07	1.14648e+07	-0.413	0.923				4	4	None
NRRL3_02646	475.089	0.129897	0.233747	0.542463	0.703683	NO						60866.3	68467.1	-1.16	0.924				4	4	None
NRRL3_04595	511.944	-0.543355	0.176569	0.00114939	0.00564614	YES						60342	43897	-1.66	0.924				4	4	None
NRRL3_04935	961.577	-0.0548316	0.12628	0.648256	0.785879	NO						#N/A	#N/A	1.83	0.924				4	4	None
NRRL3_05555	531.031	-0.300741	0.21538	0.129252	0.256477	NO						597037	916047	0.566	0.924				4	4	None
NRRL3_05950	3781.57	0.360392	0.1188	0.00195285	0.00895793	YES						#N/A	#N/A	-0.534	0.924				4	4	None
NRRL3_06895	1204.91	0.119253	0.108328	0.262376	0.427815	NO						182537	452717	1.15	0.924				4	4	None
NRRL3_07793	2184.09	0.134818	0.127018	0.274908	0.442849	NO						#N/A	#N/A	0.489	0.924				4	4	None
NRRL3_07794	19506.4	0.910089	0.0766899	5.95996e-33	1.08067e-30	YES						372990	604140	0.635	0.924				4	4	None
NRRL3_08464	1893.83	-0.164378	0.0958395	0.0811286	0.18193	NO						198300	113295	-1	0.924				4	4	None
NRRL3_09010	15.4294	-0.0241292	0.48926	0.922268	0.980661	NO						2025.57	9376.57	1.15	0.924				4	4	None
NRRL3_11042	5197.16	0.165755	0.0987469	0.0873697	0.192361	NO						6.70733e+06	4.66917e+06	-0.572	0.924				4	4	None
NRRL3_11569	154.353	0.31459	0.299115	0.219562	0.378974	NO						12316.1	46847	1.3	0.924				4	4	None
NRRL3_11769	2849.35	-1.19837	0.271985	1.73511e-06	1.73967e-05	YES			Down	NRRL3_11769	Yes	114534	28390	-1.03	0.924			3		3	mRNA
NRRL3_00268	84.9514	-0.0800141	0.429489	0.776532	0.879642	NO						#N/A	#N/A	-1.69	0.925				4	4	None
NRRL3_00782	5715.46	0.183702	0.0842474	0.0278668	0.0791818	NO						112105	77413	-0.575	0.925				4	4	None
NRRL3_00938	270.264	0.229901	0.239392	0.290021	0.459719	NO						77154.3	121774	0.617	0.925				4	4	None
NRRL3_01835	374.42	-0.207389	0.178468	0.221968	0.381648	NO						78912.7	135390	0.799	0.925				4	4	None
NRRL3_01976	177.891	-0.171437	0.245026	0.438342	0.609247	NO						#N/A	#N/A	-0.543	0.925				4	4	None
NRRL3_02711	5487.23	0.466797	0.0940763	4.57893e-07	5.0762e-06	YES						4.77813e+06	3410000	-0.588	0.925				4	4	None
NRRL3_03054	1127.11	-0.00145151	0.202261	0.992235	0.995492	NO						585923	456817	-0.46	0.925				4	4	None
NRRL3_04379	2803.02	0.218465	0.111647	0.0502139	0.126338	NO						548440	867460	0.533	0.925				4	4	None
NRRL3_05164	246.544	-0.15602	0.345917	0.568225	0.723245	NO						447800	957647	0.809	0.925				4	4	None
NRRL3_05284	3012.27	0.465032	0.119274	6.71852e-05	0.000468239	YES						3.18979e+06	1.69243e+06	-0.688	0.925				4	4	None
NRRL3_06453	569.308	0.715746	0.213673	0.000315331	0.00184743	YES						23699	43745.3	0.947	0.925				4	4	None
NRRL3_07760	175.534	0.0878762	0.259216	0.705647	0.826837	NO						232323	154543	-0.746	0.925				4	4	None
NRRL3_07941	712.08	-1.70248	0.175242	2.84755e-23	2.49697e-21	YES			Down	NRRL3_07941	Yes	93097.3	163507	0.711	0.925			3		3	mRNA
NRRL3_08665	277.629	-0.259297	0.362797	0.360459	0.533876	NO						0	3732.27	1.17	0.925				4	4	None
NRRL3_09214	4953.83	0.896522	0.171029	4.51591e-08	6.1779e-07	YES						#N/A	#N/A	-0.788	0.925				4	4	None
NRRL3_09348	28.5279	-1.0601	0.672967	0.0140376	0.0459953	YES			Down	NRRL3_09348	Yes	12930.3	43090	1.08	0.925			3		3	mRNA
NRRL3_11197	357.114	0.377775	0.183112	0.0284772	0.0805738	NO						#N/A	#N/A	-0.92	0.925				4	4	None
NRRL3_11409	192.786	0.0111052	0.293791	0.959905	0.989372	NO						6533.67	9000.5	1.08	0.925				4	4	None
NRRL3_00255	14454.9	0.065485	0.110815	0.548155	0.707224	NO						144600	105999	-0.568	0.926				4	4	None
NRRL3_01939	2813.08	0.24808	0.156314	0.0981324	0.208795	NO						4.77033e+06	3.76803e+06	-0.641	0.926				4	4	None
NRRL3_04526	536.796	-0.653037	0.25886	0.0048234	0.019154	YES						1290200	1.07438e+06	-0.419	0.926				4	4	None
NRRL3_04838	665.772	0.350363	0.136572	0.00808658	0.0293255	YES						430613	754530	0.61	0.926				4	4	None
NRRL3_04984	253.992	-0.660697	0.290394	0.00951192	0.0334842	YES						64709.3	35049.7	-0.904	0.926				4	4	None
NRRL3_05449	312.364	-2.95456	0.90761	0.000227848	0.00139526	YES			Down	NRRL3_05449	Yes	16094.5	7361.67	-1.1	0.926			3		3	mRNA
NRRL3_05474	347.802	-1.58493	0.51736	0.000200564	0.00124818	YES			Down	NRRL3_05474	Yes	7025.3	563.733	-0.819	0.926			3		3	mRNA
NRRL3_06508	6152.06	0.714825	0.271518	0.00316963	0.0135202	YES						343160	236613	-0.505	0.926				4	4	None
NRRL3_06628	4219.15	-0.972057	0.1913	9.26774e-08	1.17747e-06	YES						3871.33	26844.7	1.46	0.926				4	4	None
NRRL3_06920	848.892	-0.377937	0.313693	0.155589	0.293147	NO						688653	989633	0.404	0.926				4	4	None
NRRL3_10979	237.238	-0.638692	0.266282	0.00695694	0.0257795	YES						98825.3	48631	-1.03	0.926				4	4	None
NRRL3_11752	33.0838	0.478249	0.469321	0.13953	0.270905	NO						#N/A	#N/A	-0.499	0.926				4	4	None
NRRL3_00848	2997.68	-0.404683	0.152436	0.00561808	0.0216976	YES						19475.7	26375.3	1.24	0.927				4	4	None
NRRL3_01128	2659.39	0.0880235	0.21348	0.659438	0.793819	NO						45349.3	91472.7	0.998	0.927				4	4	None
NRRL3_01477	4756.04	0.566898	0.282988	0.0221447	0.0661005	NO						6.32367e+06	4841600	-0.469	0.927				4	4	None
NRRL3_01991	3808.18	0.360685	0.231448	0.0885977	0.194384	NO						#N/A	#N/A	-0.444	0.927				4	4	None
NRRL3_02383	328.694	0.0139478	0.183199	0.936969	0.988433	NO						117902	61884.7	-0.865	0.927				4	4	None
NRRL3_03070	354.357	0.0156836	0.224291	0.942527	0.989372	NO						272410	444537	0.901	0.927				4	4	None
NRRL3_04787	510.63	-0.24068	0.26506	0.306343	0.478013	NO						21681	33428.3	1.08	0.927				4	4	None
NRRL3_05025	1138.64	0.19161	0.132386	0.135295	0.265123	NO						629710	914653	0.556	0.927				4	4	None
NRRL3_05047	2762.28	1.25507	0.110544	1.27488e-30	1.92094e-28	YES	Up	NRRL3_05047			Yes	163652	58119.3	-1.46	0.927			3		3	mRNA
NRRL3_05391	292.879	-0.569405	0.215924	0.00429226	0.0174132	YES						54821.7	32006.3	-0.799	0.927				4	4	None
NRRL3_05476	595.573	-0.906998	0.216942	7.87027e-06	6.89567e-05	YES						74137.3	101746	0.724	0.927				4	4	None
NRRL3_07955	476.817	-0.611085	0.326732	0.0263709	0.0759603	NO						538500	359907	-0.632	0.927				4	4	None
NRRL3_08108	5692.21	-0.607332	0.147366	1.88219e-05	0.000151315	YES						7903000	5025900	-0.763	0.927				4	4	None
NRRL3_08129	157.06	-0.155348	0.280481	0.52253	0.686289	NO						358433	519137	0.492	0.927				4	4	None
NRRL3_00466	138.987	-1.1345	0.53841	0.0045906	0.0183933	YES			Down	NRRL3_00466	Yes	56451.3	27711.7	-1.43	0.928			3		3	mRNA
NRRL3_00491	314.512	0.0630239	0.157696	0.6686	0.800917	NO						79568	47646.7	-0.877	0.928				4	4	None
NRRL3_00995	2415.75	0.0862487	0.101192	0.387067	0.560304	NO						47603	54507	1.35	0.928				4	4	None
NRRL3_01014	1180.13	0.346478	0.16067	0.0241734	0.0708125	NO						286893	229457	-0.531	0.928				4	4	None
NRRL3_01563	479.531	0.0569624	0.14832	0.691531	0.818092	NO						38838	23612	-1.11	0.928				4	4	None
NRRL3_02289	7778.95	0.177036	0.26234	0.447676	0.6181	NO						7723400	6115100	-0.439	0.928				4	4	None
NRRL3_03723	1660.33	0.158246	0.149435	0.272312	0.439661	NO						154993	141878	1.6	0.928				4	4	None
NRRL3_04351	2027.8	0.223418	0.155634	0.135312	0.265123	NO						411960	305853	-0.475	0.928				4	4	None
NRRL3_04499	257.674	-0.68357	0.222285	0.000895663	0.00456494	YES						177640	87571	-1.08	0.928				4	4	None
NRRL3_05042	4286.85	-0.147981	0.141522	0.278278	0.446598	NO						#N/A	#N/A	-0.59	0.928				4	4	None
NRRL3_05064	2001.24	0.190412	0.199332	0.307868	0.479763	NO						#N/A	#N/A	-0.622	0.928				4	4	None
NRRL3_05084	645.726	0.476361	0.25878	0.0389857	0.103929	NO						30540.7	41513	1.61	0.928				4	4	None
NRRL3_06941	553.723	0.0205319	0.180373	0.904998	0.969913	NO						104700	46975.7	-1.32	0.928				4	4	None
NRRL3_07267	294.146	-0.326633	0.217566	0.102586	0.215612	NO						85739.3	214750	1.33	0.928				4	4	None
NRRL3_07352	129.921	-0.478408	0.314879	0.0708646	0.164544	NO						270730	363987	0.497	0.928				4	4	None
NRRL3_07688	455.483	-0.218189	0.196695	0.234729	0.396867	NO						91509	146450	0.452	0.928				4	4	None
NRRL3_09217	2749.97	0.17802	0.0847989	0.033929	0.0929745	NO						742960	447330	-0.809	0.928				4	4	None
NRRL3_10923	1576.53	0.810558	0.256349	0.000502809	0.00278419	YES						51816	55440.3	1.46	0.928				4	4	None
NRRL3_00337	1961.52	0.136775	0.231556	0.516449	0.681521	NO						29099.3	68997.7	1.02	0.929				4	4	None
NRRL3_00486	961.733	0.336103	0.104333	0.00103017	0.00513788	YES						82666.3	90216.3	1.3	0.929				4	4	None
NRRL3_00515	1610.95	0.473017	0.0927607	2.16684e-07	2.53897e-06	YES						#N/A	#N/A	-0.57	0.929				4	4	None
NRRL3_00674	3040.39	0.0108295	0.197149	0.959388	0.989372	NO						9.13407e+06	7594200	-0.395	0.929				4	4	None
NRRL3_01117	741.949	-0.186825	0.209358	0.33461	0.507609	NO						190687	293070	0.597	0.929				4	4	None
NRRL3_02612	732.544	0.246929	0.151198	0.0899627	0.196653	NO						94615.7	112162	1.68	0.929				4	4	None
NRRL3_03356	2210.64	-0.193659	0.108769	0.0692009	0.16177	NO						2.03943e+06	3122600	0.489	0.929				4	4	None
NRRL3_03725	1600.81	0.653013	0.130267	2.45653e-07	2.85651e-06	YES						432043	631207	0.466	0.929				4	4	None
NRRL3_05017	457.71	0.307561	0.195494	0.0932169	0.200974	NO						58123.7	102013	0.925	0.929				4	4	None
NRRL3_05925	297.692	-1.29321	0.162324	2.78566e-16	1.23145e-14	YES			Down	NRRL3_05925	Yes	180977	263070	0.53	0.929			3		3	mRNA
NRRL3_06178	1542.69	0.663022	0.179546	9.93885e-05	0.000665785	YES						58995.3	82219.7	0.763	0.929				4	4	None
NRRL3_06595	6560.72	-0.355882	0.127343	0.00400701	0.0164557	YES						1213900	1849200	0.484	0.929				4	4	None
NRRL3_07536	770.332	0.171252	0.210818	0.38188	0.554999	NO						288937	219753	-0.458	0.929				4	4	None
NRRL3_09265	3907.45	0.450254	0.102509	7.6028e-06	6.69884e-05	YES						125803	174883	0.734	0.929				4	4	None
NRRL3_09332	307.741	0.011936	0.188024	0.9417	0.989372	NO						83990.3	137459	0.717	0.929				4	4	None
NRRL3_10112	1770.48	0.443605	0.126185	0.000303889	0.00179119	YES						55477.3	119877	1.09	0.929				4	4	None
NRRL3_11670	130.976	-0.00691133	0.563035	0.953552	0.989372	NO						41494.3	68791	1.08	0.929				4	4	None
NRRL3_01040	97.3217	-2.32868	1.15051	0.00222387	0.00997526	YES			Down	NRRL3_01040	Yes	143300	96443	-0.683	0.93			3		3	mRNA
NRRL3_01045	512.766	-0.00426091	0.166281	0.976804	0.989372	NO						54843.7	52139	1.17	0.93				4	4	None
NRRL3_02125	2591.7	0.000667409	0.118195	0.976056	0.989372	NO						159923	243660	0.511	0.93				4	4	None
NRRL3_02599	455.642	0.0430976	0.131872	0.737974	0.851655	NO						156241	71452	-1.07	0.93				4	4	None
NRRL3_03842	217.188	-0.236361	0.194139	0.206122	0.361487	NO						26384.4	17749.4	-1.21	0.93				4	4	None
NRRL3_04090	2159.95	-0.0348045	0.138319	0.802021	0.89815	NO						255373	387170	0.535	0.93				4	4	None
NRRL3_04484	675.432	-0.233533	0.163719	0.139295	0.270685	NO						48990	46676	1.47	0.93				4	4	None
NRRL3_05011	11377.2	-0.65686	0.275223	0.00687142	0.0255422	YES						3.03097e+06	2.55177e+06	-0.396	0.93				4	4	None
NRRL3_05142	2600.82	0.523934	0.113561	2.37958e-06	2.29754e-05	YES						3953000	3.02637e+06	-0.513	0.93				4	4	None
NRRL3_05421	461.819	-0.253985	0.282362	0.301089	0.472365	NO						255483	415900	0.659	0.93				4	4	None
NRRL3_05467	796.68	-0.558921	0.194657	0.00217647	0.00979963	YES						57843.7	42322	-1.2	0.93				4	4	None
NRRL3_05514	166.54	-0.245933	0.477111	0.394341	0.566872	NO						37693.3	101418	1.58	0.93				4	4	None
NRRL3_05546	98.3919	0.165218	0.238739	0.445548	0.61623	NO						0	1560.53	1.13	0.93				4	4	None
NRRL3_07744	158.637	0.141976	0.281548	0.567887	0.723003	NO						13624.3	23259.5	1.13	0.93				4	4	None
NRRL3_08466	531.369	-1.0918	0.181499	3.77514e-10	7.56301e-09	YES			Down	NRRL3_08466	Yes	469293	784647	0.624	0.93			3		3	mRNA
NRRL3_09264	741.976	-0.245687	0.266723	0.295162	0.465523	NO						74173.7	53858.3	-0.675	0.93				4	4	None
NRRL3_09362	291.569	-0.430126	0.255584	0.0576597	0.140479	NO						53158	14688.3	-1.6	0.93				4	4	None
NRRL3_10304	284.847	-0.0598517	0.231587	0.774461	0.877761	NO						136413	211317	0.756	0.93				4	4	None
NRRL3_10424	682.878	0.153071	0.125765	0.212706	0.369763	NO						61773	50397.7	-0.62	0.93				4	4	None
NRRL3_10782	1057.51	0.400314	0.173008	0.0148815	0.0482871	YES						7958.33	46076.1	1.37	0.93				4	4	None
NRRL3_11058	723.238	0.0775049	0.14618	0.583446	0.735963	NO						141747	104797	-0.656	0.93				4	4	None
NRRL3_00343	649.566	-0.258356	0.18279	0.133654	0.262908	NO						604440	488830	-0.427	0.931				4	4	None
NRRL3_00422	357.996	-0.596547	0.277744	0.0145976	0.047539	YES						2597.13	4690.9	0.572	0.931				4	4	None
NRRL3_02359	546.02	-0.332044	0.205239	0.0819257	0.183241	NO						139594	100232	-0.61	0.931				4	4	None
NRRL3_02840	21.9389	0.43331	0.524444	0.177221	0.323588	NO						52620	49443.7	1.76	0.931				4	4	None
NRRL3_03147	1885.97	1.6936	1.09598	0.00783871	0.0286011	YES	Up	NRRL3_03147			Yes	20029.3	11734.7	-1.4	0.931			3		3	mRNA
NRRL3_05283	4335.01	-0.0323729	0.0985739	0.73703	0.850759	NO						#N/A	#N/A	0.46	0.931				4	4	None
NRRL3_06438	2330.31	-0.622878	0.31865	0.02081	0.0630667	NO						494640	817263	0.599	0.931				4	4	None
NRRL3_06450	796.795	-0.0349034	0.185104	0.839502	0.926735	NO						46882	50089.3	1.17	0.931				4	4	None
NRRL3_06487	437.561	-0.609552	0.170497	0.000179883	0.00113066	YES						246710	168166	-0.887	0.931				4	4	None
NRRL3_06927	231.194	-1.20174	0.443194	0.000924868	0.00468921	YES			Down	NRRL3_06927	Yes	615727	989057	0.571	0.931			3		3	mRNA
NRRL3_07810	3234.24	-0.246153	0.169226	0.122132	0.245826	NO						9241.4	3001	-0.802	0.931				4	4	None
NRRL3_08036	547	-0.380827	0.146917	0.00697993	0.0258378	YES						178870	269577	0.459	0.931				4	4	None
NRRL3_08181	3021.13	-1.17917	0.231701	6.30227e-08	8.3134e-07	YES			Down	NRRL3_08181	Yes	#N/A	#N/A	1.28	0.931			3		3	mRNA
NRRL3_10578	232.033	-1.21154	0.357307	0.000104713	0.000696651	YES			Down	NRRL3_10578	Yes	100088	106184	2.02	0.931			3		3	mRNA
NRRL3_11604	181.857	-0.68975	0.272668	0.00438618	0.0177337	YES						23432.7	32663	0.809	0.931				4	4	None
NRRL3_00403	36.1108	-0.562533	0.477919	0.0890308	0.195055	NO						22563.3	11391.2	1.22	0.932				4	4	None
NRRL3_00655	1862.51	0.641086	0.247844	0.00434862	0.0176018	YES						37774.3	62566.3	1.73	0.932				4	4	None
NRRL3_01867	543.933	0.181711	0.165444	0.250352	0.414699	NO						220193	155451	-0.53	0.932				4	4	None
NRRL3_03035	2792.65	-0.877181	0.173807	1.3242e-07	1.62645e-06	YES						26310.3	37400	-1.16	0.932				4	4	None
NRRL3_03714	650.781	0.153535	0.163159	0.325376	0.497837	NO						56775.7	40987	-0.651	0.932				4	4	None
NRRL3_04741	95.0708	0.366826	0.345244	0.189321	0.339939	NO						10642	30061.3	1.38	0.932				4	4	None
NRRL3_05687	159.265	-1.2732	0.339325	2.58813e-05	0.000200201	YES			Down	NRRL3_05687	Yes	198860	331803	0.554	0.932			3		3	mRNA
NRRL3_06115	1520.3	-0.369564	0.200332	0.0472195	0.120821	NO						#N/A	#N/A	0.424	0.932				4	4	None
NRRL3_06424	6786.31	0.653267	0.1092	1.05009e-09	1.97085e-08	YES						360427	538947	0.458	0.932				4	4	None
NRRL3_06644	972.482	-0.136177	0.105728	0.189429	0.340045	NO						153934	99119.7	-0.605	0.932				4	4	None
NRRL3_06972	122.365	-0.0066209	0.563132	0.981967	0.989372	NO						17446.3	11392.1	-0.993	0.932				4	4	None
NRRL3_07086	1188.98	0.310113	0.206381	0.106041	0.221395	NO						83810.7	118635	0.641	0.932				4	4	None
NRRL3_07388	290.852	0.518	0.291365	0.0398376	0.105648	NO						44382.3	85052.7	0.937	0.932				4	4	None
NRRL3_08268	2084.46	-0.176699	0.2437	0.418506	0.591555	NO						#N/A	#N/A	-1.12	0.932				4	4	None
NRRL3_09588	952.812	-0.153222	0.220769	0.458488	0.62819	NO						261333	419243	0.603	0.932				4	4	None
NRRL3_11130	254.462	-0.974476	0.231954	6.31814e-06	5.65619e-05	YES						91745.7	162710	1.17	0.932				4	4	None
NRRL3_11500	815.005	-1.85459	0.283181	5.29406e-12	1.37466e-10	YES			Down	NRRL3_11500	Yes	495173	390583	-0.487	0.932			3		3	mRNA
NRRL3_00324	906.25	0.168895	0.125547	0.165526	0.307218	NO						282390	438237	0.575	0.933				4	4	None
NRRL3_04048	940.434	-0.559527	0.248065	0.0120156	0.0405113	YES						179950	64370.7	1.58	0.933				4	4	None
NRRL3_04515	282.171	-0.346449	0.198515	0.061173	0.147129	NO						84689.7	131931	0.537	0.933				4	4	None
NRRL3_04788	229.675	-0.437034	0.317048	0.100714	0.212637	NO						83614.3	61179.2	-0.892	0.933				4	4	None
NRRL3_05066	4206.99	-2.17195	0.176657	9.43375e-36	2.24272e-33	YES			Down	NRRL3_05066	Yes	#N/A	#N/A	-0.787	0.933			3		3	mRNA
NRRL3_05246	1035.02	0.0696793	0.15718	0.644586	0.783323	NO						239373	189987	-0.446	0.933				4	4	None
NRRL3_05265	1485.53	0.147593	0.181301	0.391668	0.564073	NO						#N/A	#N/A	-0.67	0.933				4	4	None
NRRL3_05792	417.063	-0.661422	0.181249	0.00011588	0.000761943	YES						374823	577013	0.556	0.933				4	4	None
NRRL3_06755	611.854	0.112581	0.171258	0.491314	0.660394	NO						85773	197590	1.3	0.933				4	4	None
NRRL3_07944	3191.87	-1.08029	0.184196	9.37368e-10	1.7686e-08	YES			Down	NRRL3_07944	Yes	239071	143707	-1.29	0.933			3		3	mRNA
NRRL3_09641	818.885	0.205867	0.270009	0.390146	0.562922	NO						79390.3	148112	0.764	0.933				4	4	None
NRRL3_10545	379.786	-0.334345	0.277755	0.165842	0.307483	NO						22542.3	38510.8	0.824	0.933				4	4	None
NRRL3_10556	1220.78	0.13183	0.307465	0.610146	0.756881	NO						108656	212960	0.894	0.933				4	4	None
NRRL3_10886	356.688	-0.591828	0.452899	0.0708285	0.164544	NO						103146	213588	0.984	0.933				4	4	None
NRRL3_11254	6768.31	0.263586	0.227695	0.203264	0.357519	NO						2095280	1.15178e+06	-0.977	0.933				4	4	None
NRRL3_11609	2300.45	1.07714	0.15568	1.03772e-12	2.98429e-11	YES	Up	NRRL3_11609			Yes	86284.7	139407	0.592	0.933			3		3	mRNA
NRRL3_02313	5617.77	-1.49399	0.203997	3.01896e-14	1.0659e-12	YES			Down	NRRL3_02313	Yes	298270	467643	0.595	0.934			3		3	mRNA
NRRL3_03623	245.493	0.076252	0.206322	0.691809	0.818196	NO						399185	166200	-0.952	0.934				4	4	None
NRRL3_05827	6429.08	0.304999	0.131182	0.0166512	0.0528338	NO						396377	252813	-0.87	0.934				4	4	None
NRRL3_07279	258.494	-0.218274	0.203464	0.244029	0.407465	NO						23150.3	26338	-1.11	0.934				4	4	None
NRRL3_07818	1136.45	0.527764	0.148122	0.000216447	0.00133384	YES						717917	531007	-0.579	0.934				4	4	None
NRRL3_08248	486.875	-0.155357	0.157496	0.300935	0.472209	NO						399383	720823	0.658	0.934				4	4	None
NRRL3_10063	820.649	-0.555831	0.161731	0.00032265	0.00188618	YES						#N/A	#N/A	1.25	0.934				4	4	None
NRRL3_11637	6098.79	-0.133412	0.225005	0.50546	0.672396	NO						342860	236072	-0.813	0.934				4	4	None
NRRL3_01560	384.609	0.530537	0.170603	0.0010421	0.00518802	YES						118673	96055.7	1.46	0.935				4	4	None
NRRL3_01852	2460.04	-0.143855	0.179398	0.396538	0.568894	NO						227727	183640	-0.462	0.935				4	4	None
NRRL3_01936	521.397	0.0373184	0.192201	0.836053	0.924837	NO						17098.3	126723	1.34	0.935				4	4	None
NRRL3_02519	143.071	-0.127289	0.33143	0.634006	0.774446	NO						#N/A	#N/A	0.752	0.935				4	4	None
NRRL3_03861	3229.06	0.36101	0.125067	0.00305893	0.0131003	YES						331513	277400	-0.38	0.935				4	4	None
NRRL3_04675	144.081	-0.631578	0.554465	0.0742312	0.170121	NO						8313.47	26401.8	1.04	0.935				4	4	None
NRRL3_04934	1158.57	0.400941	0.102669	6.96797e-05	0.000482481	YES						#N/A	#N/A	1.42	0.935				4	4	None
NRRL3_05909	5242.01	-0.489685	0.122227	3.92102e-05	0.000288296	YES						#N/A	#N/A	0.615	0.935				4	4	None
NRRL3_05995	1244.89	0.549923	0.129319	1.17167e-05	9.93231e-05	YES						130233	101092	1.6	0.935				4	4	None
NRRL3_06055	170.53	0.15035	0.23931	0.488886	0.658201	NO						29548.3	70742	1.15	0.935				4	4	None
NRRL3_06140	3857.58	0.302926	0.157867	0.0477209	0.121668	NO						41646.3	53420	0.696	0.935				4	4	None
NRRL3_07105	1354.53	-0.289594	0.16653	0.0677216	0.159018	NO						123134	86293.5	-1.25	0.935				4	4	None
NRRL3_07687	532.697	-0.443022	0.153415	0.00258056	0.0113096	YES						71734.7	145772	0.886	0.935				4	4	None
NRRL3_09595	2608.2	1.26195	0.229596	6.38877e-09	1.02777e-07	YES	Up	NRRL3_09595			Yes	130177	50111.3	-1.14	0.935			3		3	mRNA
NRRL3_09692	3708.15	0.0903577	0.18624	0.616021	0.761946	NO						99602.7	203363	0.923	0.935				4	4	None
NRRL3_09990	565.657	0.0737267	0.214324	0.709401	0.829055	NO						146290	216140	0.432	0.935				4	4	None
NRRL3_10307	1350.91	0.0882716	0.158161	0.56159	0.71825	NO						445436	142191	-1.3	0.935				4	4	None
NRRL3_10617	745.017	0.578547	0.127895	3.29368e-06	3.10721e-05	YES						59946.3	42487.3	-0.688	0.935				4	4	None
NRRL3_00539	924.848	-0.17753	0.158244	0.241118	0.404243	NO						448475	152943	-1.06	0.936				4	4	None
NRRL3_00622	1987.07	0.667664	0.170585	4.2736e-05	0.000311649	YES						221280	366217	0.462	0.936				4	4	None
NRRL3_00685	90.0006	-0.979387	0.262671	4.4927e-05	0.000325409	YES						143654	69786.7	-1.05	0.936				4	4	None
NRRL3_01482	1094.74	0.404192	0.120159	0.000525549	0.00288768	YES						712070	958840	1.02	0.936				4	4	None
NRRL3_02314	1057.89	1.77999	0.202788	1.61615e-19	1.01703e-17	YES	Up	NRRL3_02314			Yes	123918	98529	-0.514	0.936			3		3	mRNA
NRRL3_02584	227.271	0.45466	0.679099	0.119873	0.242347	NO						#N/A	#N/A	-0.765	0.936				4	4	None
NRRL3_03606	813.148	-0.212421	0.200003	0.254291	0.418766	NO						133563	27534.1	-1.59	0.936				4	4	None
NRRL3_04260	1527.68	-0.262467	0.209162	0.174545	0.319741	NO						16466.3	13121.2	-1.07	0.936				4	4	None
NRRL3_04478	252.4	-0.109805	0.280572	0.651352	0.787937	NO						5515.13	8596.1	0.743	0.936				4	4	None
NRRL3_04679	24.6604	0.0250832	0.483592	0.921294	0.980111	NO						3904	9377.43	1.47	0.936				4	4	None
NRRL3_05133	320.349	-0.597867	0.295854	0.0195375	0.0601143	NO						49589	63082.7	1.21	0.936				4	4	None
NRRL3_05271	3770.43	0.450588	0.171514	0.00564618	0.0217746	YES						177472	133703	-0.428	0.936				4	4	None
NRRL3_05666	6870.43	0.413971	0.186964	0.0186948	0.0579936	NO						531347	330670	-0.5	0.936				4	4	None
NRRL3_06959	773.946	-0.291044	0.312654	0.270538	0.437313	NO						46778.3	85702.3	0.752	0.936				4	4	None
NRRL3_07731	1421.68	0.0961556	0.122024	0.419643	0.592339	NO						3.33843e+06	4909500	0.474	0.936				4	4	None
NRRL3_10029	175.391	-0.708615	0.36119	0.0165731	0.0526893	NO						241270	194164	-0.519	0.936				4	4	None
NRRL3_10328	1113.31	0.53621	0.151976	0.000240875	0.00146165	YES						102963	191123	0.661	0.936				4	4	None
NRRL3_10626	915.752	-0.313151	0.156347	0.0374778	0.101119	NO						654690	558720	-0.366	0.936				4	4	None
NRRL3_10632	1012.61	-0.00967761	0.174823	0.95018	0.989372	NO						417330	603787	0.402	0.936				4	4	None
NRRL3_10700	947.151	-0.43136	0.228971	0.0384817	0.102971	NO						316613	468080	0.475	0.936				4	4	None
NRRL3_11091	446.029	-0.402364	0.345995	0.148956	0.283845	NO						#N/A	#N/A	-0.588	0.936				4	4	None
NRRL3_00016	101.273	-0.167717	0.30826	0.514759	0.680031	NO						#N/A	#N/A	1.33	0.937				4	4	None
NRRL3_00886	488.626	0.441321	0.203278	0.0195661	0.0601835	NO						#N/A	#N/A	0.739	0.937				4	4	None
NRRL3_01129	614.171	-0.145979	0.278486	0.545026	0.705724	NO						210387	164860	-0.501	0.937				4	4	None
NRRL3_01348	490.115	-1.09016	0.261087	5.933e-06	5.3427e-05	YES			Down	NRRL3_01348	Yes	50782.2	16875.3	-1.08	0.937			3		3	mRNA
NRRL3_01350	8862.24	0.096693	0.199747	0.606597	0.754666	NO						116210	74869.7	-1.31	0.937				4	4	None
NRRL3_02492	44.1501	-0.106508	0.357699	0.699632	0.823685	NO						0	0	-0.689	0.937				4	4	None
NRRL3_02659	660.293	-0.235654	0.197243	0.200475	0.35417	NO						13254.7	40609.7	1.02	0.937				4	4	None
NRRL3_02907	54.6082	1.45889	1.06003	0.012575	0.0420399	YES	Up	NRRL3_02907			Yes	4205.17	0	-0.701	0.937			3		3	mRNA
NRRL3_03539	1231.59	-0.270185	0.148634	0.0587606	0.142415	NO						234477	378253	0.609	0.937				4	4	None
NRRL3_03579	988.166	-0.0310829	0.229213	0.877221	0.951529	NO						758243	617830	-0.389	0.937				4	4	None
NRRL3_05263	1108.19	0.601165	0.120234	2.99642e-07	3.42011e-06	YES						#N/A	#N/A	0.398	0.937				4	4	None
NRRL3_07116	356.973	0.424523	0.168549	0.00809927	0.0293516	YES						363653	627697	0.739	0.937				4	4	None
NRRL3_07705	2916.18	0.35606	0.171212	0.0286744	0.081003	NO						423687	514280	0.657	0.937				4	4	None
NRRL3_07729	1121.72	0.276279	0.196376	0.132995	0.261973	NO						44550	25636.3	-0.869	0.937				4	4	None
NRRL3_08067	1457.95	0.193568	0.114736	0.0832375	0.1854	NO						7687.33	0	-0.965	0.937				4	4	None
NRRL3_09598	549.398	-0.80582	0.274727	0.00101703	0.00508656	YES						300047	401620	0.393	0.937				4	4	None
NRRL3_09712	47.5486	-0.399086	0.379367	0.173063	0.317677	NO						44266.7	47912.7	1.12	0.937				4	4	None
NRRL3_09899	492.998	-0.654679	0.171696	6.1205e-05	0.000429358	YES						31909.7	39014	1.1	0.937				4	4	None
NRRL3_10983	534.953	-1.35552	0.218239	7.56985e-11	1.69065e-09	YES			Down	NRRL3_10983	Yes	194813	142655	-0.707	0.937			3		3	mRNA
NRRL3_11131	447.682	-0.633412	0.173185	0.000115639	0.000760831	YES						151050	225983	0.47	0.937				4	4	None
NRRL3_11276	759.116	-0.943909	0.288809	0.000289935	0.00171936	YES						1.07904e+07	9.47487e+06	-0.647	0.937				4	4	None
NRRL3_11284	469.707	0.398344	0.188028	0.0242479	0.0709337	NO						91375.3	39295.3	-0.867	0.937				4	4	None
NRRL3_11347	1034.1	-1.0947	0.140468	1.52095e-15	6.21034e-14	YES			Down	NRRL3_11347	Yes	354023	198707	-0.736	0.937			3		3	mRNA
NRRL3_11437	1939.21	-1.34582	0.190044	2.09937e-13	6.64469e-12	YES			Down	NRRL3_11437	Yes	1368600	1184940	-0.346	0.937			3		3	mRNA
NRRL3_00877	794.074	-0.242903	0.151439	0.094149	0.202616	NO						641883	987883	0.556	0.938				4	4	None
NRRL3_02123	1371.95	-0.209055	0.302461	0.421509	0.594268	NO						356707	310253	-0.389	0.938				4	4	None
NRRL3_02478	2773.8	0.554774	0.137385	3.11388e-05	0.000235589	YES						989787	646237	-0.566	0.938				4	4	None
NRRL3_04023	283.475	-0.109986	0.194721	0.537271	0.699577	NO						152150	125440	-0.373	0.938				4	4	None
NRRL3_04472	1341.3	0.531633	0.114582	2.06043e-06	2.02783e-05	YES						#N/A	#N/A	-0.584	0.938				4	4	None
NRRL3_04623	3085.38	0.568313	0.197188	0.00206594	0.00937088	YES						59560.3	40080	-1.06	0.938				4	4	None
NRRL3_05497	3132.82	0.246909	0.182529	0.154602	0.291854	NO						#N/A	#N/A	-0.412	0.938				4	4	None
NRRL3_07840	4657.81	-0.0512141	0.171449	0.751969	0.861905	NO						573557	490330	-0.504	0.938				4	4	None
NRRL3_09094	3796.32	0.646406	0.0977345	1.80357e-11	4.35543e-10	YES						3.63033e+06	2.75537e+06	-0.494	0.938				4	4	None
NRRL3_09334	3173.79	-0.0615017	0.115604	0.580794	0.733571	NO						241110	380183	0.741	0.938				4	4	None
NRRL3_09358	4282.47	0.512424	0.264893	0.0272974	0.0778326	NO						770327	636493	-0.385	0.938				4	4	None
NRRL3_09426	1916.47	-1.31591	0.170599	1.86222e-15	7.5749e-14	YES			Down	NRRL3_09426	Yes	816480	1100300	0.367	0.938			3		3	mRNA
NRRL3_09589	123.116	-0.0990621	0.240304	0.649749	0.786581	NO						109059	68956.7	-0.659	0.938				4	4	None
NRRL3_00540	29225	-0.358088	0.118839	0.0019951	0.00909786	YES						#N/A	#N/A	0.349	0.939				4	4	None
NRRL3_00805	53.1538	0.0613086	0.368406	0.827872	0.918256	NO						204246	253717	0.786	0.939				4	4	None
NRRL3_01107	638.449	0.311982	0.109132	0.00352432	0.0148204	YES						30852.3	33373.7	1.2	0.939				4	4	None
NRRL3_01488	286.918	-0.485028	0.188773	0.00589814	0.0225432	YES						140328	71133	-0.82	0.939				4	4	None
NRRL3_02091	1818.21	0.452078	0.251899	0.0458418	0.118165	NO						37903	25447.3	-0.714	0.939				4	4	None
NRRL3_02144	881.159	0.00779416	0.209556	0.966011	0.989372	NO						77839.3	67293.7	-0.566	0.939				4	4	None
NRRL3_02458	3989.49	0.642688	0.076072	1.53151e-17	7.87698e-16	YES						356467	493810	0.526	0.939				4	4	None
NRRL3_02505	4073.03	0.215208	0.162212	0.165676	0.307335	NO						1.09741e+06	818973	-0.528	0.939				4	4	None
NRRL3_02685	10839.4	0.552847	0.0984346	1.15096e-08	1.75649e-07	YES						45545.7	55765.3	0.995	0.939				4	4	None
NRRL3_04083	668.143	-0.240366	0.198342	0.194721	0.347014	NO						643517	532637	-0.369	0.939				4	4	None
NRRL3_04498	1273.38	-0.869171	0.163777	3.29017e-08	4.60107e-07	YES						58515.3	39265	-0.571	0.939				4	4	None
NRRL3_04852	14655.1	0.738112	0.231712	0.000536919	0.00293959	YES						286554	144154	-0.919	0.939				4	4	None
NRRL3_05215	10579.6	-0.21463	0.208176	0.26053	0.425584	NO						1.01028e+06	1429360	0.596	0.939				4	4	None
NRRL3_05775	2118.5	0.435502	0.172251	0.00756298	0.0277465	YES						1.36337e+06	1.05329e+06	-0.501	0.939				4	4	None
NRRL3_06599	571.65	0.371709	0.149204	0.00962354	0.033755	YES						64313.3	112238	0.647	0.939				4	4	None
NRRL3_06697	3720.38	0.433785	0.215409	0.028551	0.0807523	NO						1110330	881460	-0.453	0.939				4	4	None
NRRL3_07593	460.848	-0.345514	0.192138	0.0539628	0.133633	NO						26884.3	28666.3	1.32	0.939				4	4	None
NRRL3_07798	3119.23	0.162797	0.297596	0.522879	0.686519	NO						108705	44806.3	-1.02	0.939				4	4	None
NRRL3_08071	15278.3	0.136919	0.224947	0.518682	0.682976	NO						930383	1482700	0.548	0.939				4	4	None
NRRL3_08236	2105.51	-0.016305	0.233399	0.932598	0.986058	NO						91187	77133.3	-0.42	0.939				4	4	None
NRRL3_08685	1204.01	0.484766	0.159056	0.0014379	0.00687034	YES						482383	360070	-0.489	0.939				4	4	None
NRRL3_09086	274.281	0.819506	0.264913	0.000623763	0.00333818	YES						29828.3	58893.3	0.745	0.939				4	4	None
NRRL3_09924	290.742	-0.130142	0.176772	0.434471	0.605462	NO						360900	289603	-0.456	0.939				4	4	None
NRRL3_10004	895.428	-0.372632	0.100493	0.000159331	0.00101641	YES						442890	618490	0.376	0.939				4	4	None
NRRL3_10504	310.927	-0.370037	0.281014	0.128431	0.255335	NO						101071	207380	0.882	0.939				4	4	None
NRRL3_10772	308.869	0.255837	0.216575	0.200499	0.35417	NO						29970	48966.7	0.446	0.939				4	4	None
NRRL3_10881	313.701	-1.96719	0.770121	0.00138853	0.00666451	YES			Down	NRRL3_10881	Yes	16323.6	3816.57	-0.931	0.939			3		3	mRNA
NRRL3_11423	2685.33	0.149536	0.212955	0.44936	0.619412	NO						7.10383e+06	4.06837e+06	-0.687	0.939				4	4	None
NRRL3_00013	185.023	-1.59209	0.332582	1.87087e-07	2.22384e-06	YES			Down	NRRL3_00013	Yes	0	0	0.607	0.94			3		3	mRNA
NRRL3_00549	1526.6	-0.593918	0.217782	0.00329649	0.0139833	YES						173773	104094	-0.906	0.94				4	4	None
NRRL3_01537	1358.9	0.94816	0.184745	7.5468e-08	9.79802e-07	YES						767043	1.07734e+06	0.42	0.94				4	4	None
NRRL3_01847	3041.44	-0.286421	0.173692	0.0818048	0.183173	NO						626377	413723	-0.791	0.94				4	4	None
NRRL3_01979	53.666	-0.60165	0.45068	0.0659171	0.155772	NO						25414	160057	1.5	0.94				4	4	None
NRRL3_02637	4135.08	0.134942	0.11263	0.221711	0.381513	NO						1.31515e+06	1731300	0.379	0.94				4	4	None
NRRL3_03541	559.743	-0.592019	0.195009	0.00124033	0.0060259	YES						#N/A	#N/A	0.58	0.94				4	4	None
NRRL3_04027	345.885	0.381861	0.149371	0.00777013	0.0283993	YES						57736	41199.1	-0.94	0.94				4	4	None
NRRL3_05745	9818.38	0.207298	0.111943	0.0441877	0.115045	NO						31833	42977	1.13	0.94				4	4	None
NRRL3_05824	258.223	0.640095	0.222283	0.00178464	0.00830089	YES						25635.7	30263.8	1.01	0.94				4	4	None
NRRL3_05833	5896.02	0.203566	0.178576	0.244011	0.407465	NO						0	3371.33	0.773	0.94				4	4	None
NRRL3_06090	201.626	-0.464991	0.475645	0.147819	0.282337	NO						66979.3	31882.7	-0.744	0.94				4	4	None
NRRL3_06416	2155.47	-0.0743492	0.137807	0.577124	0.73092	NO						823807	1.09636e+06	0.371	0.94				4	4	None
NRRL3_07949	238.609	-0.598059	0.283102	0.015658	0.0502879	NO						272563	170021	-0.753	0.94				4	4	None
NRRL3_08012	17.4649	0.746514	1.32798	0.0218659	0.0653959	NO						0	0	0.504	0.94				4	4	None
NRRL3_08463	261.324	0.0465005	0.215457	0.812804	0.906618	NO						41363.7	50469	0.654	0.94				4	4	None
NRRL3_09636	157.783	0.312823	0.241273	0.15268	0.289144	NO						37897	84078.7	0.862	0.94				4	4	None
NRRL3_10551	2571.22	0.543009	0.125132	8.4311e-06	7.34494e-05	YES						13421.7	12848	-1.16	0.94				4	4	None
NRRL3_11176	1943.71	0.155055	0.136229	0.235134	0.397326	NO						1.26403e+06	1.83283e+06	0.42	0.94				4	4	None
NRRL3_11285	1992.57	0.618504	0.254837	0.00695285	0.0257732	YES						179677	281367	0.555	0.94				4	4	None
NRRL3_11585	82.3852	-0.394939	0.34926	0.158831	0.297735	NO						26152	29639.1	1.07	0.94				4	4	None
NRRL3_00060	395.17	-0.640242	0.364322	0.0313015	0.0870681	NO						15426.4	7761.33	-0.66	0.941				4	4	None
NRRL3_00800	107.292	-0.4619	0.794034	0.0452333	0.116921	NO						70057.7	114940	0.606	0.941				4	4	None
NRRL3_01056	8025.3	0.75454	0.260156	0.0013123	0.00632673	YES						2.20087e+06	3257100	0.456	0.941				4	4	None
NRRL3_01982	2203.34	-0.186988	0.119611	0.108785	0.225845	NO						50908.3	25851.7	-0.904	0.941				4	4	None
NRRL3_02055	284.974	-0.788771	0.266639	0.0010104	0.00506049	YES						87545.7	147572	0.624	0.941				4	4	None
NRRL3_02157	765.317	-0.791619	0.218205	9.4286e-05	0.000635183	YES						25488.6	3005.87	-0.99	0.941				4	4	None
NRRL3_03146	3705.89	0.0446191	0.508423	0.827841	0.918256	NO						47338.2	61644	0.875	0.941				4	4	None
NRRL3_03580	7710.06	1.02201	0.0700493	8.51444e-49	4.3375e-46	YES	Up	NRRL3_03580			Yes	267890	411603	0.452	0.941			3		3	mRNA
NRRL3_03612	566.088	-0.110665	0.179538	0.514079	0.679637	NO						767963	642077	-0.357	0.941				4	4	None
NRRL3_05983	556.478	-0.749653	0.222278	0.000262205	0.00156883	YES						619027	345290	-0.946	0.941				4	4	None
NRRL3_06016	183.139	-1.817	0.570258	0.000114926	0.000756603	YES			Down	NRRL3_06016	Yes	72914.7	85550.8	-0.842	0.941			3		3	mRNA
NRRL3_06543	571.383	0.641495	0.169909	7.46159e-05	0.000513338	YES						#N/A	#N/A	-0.568	0.941				4	4	None
NRRL3_06909	21560.9	0.560558	0.0980171	6.11651e-09	9.89931e-08	YES						4.46723e+06	6.19163e+06	0.406	0.941				4	4	None
NRRL3_06936	481.405	-0.193043	0.146519	0.173787	0.318679	NO						162953	114694	0.868	0.941				4	4	None
NRRL3_06978	659.298	-0.284756	0.142393	0.038183	0.102426	NO						556567	754143	0.415	0.941				4	4	None
NRRL3_07537	2523.43	0.123258	0.213482	0.536579	0.698846	NO						48715.3	42954.7	1.35	0.941				4	4	None
NRRL3_07956	192.933	-0.0643058	0.272107	0.788927	0.888577	NO						108278	93776	1.16	0.941				4	4	None
NRRL3_09235	948.043	-0.224831	0.224496	0.273586	0.441252	NO						292853	239495	-0.571	0.941				4	4	None
NRRL3_09373	992.53	0.381301	0.16597	0.0154173	0.0496789	YES						90136.7	132041	0.522	0.941				4	4	None
NRRL3_10786	731.13	0.0118489	0.135033	0.929026	0.984475	NO						316757	450437	0.398	0.941				4	4	None
NRRL3_10900	37.3246	-7.35145	2.81932	1.77939e-06	1.78239e-05	YES			Down	NRRL3_10900	Yes	466510	331607	-0.672	0.941			3		3	mRNA
NRRL3_11253	168.848	-0.425163	0.25509	0.0614529	0.147507	NO						58086.7	94627.7	0.709	0.941				4	4	None
NRRL3_11381	45.3578	-1.0339	0.423343	0.00264488	0.0115584	YES			Down	NRRL3_11381	Yes	149097	80334.7	-0.605	0.941			3		3	mRNA
NRRL3_11754	596.453	-0.449742	0.139898	0.000872069	0.00445956	YES						65858.7	65906.7	1.37	0.941				4	4	None
NRRL3_01073	709.313	1.76337	0.588501	0.000362638	0.00208687	YES	Up	NRRL3_01073			Yes	0	0	0.746	0.942			3		3	mRNA
NRRL3_01336	101.421	-0.0473482	0.485114	0.851112	0.934441	NO						0	0	0.844	0.942				4	4	None
NRRL3_01579	3825.58	0.644117	0.336198	0.0212682	0.0641645	NO						3.73377e+06	3.28407e+06	-0.288	0.942				4	4	None
NRRL3_03387	183.576	0.490724	0.345847	0.0822618	0.183801	NO						54160.4	28073.3	-0.904	0.942				4	4	None
NRRL3_03617	6972.26	0.13673	0.124358	0.258987	0.423997	NO						4249900	5.97707e+06	0.396	0.942				4	4	None
NRRL3_04501	198.739	-0.441262	0.213768	0.0249381	0.0726546	NO						138904	110561	-0.951	0.942				4	4	None
NRRL3_04528	20618.5	0.333084	0.139749	0.01288	0.0428719	YES						10118700	7.81413e+06	-0.436	0.942				4	4	None
NRRL3_05266	4292.05	0.226389	0.229716	0.280131	0.448764	NO						103521	39360	-0.859	0.942				4	4	None
NRRL3_05860	1601.07	0.428142	0.141008	0.00171339	0.0080183	YES						826013	1.20229e+06	0.408	0.942				4	4	None
NRRL3_05919	294.582	-0.291621	0.275502	0.227873	0.388988	NO						121017	78836.7	-0.517	0.942				4	4	None
NRRL3_06411	758.656	0.0523687	0.176786	0.755691	0.864407	NO						1075820	1.48003e+06	0.377	0.942				4	4	None
NRRL3_06889	743.151	0.00957473	0.146165	0.981418	0.989372	NO						138333	89696.7	-0.688	0.942				4	4	None
NRRL3_07042	186.347	0.0518972	0.301101	0.840157	0.927172	NO						845.767	1455.87	0.886	0.942				4	4	None
NRRL3_09182	243.651	-0.39676	0.268182	0.0922652	0.199617	NO						58999.3	32050.3	-0.75	0.942				4	4	None
NRRL3_09502	584.759	0.501776	0.149757	0.000509385	0.00281036	YES						1076730	922247	-0.339	0.942				4	4	None
NRRL3_10549	119.484	-0.7705	0.259123	0.00099482	0.00499417	YES						217047	324637	0.567	0.942				4	4	None
NRRL3_10977	1116.8	0.4895	0.182022	0.00443029	0.0178917	YES						152250	113164	-0.574	0.942				4	4	None
NRRL3_11286	595.75	-0.214181	0.190779	0.231222	0.392886	NO						25832.6	36099.3	-1.07	0.942				4	4	None
NRRL3_01405	2226.24	2.10921	0.169418	1.24949e-36	3.26025e-34	YES	Up	NRRL3_01405			Yes	17642	7186.53	-0.939	0.943			3		3	mRNA
NRRL3_02391	302.221	-0.0204293	0.340046	0.94069	0.989372	NO						1709.23	2898.37	0.394	0.943				4	4	None
NRRL3_02412	631.944	0.199525	0.16729	0.211755	0.368682	NO						151502	189753	1.08	0.943				4	4	None
NRRL3_03477	8836.07	-0.431048	0.129155	0.000580945	0.00313886	YES						1.32793e+06	1122700	-0.342	0.943				4	4	None
NRRL3_04755	21.3786	0.644249	1.09898	0.0298151	0.0836292	NO						0	0	-0.634	0.943				4	4	None
NRRL3_04866	5599.83	-1.07063	0.198471	1.44432e-08	2.17624e-07	YES			Down	NRRL3_04866	Yes	#N/A	#N/A	0.361	0.943			3		3	mRNA
NRRL3_04981	6559.09	0.357127	0.102846	0.000446853	0.00251205	YES						478567	410250	-0.301	0.943				4	4	None
NRRL3_04992	211.049	-1.41386	0.439093	0.000146899	0.000947274	YES			Down	NRRL3_04992	Yes	53859	23451.3	-0.952	0.943			3		3	mRNA
NRRL3_05935	522.592	-0.313803	0.179521	0.0633258	0.150943	NO						174037	140100	-0.357	0.943				4	4	None
NRRL3_06091	1552.72	0.125013	0.0945855	0.179919	0.327121	NO						1080800	1.57823e+06	0.363	0.943				4	4	None
NRRL3_06456	348.701	-0.817564	0.214889	4.53366e-05	0.000327932	YES						487167	683150	0.362	0.943				4	4	None
NRRL3_07278	2311.9	0.285419	0.130479	0.0253412	0.0735088	NO						17626.4	26896.3	0.675	0.943				4	4	None
NRRL3_08269	1410.04	0.433584	0.257978	0.0582567	0.141579	NO						38845.3	73934	0.848	0.943				4	4	None
NRRL3_09048	3398.18	0.104059	0.0974791	0.267941	0.434374	NO						179547	136616	-0.665	0.943				4	4	None
NRRL3_09097	2888.45	-0.0910666	0.555584	0.537976	0.699898	NO						4408.47	3362.3	-0.533	0.943				4	4	None
NRRL3_09205	1434.85	-0.0107899	0.128386	0.929487	0.984475	NO						167010	244397	0.381	0.943				4	4	None
NRRL3_10796	4611.05	0.275435	0.127513	0.0314665	0.0874587	NO						#N/A	#N/A	0.601	0.943				4	4	None
NRRL3_10801	195.327	-0.943805	0.281549	0.00018867	0.00118103	YES						102144	101106	0.916	0.943				4	4	None
NRRL3_10952	111.054	-0.523857	0.380915	0.0789896	0.178201	NO						83271.7	149940	1.15	0.943				4	4	None
NRRL3_11193	8969.06	0.725856	0.132135	1.53198e-08	2.29219e-07	YES						372297	298103	-0.445	0.943				4	4	None
NRRL3_11234	568.039	-0.327511	0.132123	0.0106067	0.0365797	YES						#N/A	#N/A	0.445	0.943				4	4	None
NRRL3_00252	30190.6	-0.290836	0.142911	0.0342569	0.093777	NO						6.52063e+06	4676600	-0.447	0.944				4	4	None
NRRL3_00553	529.605	0.303241	0.18163	0.0757329	0.172565	NO						24537.3	33838.7	0.857	0.944				4	4	None
NRRL3_00588	498.572	-0.432722	0.201153	0.0207039	0.0629054	NO						46074	58769.9	1.11	0.944				4	4	None
NRRL3_00944	1599.68	0.589799	0.106697	1.61623e-08	2.40479e-07	YES						1.19286e+06	1.68493e+06	0.39	0.944				4	4	None
NRRL3_01927	4468.94	0.3563	0.13497	0.00689682	0.0256188	YES						#N/A	#N/A	-0.362	0.944				4	4	None
NRRL3_02128	1646.51	0.201322	0.120203	0.0855198	0.189078	NO						2.61707e+06	2198000	-0.346	0.944				4	4	None
NRRL3_03434	321.298	0.471475	0.259383	0.0408508	0.107907	NO						79844.7	67619.7	-0.612	0.944				4	4	None
NRRL3_04177	495.861	0.492361	0.148007	0.000543806	0.0029697	YES						23874.3	28413.7	-0.945	0.944				4	4	None
NRRL3_04505	5799.8	0.554089	0.355525	0.0549272	0.135426	NO						206270	156004	-0.621	0.944				4	4	None
NRRL3_04656	894.106	-0.194943	0.148884	0.173627	0.318495	NO						38320.3	15052	-1.02	0.944				4	4	None
NRRL3_05038	822.548	0.342908	0.243287	0.118902	0.241113	NO						139696	203663	0.661	0.944				4	4	None
NRRL3_05481	3937.23	0.238778	0.248516	0.28758	0.457273	NO						#N/A	#N/A	-0.551	0.944				4	4	None
NRRL3_05672	8737.2	-0.218643	0.175587	0.188364	0.338845	NO						8523900	11625000	0.391	0.944				4	4	None
NRRL3_05710	2537.88	0.129049	0.130649	0.302893	0.474221	NO						3.47557e+06	2.72053e+06	-0.449	0.944				4	4	None
NRRL3_06505	6553.41	0.678138	0.169325	2.56086e-05	0.00019881	YES						4236900	3444200	-0.504	0.944				4	4	None
NRRL3_08288	7051.98	-0.359126	0.218383	0.0762335	0.173299	NO						14391.7	18600.7	0.445	0.944				4	4	None
NRRL3_08559	519.137	0.0070808	0.202652	0.975349	0.989372	NO						181733	313780	0.52	0.944				4	4	None
NRRL3_09798	467.316	-0.226377	0.32188	0.393667	0.566284	NO						32166.7	44498.9	1.2	0.944				4	4	None
NRRL3_09916	541.063	0.352865	0.190518	0.0485083	0.123264	NO						208893	116799	-0.898	0.944				4	4	None
NRRL3_10354	262.141	0.328523	0.155573	0.0289805	0.0817599	NO						86604.3	60906.7	-0.706	0.944				4	4	None
NRRL3_10845	314.993	-0.357649	0.217252	0.0730195	0.16792	NO						38348.2	21307.7	-0.959	0.944				4	4	None
NRRL3_11175	568.736	0.212652	0.164983	0.177386	0.323726	NO						172520	144404	-0.404	0.944				4	4	None
NRRL3_11196	288.548	0.41195	0.288477	0.0982975	0.209026	NO						222207	188693	-0.331	0.944				4	4	None
NRRL3_11314	4840.66	-0.033787	0.290182	0.878589	0.952198	NO						3640100	4.64013e+06	0.306	0.944				4	4	None
NRRL3_00425	5054.45	0.364295	0.0776749	2.26785e-06	2.19959e-05	YES						391313	294503	-0.392	0.945				4	4	None
NRRL3_00456	1265.81	-0.152054	0.171066	0.344341	0.517897	NO						154980	143819	-0.561	0.945				4	4	None
NRRL3_01745	1099.48	-0.497582	0.154228	0.000761099	0.00394871	YES						164833	247697	0.593	0.945				4	4	None
NRRL3_01782	37.0158	-0.200661	0.422642	0.488674	0.658086	NO						#N/A	#N/A	0.555	0.945				4	4	None
NRRL3_02409	1022.82	-0.166552	0.144568	0.231879	0.393878	NO						60678.3	133107	0.831	0.945				4	4	None
NRRL3_02434	341.675	-0.801835	0.345083	0.00582541	0.022337	YES						111344	101673	-0.478	0.945				4	4	None
NRRL3_03598	765.355	0.0948865	0.141269	0.48492	0.654844	NO						#N/A	#N/A	0.375	0.945				4	4	None
NRRL3_04682	590.133	-0.375616	0.195463	0.039606	0.105164	NO						88063.3	58562.3	-0.849	0.945				4	4	None
NRRL3_05079	1597.62	0.417475	0.181364	0.0145604	0.0474322	YES						182717	261443	0.382	0.945				4	4	None
NRRL3_05124	516.996	-0.263494	0.15714	0.0801073	0.180191	NO						472963	376900	-0.366	0.945				4	4	None
NRRL3_05241	1296.04	0.35101	0.116566	0.00209403	0.00945628	YES						890297	770343	-0.309	0.945				4	4	None
NRRL3_05434	4501.55	-1.00259	0.31831	0.000356583	0.00205756	YES			Down	NRRL3_05434	Yes	701620	566200	-0.407	0.945			3		3	mRNA
NRRL3_05472	678.448	-0.5624	0.193436	0.00192048	0.00882911	YES						101773	73678.3	0.949	0.945				4	4	None
NRRL3_05527	737.269	-0.0769725	0.132737	0.55042	0.708676	NO						376910	471377	0.393	0.945				4	4	None
NRRL3_05756	2081.04	0.163677	0.22053	0.440287	0.611158	NO						364827	561183	0.47	0.945				4	4	None
NRRL3_06561	1120.34	0.0789832	0.147849	0.584678	0.737256	NO						446660	308917	-0.637	0.945				4	4	None
NRRL3_06668	287.081	0.157593	0.258459	0.495209	0.662856	NO						109725	187843	0.685	0.945				4	4	None
NRRL3_08137	963.824	0.0753027	0.254983	0.746146	0.858216	NO						203813	106253	-0.861	0.945				4	4	None
NRRL3_08660	396.432	-0.429793	0.275663	0.0747235	0.170956	NO						119812	182645	0.643	0.945				4	4	None
NRRL3_08730	1127.67	0.279042	0.329184	0.300339	0.471602	NO						0	3610.8	0.675	0.945				4	4	None
NRRL3_09285	4618.16	0.279435	0.105046	0.00557691	0.0215562	YES						2.08136e+06	1.17441e+06	-0.819	0.945				4	4	None
NRRL3_09932	821.23	-0.0620655	0.124572	0.610469	0.757106	NO						91963.3	110766	0.906	0.945				4	4	None
NRRL3_10299	257.351	-0.723818	0.342289	0.0117213	0.0396567	YES						138546	209408	0.421	0.945				4	4	None
NRRL3_10384	101.588	0.169567	0.488229	0.533119	0.695721	NO						974.767	6975.13	0.897	0.945				4	4	None
NRRL3_10416	133.805	0.136447	0.383467	0.63064	0.771745	NO						32855.3	34846	0.967	0.945				4	4	None
NRRL3_10511	9051.54	0.0779079	0.0918738	0.390667	0.563104	NO						8.67413e+06	1.17413e+07	0.335	0.945				4	4	None
NRRL3_10583	983.113	0.362789	0.216345	0.0696576	0.162529	NO						29504	48399.7	0.63	0.945				4	4	None
NRRL3_10905	364.062	-0.144404	0.197605	0.434004	0.605342	NO						237590	177783	-0.42	0.945				4	4	None
NRRL3_11298	1236.69	0.172005	0.172357	0.294321	0.464539	NO						1.38687e+06	2.29917e+06	0.648	0.945				4	4	None
NRRL3_11372	349.343	0.437889	0.248701	0.0499694	0.125871	NO						97804.3	169821	0.581	0.945				4	4	None
NRRL3_11512	140.461	-0.00920223	0.534288	0.945025	0.989372	NO						0	56326.7	1.43	0.945				4	4	None
NRRL3_01106	165.066	-0.865473	0.291756	0.000824616	0.00424122	YES						44046	53728.7	0.817	0.946				4	4	None
NRRL3_01978	536.061	-0.25445	0.174807	0.124438	0.249483	NO						288760	408577	0.386	0.946				4	4	None
NRRL3_02696	1287.04	-0.266902	0.167703	0.0894635	0.195882	NO						95893.7	183097	0.742	0.946				4	4	None
NRRL3_03476	1172.34	-0.335837	0.111559	0.00207272	0.0093838	YES						49615.3	54762	0.751	0.946				4	4	None
NRRL3_04064	207.981	-0.158466	0.301745	0.535365	0.697753	NO						208200	290083	0.375	0.946				4	4	None
NRRL3_04445	276.434	-1.75281	0.317102	3.23032e-09	5.51164e-08	YES			Down	NRRL3_04445	Yes	343387	257853	-0.456	0.946			3		3	mRNA
NRRL3_04471	1502.05	-0.311498	0.132019	0.0145263	0.0473355	YES						#N/A	#N/A	0.609	0.946				4	4	None
NRRL3_04936	1577.79	0.247007	0.164635	0.116298	0.237299	NO						#N/A	#N/A	-0.984	0.946				4	4	None
NRRL3_05051	743.709	-0.971334	0.143201	2.9176e-12	7.78367e-11	YES						174353	121877	-0.54	0.946				4	4	None
NRRL3_05082	273.165	-0.162519	0.265272	0.486199	0.655991	NO						186056	197837	0.565	0.946				4	4	None
NRRL3_05548	4934.06	-0.0194708	0.256956	0.931618	0.985703	NO						92754.3	102772	-0.444	0.946				4	4	None
NRRL3_05609	2214.02	-1.25596	0.204693	1.56151e-10	3.35443e-09	YES			Down	NRRL3_05609	Yes	66813	34886.3	-0.993	0.946			3		3	mRNA
NRRL3_05759	3339.58	0.545065	0.159426	0.000386279	0.00220748	YES						4.08073e+06	6.03927e+06	0.485	0.946				4	4	None
NRRL3_06019	153.609	-0.393405	0.240472	0.06972	0.162639	NO						32733.3	15775.2	-0.585	0.946				4	4	None
NRRL3_07238	1075.44	0.197939	0.193102	0.275337	0.443401	NO						427940	581933	0.387	0.946				4	4	None
NRRL3_07373	10129.4	0.0503461	0.119426	0.646336	0.784491	NO						2249100	3027400	0.345	0.946				4	4	None
NRRL3_10075	109.363	0.134178	0.296389	0.594477	0.745658	NO						6216.67	12483	0.83	0.946				4	4	None
NRRL3_10572	590.995	-0.195715	0.130733	0.121699	0.245139	NO						1.09303e+06	844083	-0.429	0.946				4	4	None
NRRL3_10719	3001.88	0.502752	0.314657	0.0596755	0.144045	NO						1.08768e+06	932757	-0.298	0.946				4	4	None
NRRL3_10749	286.971	-1.11801	0.242555	7.49542e-07	8.03467e-06	YES			Down	NRRL3_10749	Yes	322505	364560	0.45	0.946			3		3	mRNA
NRRL3_10959	857.78	0.912049	0.202289	1.80302e-06	1.79765e-05	YES						#N/A	#N/A	0.492	0.946				4	4	None
NRRL3_11204	7032.11	0.306661	0.234739	0.163105	0.303937	NO						182670	196598	-0.642	0.946				4	4	None
NRRL3_11740	5105.73	0.540754	0.348662	0.0566587	0.138419	NO						7632.5	8623	0.52	0.946				4	4	None
NRRL3_00524	2604.07	-0.572935	0.687935	0.093946	0.202302	NO						3028.17	54797.3	1.08	0.947				4	4	None
NRRL3_00535	626.671	0.205913	0.158528	0.176181	0.322075	NO						153847	108992	0.904	0.947				4	4	None
NRRL3_01030	1726.84	0.323439	0.172004	0.0479438	0.122062	NO						296891	208807	-0.444	0.947				4	4	None
NRRL3_02585	51.685	0.285719	0.63205	0.1262	0.251988	NO						3472.57	2914.6	-0.636	0.947				4	4	None
NRRL3_02635	3276.58	-0.044223	0.125088	0.697172	0.822218	NO						2444300	3.31907e+06	0.343	0.947				4	4	None
NRRL3_04076	11877.8	0.690528	0.179248	5.30378e-05	0.000377511	YES						#N/A	#N/A	-0.594	0.947				4	4	None
NRRL3_04638	3780.19	0.296844	0.306127	0.250284	0.414673	NO						385210	345205	-0.63	0.947				4	4	None
NRRL3_04756	2346.76	0.0986449	0.0932734	0.283924	0.453481	NO						2451600	3350700	0.373	0.947				4	4	None
NRRL3_04822	2894.25	0.409816	0.0875778	2.10992e-06	2.06703e-05	YES						42454	15840.9	-0.828	0.947				4	4	None
NRRL3_05043	1774.48	-0.0694534	0.159456	0.649455	0.786403	NO						11299.3	36562.3	1	0.947				4	4	None
NRRL3_05090	704.755	-0.335098	0.209163	0.0830393	0.184997	NO						659223	879407	0.341	0.947				4	4	None
NRRL3_05873	52.182	-0.585551	0.541351	0.0901128	0.19674	NO						0	1082.43	-0.839	0.947				4	4	None
NRRL3_06154	167.532	-0.0626099	0.480053	0.80729	0.90235	NO						93593.3	55481.7	1.33	0.947				4	4	None
NRRL3_07271	19704.6	-0.258321	0.0852611	0.00182897	0.00845561	YES						#N/A	#N/A	0.338	0.947				4	4	None
NRRL3_07948	204.906	-0.20999	0.279437	0.390473	0.562964	NO						101199	100327	0.773	0.947				4	4	None
NRRL3_07963	3120.24	0.526844	0.143423	0.000149088	0.000958231	YES						319340	279240	-0.434	0.947				4	4	None
NRRL3_08040	521.313	-0.389268	0.216385	0.0503938	0.126731	NO						#N/A	#N/A	-0.301	0.947				4	4	None
NRRL3_08101	2341.14	0.668054	0.123268	2.74064e-08	3.8885e-07	YES						1.64567e+06	1632820	-0.683	0.947				4	4	None
NRRL3_08287	1227.06	-0.751821	0.125164	7.14891e-10	1.37305e-08	YES						366923	444417	0.409	0.947				4	4	None
NRRL3_09416	3122.43	0.571147	0.0822745	2.06429e-12	5.63616e-11	YES						2.81069e+06	1.54544e+06	-0.595	0.947				4	4	None
NRRL3_09677	457.19	0.0331008	0.193001	0.849061	0.932764	NO						637723	543540	-0.367	0.947				4	4	None
NRRL3_10043	77.8969	-0.661805	0.488077	0.0535815	0.132873	NO						1048.53	1639.57	-0.808	0.947				4	4	None
NRRL3_10095	396.223	-0.472062	0.17443	0.00429123	0.0174132	YES						29626.7	27980.3	0.753	0.947				4	4	None
NRRL3_10133	509.765	0.144083	0.386729	0.610938	0.7576	NO						#N/A	#N/A	0.907	0.947				4	4	None
NRRL3_10698	785.685	-0.631061	0.245587	0.00416561	0.0169896	YES						160052	127591	-0.397	0.947				4	4	None
NRRL3_10803	4237.46	0.793183	0.132414	7.63431e-10	1.45843e-08	YES						#N/A	#N/A	-0.536	0.947				4	4	None
NRRL3_11090	4598.98	0.423106	0.125827	0.000561996	0.00305966	YES						#N/A	#N/A	0.351	0.947				4	4	None
NRRL3_11573	15761.9	0.161931	0.109192	0.130789	0.258677	NO						5.89867e+06	7.91907e+06	0.321	0.947				4	4	None
NRRL3_00247	693.889	0.310642	0.291477	0.215274	0.373413	NO						192260	252097	0.348	0.948				4	4	None
NRRL3_00334	617.876	-0.662093	0.221741	0.00117329	0.00574194	YES						138671	175253	0.31	0.948				4	4	None
NRRL3_00475	740.759	-0.964036	0.226708	5.16362e-06	4.70933e-05	YES						56645	85303.3	0.421	0.948				4	4	None
NRRL3_00556	944.58	0.0428071	0.140578	0.755588	0.864407	NO						82565	48397.3	-0.484	0.948				4	4	None
NRRL3_01088	479.123	0.0664711	0.155991	0.659647	0.793892	NO						54379.8	105249	0.83	0.948				4	4	None
NRRL3_01103	520.902	-0.0489724	0.183349	0.774799	0.878051	NO						274399	161347	-0.452	0.948				4	4	None
NRRL3_01526	140.016	0.27244	0.204903	0.153739	0.290715	NO						16009.6	61930	0.77	0.948				4	4	None
NRRL3_01577	437.788	-0.079486	0.228471	0.699392	0.82367	NO						51103.7	152219	0.886	0.948				4	4	None
NRRL3_01774	450.163	0.290719	0.254497	0.201312	0.355152	NO						19732.3	21378.3	0.908	0.948				4	4	None
NRRL3_02182	494.444	-0.113742	0.569313	0.528447	0.691919	NO						0	3227.23	0.767	0.948				4	4	None
NRRL3_02353	431020	1.28006	0.13888	5.29018e-21	3.87632e-19	YES	Up	NRRL3_02353			Yes	117761	149507	0.367	0.948			3		3	mRNA
NRRL3_02439	843.944	0.336592	0.23234	0.111187	0.22994	NO						194557	181528	-0.345	0.948				4	4	None
NRRL3_02461	34.6424	-0.530984	0.597941	0.116672	0.237702	NO						0	354.933	-0.624	0.948				4	4	None
NRRL3_02523	409.798	-0.172322	0.24859	0.436573	0.607342	NO						#N/A	#N/A	0.84	0.948				4	4	None
NRRL3_02995	74.6131	-0.894279	0.761665	0.0349811	0.0953933	NO						90283	101989	0.492	0.948				4	4	None
NRRL3_03076	996.506	-0.384564	0.165041	0.0139394	0.0457716	YES						182474	98287	-0.659	0.948				4	4	None
NRRL3_03753	24.4396	-0.190699	0.544498	0.411668	0.584942	NO						0	0	-0.503	0.948				4	4	None
NRRL3_04551	741.405	-1.01808	0.194085	3.4571e-08	4.81563e-07	YES			Down	NRRL3_04551	Yes	380460	320903	-0.328	0.948			3		3	mRNA
NRRL3_05110	1158.32	-1.00555	0.167498	4.56034e-10	9.0012e-09	YES			Down	NRRL3_05110	Yes	0	7502.33	0.753	0.948			3		3	mRNA
NRRL3_05350	160.492	-0.210106	0.345904	0.44333	0.614328	NO						36676.7	61357.7	0.674	0.948				4	4	None
NRRL3_05572	2603.92	0.256234	0.152167	0.081859	0.183173	NO						#N/A	#N/A	-0.339	0.948				4	4	None
NRRL3_07089	167.379	-0.842346	0.318986	0.00226438	0.0101188	YES						#N/A	#N/A	-0.457	0.948				4	4	None
NRRL3_07662	298.187	0.310216	0.177071	0.0644117	0.153128	NO						91664	165572	0.696	0.948				4	4	None
NRRL3_07857	199.606	-0.515821	0.29677	0.0435987	0.113788	NO						105139	109701	-0.771	0.948				4	4	None
NRRL3_07914	927.849	-0.439649	0.168253	0.00601377	0.0228951	YES						#N/A	#N/A	-0.281	0.948				4	4	None
NRRL3_07927	225.482	0.0457569	0.212265	0.818545	0.910838	NO						61436.3	67935.1	-0.458	0.948				4	4	None
NRRL3_08898	5212.3	-0.227173	0.156495	0.12913	0.256353	NO						530303	799510	0.488	0.948				4	4	None
NRRL3_09046	5.22416	-0.145945	0.578502	0.384566	0.557615	NO						0	0	0.737	0.948				4	4	None
NRRL3_09232	332.717	-1.36864	0.34461	9.29079e-06	8.0091e-05	YES			Down	NRRL3_09232	Yes	947.133	3313.47	0.441	0.948			3		3	mRNA
NRRL3_09238	1090.97	0.0138143	0.138966	0.913243	0.975455	NO						62983	43789	-0.756	0.948				4	4	None
NRRL3_09271	3831.49	0.622239	0.201547	0.000959931	0.00484632	YES						262023	236767	-0.313	0.948				4	4	None
NRRL3_10597	491.39	-1.56134	0.666146	0.0014865	0.00706782	YES			Down	NRRL3_10597	Yes	1454.17	2422.7	0.581	0.948			3		3	mRNA
NRRL3_10891	812.597	1.22477	0.189475	1.94197e-11	4.63732e-10	YES	Up	NRRL3_10891			Yes	53416.7	66507.3	1.06	0.948			3		3	mRNA
NRRL3_11537	1716.97	-0.0804576	0.296537	0.751663	0.86169	NO						293903	251397	-0.363	0.948				4	4	None
NRRL3_11588	1262.7	0.291664	0.0967615	0.00218155	0.00981836	YES						336200	393400	0.362	0.948				4	4	None
NRRL3_00454	1821.01	0.474262	0.186633	0.00696286	0.0257925	YES						185770	351239	0.48	0.949				4	4	None
NRRL3_01830	59.0073	-0.00632746	0.56315	0.981969	0.989372	NO						8530	18827.3	0.789	0.949				4	4	None
NRRL3_02057	885.476	0.259616	0.123463	0.0308765	0.0861348	NO						109384	86444.3	-0.687	0.949				4	4	None
NRRL3_02193	3862.9	-0.597877	0.152272	4.64884e-05	0.000335356	YES						5.15613e+06	6.93077e+06	0.356	0.949				4	4	None
NRRL3_02526	1585.65	0.234592	0.359134	0.395801	0.568208	NO						509293	854087	0.523	0.949				4	4	None
NRRL3_02649	550.377	-1.01319	0.150473	4.31577e-12	1.12885e-10	YES			Down	NRRL3_02649	Yes	79326.7	71176.7	0.643	0.949			3		3	mRNA
NRRL3_03377	478.089	-0.0200041	0.186287	0.906016	0.970614	NO						84214.3	122733	0.462	0.949				4	4	None
NRRL3_03778	1875.09	-3.77151	0.969024	7.4923e-06	6.61325e-05	YES			Down	NRRL3_03778	Yes	17904.4	28667.6	0.617	0.949			3		3	mRNA
NRRL3_04051	5134.68	0.567019	0.194796	0.0018881	0.00869891	YES						48559.7	38889.7	0.622	0.949				4	4	None
NRRL3_04179	58.1371	-2.63577	0.892443	0.000208656	0.00129104	YES			Down	NRRL3_04179	Yes	0	0	0.525	0.949			3		3	mRNA
NRRL3_04464	195.619	-0.33262	0.340167	0.229874	0.391463	NO						373077	537030	0.433	0.949				4	4	None
NRRL3_04987	965.843	0.960534	0.236132	1.18588e-05	0.000100319	YES						32458	40310.7	-0.6	0.949				4	4	None
NRRL3_05327	253.364	-0.31097	0.249261	0.162528	0.303071	NO						37109	47642.7	0.483	0.949				4	4	None
NRRL3_05340	211.672	-1.11601	0.811452	0.0180445	0.056395	NO			Down		Yes	47946.3	52941	0.718	0.949				4	4	None
NRRL3_06027	274.634	0.417506	0.199818	0.0249049	0.0725776	NO						30716.3	23188.3	-0.743	0.949				4	4	None
NRRL3_06144	1402.44	0.847146	0.280693	0.000740466	0.00385663	YES						60511.3	22096.7	-0.991	0.949				4	4	None
NRRL3_06638	335.459	0.0624498	0.273732	0.79696	0.894354	NO						0	5250.67	0.548	0.949				4	4	None
NRRL3_07528	215.606	-0.32097	0.30157	0.214449	0.37225	NO						28309.6	60056.5	0.679	0.949				4	4	None
NRRL3_07551	299.334	0.235913	0.241564	0.277942	0.446477	NO						52620.2	20428.7	-0.61	0.949				4	4	None
NRRL3_07685	715.347	0.176016	0.18414	0.31219	0.484873	NO						171943	161240	-0.361	0.949				4	4	None
NRRL3_07743	2478.46	1.038	0.103561	3.06419e-24	2.77802e-22	YES	Up	NRRL3_07743			Yes	144382	226107	0.666	0.949			3		3	mRNA
NRRL3_09244	3893.71	-0.276859	0.151562	0.0550141	0.135609	NO						142668	191607	0.485	0.949				4	4	None
NRRL3_09341	1231.63	-0.0388126	0.112872	0.720285	0.837531	NO						108341	97555.3	-0.639	0.949				4	4	None
NRRL3_09642	305.455	-0.154784	0.270374	0.513391	0.678895	NO						77135.3	142090	0.711	0.949				4	4	None
NRRL3_10103	1705.93	-0.148612	0.195253	0.417681	0.590895	NO						5.99333e+06	5.16963e+06	-0.307	0.949				4	4	None
NRRL3_10357	1162.59	-0.588263	0.219455	0.00357941	0.0149932	YES						10758	14283.3	0.769	0.949				4	4	None
NRRL3_10586	2348.59	-0.272083	0.178759	0.107478	0.224002	NO						898543	1.2599e+06	0.353	0.949				4	4	None
NRRL3_10669	1699.68	-1.80006	0.227072	2.22317e-16	1.00777e-14	YES			Down	NRRL3_10669	Yes	131875	114915	-0.364	0.949			3		3	mRNA
NRRL3_10797	506.94	0.474825	0.168102	0.00275663	0.0119831	YES						137112	89469.3	-0.79	0.949				4	4	None
NRRL3_10947	713.699	0.672133	0.114824	2.15105e-09	3.79735e-08	YES						100858	134337	0.386	0.949				4	4	None
NRRL3_11018	759.938	0.239529	0.13617	0.0697509	0.162676	NO						274660	215873	-0.411	0.949				4	4	None
NRRL3_11382	105.861	0.492473	0.360424	0.0883613	0.194025	NO						18142.3	32784.7	0.778	0.949				4	4	None
NRRL3_11617	135.745	-1.64419	0.26931	1.08612e-10	2.36646e-09	YES			Down	NRRL3_11617	Yes	107397	172083	0.69	0.949			3		3	mRNA
NRRL3_00149	121.078	-0.997133	0.660776	0.0204938	0.0623912	NO						#N/A	#N/A	-0.544	0.95				4	4	None
NRRL3_00547	8685.49	-0.0944203	0.1373	0.511035	0.677034	NO						#N/A	#N/A	0.329	0.95				4	4	None
NRRL3_01010	460.712	0.0569323	0.130992	0.655658	0.790514	NO						363070	348703	-0.308	0.95				4	4	None
NRRL3_02060	1524.54	0.183459	0.113565	0.0991075	0.210284	NO						#N/A	#N/A	0.465	0.95				4	4	None
NRRL3_02613	548.894	0.346321	0.229649	0.0984254	0.20921	NO						308433	235633	-0.432	0.95				4	4	None
NRRL3_02715	228.573	-0.879674	0.269857	0.000310514	0.0018212	YES						#N/A	#N/A	-0.863	0.95				4	4	None
NRRL3_03108	2644.58	0.401012	0.156593	0.00821618	0.0296946	YES						129033	7991.2	-0.92	0.95				4	4	None
NRRL3_03488	2884.65	0.458636	0.17316	0.00532827	0.0208064	YES						38148.3	25334	-0.587	0.95				4	4	None
NRRL3_03669	421.359	0.107152	0.218286	0.595306	0.746347	NO						54544.3	54282.7	0.863	0.95				4	4	None
NRRL3_03887	456.314	-0.00804256	0.212019	0.963935	0.989372	NO						0	0	-0.737	0.95				4	4	None
NRRL3_04440	290.878	-0.677106	0.223919	0.00101435	0.00507555	YES						334317	420093	0.407	0.95				4	4	None
NRRL3_04904	3402.95	0.317882	0.137541	0.0176818	0.0555373	NO						1425100	1.03709e+06	-0.56	0.95				4	4	None
NRRL3_04921	8503.96	-0.32317	0.138585	0.0157551	0.0504937	NO						#N/A	#N/A	0.245	0.95				4	4	None
NRRL3_04974	1677.7	0.504332	0.120169	1.55904e-05	0.000128198	YES						70034.7	115377	0.429	0.95				4	4	None
NRRL3_05692	1053.77	-0.649275	0.239695	0.0028576	0.0123468	YES						#N/A	#N/A	0.751	0.95				4	4	None
NRRL3_05862	446.442	0.953652	0.172805	9.84299e-09	1.52609e-07	YES						#N/A	#N/A	0.956	0.95				4	4	None
NRRL3_06466	371.677	1.02305	0.256184	1.45511e-05	0.000120485	YES	Up	NRRL3_06466			Yes	82948.3	102224	0.254	0.95			3		3	mRNA
NRRL3_06556	1232.78	0.609243	0.152424	3.15195e-05	0.000238133	YES						553230	723437	0.313	0.95				4	4	None
NRRL3_06770	295.092	-0.351379	0.157416	0.0198109	0.060727	NO						54522.7	69780.3	0.489	0.95				4	4	None
NRRL3_07004	773.891	-0.306292	0.233938	0.145293	0.278664	NO						714947	596937	-0.365	0.95				4	4	None
NRRL3_07106	71.2554	-0.398698	0.463419	0.201251	0.355152	NO						8653.1	3817.2	-0.573	0.95				4	4	None
NRRL3_07296	71.1472	-0.951816	0.430328	0.00563807	0.0217512	YES						57455.3	88863	0.376	0.95				4	4	None
NRRL3_07380	589.551	0.109345	0.300915	0.66784	0.800241	NO						138877	126120	1.09	0.95				4	4	None
NRRL3_08052	402.434	-0.345112	0.255194	0.128163	0.254992	NO						83864	147670	-0.898	0.95				4	4	None
NRRL3_08266	731.739	0.101739	0.286971	0.684625	0.813249	NO						116088	92152.7	-0.347	0.95				4	4	None
NRRL3_08299	41.0291	-0.00333268	0.414233	0.990431	0.994428	NO						7849	9357.67	0.687	0.95				4	4	None
NRRL3_08482	373.795	-0.0673908	0.197838	0.704324	0.825919	NO						18987.1	46382.3	0.83	0.95				4	4	None
NRRL3_09270	289.383	0.649661	0.290189	0.0106562	0.0366912	YES						128764	173313	0.422	0.95				4	4	None
NRRL3_09284	112.753	-0.402801	0.234374	0.0579959	0.14117	NO						#N/A	#N/A	-0.495	0.95				4	4	None
NRRL3_10429	1837.24	-0.33682	0.100586	0.000653477	0.00348152	YES						480123	420253	-0.397	0.95				4	4	None
NRRL3_10557	387.257	0.420242	0.189115	0.0178696	0.0559628	NO						273477	238637	-0.333	0.95				4	4	None
NRRL3_10710	698.302	-0.483127	0.197911	0.00899357	0.0319717	YES						472213	577423	0.279	0.95				4	4	None
NRRL3_11127	3436.4	-0.00462026	0.156665	0.971702	0.989372	NO						662887	610653	-0.634	0.95				4	4	None
NRRL3_11137	8521.58	0.00679208	0.187941	0.947767	0.989372	NO						328000	411277	0.223	0.95				4	4	None
NRRL3_11519	349.026	0.074362	0.563191	0.714128	0.832851	NO						0	12002.4	0.604	0.95				4	4	None
NRRL3_11571	5279.16	-0.188678	0.16424	0.222957	0.382979	NO						#N/A	#N/A	-0.225	0.95				4	4	None
NRRL3_00949	1472.85	-0.395064	0.163785	0.011298	0.0385194	YES						799357	1186840	0.482	0.951				4	4	None
NRRL3_00990	495.267	0.129618	0.160007	0.402446	0.575045	NO						66758.7	37723.3	0.805	0.951				4	4	None
NRRL3_01481	205.866	-0.323659	0.22562	0.114744	0.235159	NO						713907	638997	-0.245	0.951				4	4	None
NRRL3_02002	388.003	0.409783	0.206679	0.0326005	0.0901188	NO						#N/A	#N/A	-0.454	0.951				4	4	None
NRRL3_03655	3210.26	0.524272	0.125508	1.77197e-05	0.000143393	YES						82112.7	89527	0.443	0.951				4	4	None
NRRL3_03773	206.341	-0.287852	0.283622	0.240404	0.403553	NO						53462.3	64695.7	0.767	0.951				4	4	None
NRRL3_03939	7737.35	0.328106	0.219731	0.10501	0.21967	NO						1.22994e+06	847990	-0.525	0.951				4	4	None
NRRL3_04031	13072.5	0.314462	0.261357	0.175783	0.321513	NO						612503	810883	0.257	0.951				4	4	None
NRRL3_04514	1164.74	0.647416	0.1364	1.04303e-06	1.08979e-05	YES						77981.7	68293.3	-0.496	0.951				4	4	None
NRRL3_05201	62.4071	0.503223	0.622093	0.124931	0.250142	NO						4834.33	6982.67	-0.677	0.951				4	4	None
NRRL3_05292	1146.62	-0.580899	0.167304	0.000265533	0.00158785	YES						591437	730580	0.274	0.951				4	4	None
NRRL3_05601	1052.11	-0.508296	0.284231	0.0395776	0.105115	NO						158817	225623	0.386	0.951				4	4	None
NRRL3_05911	742.608	-0.988579	0.197378	1.31047e-07	1.61142e-06	YES						46931.3	70528.3	0.527	0.951				4	4	None
NRRL3_06138	886.492	-0.718015	0.149947	6.69316e-07	7.21809e-06	YES						140179	73130.7	-0.519	0.951				4	4	None
NRRL3_06601	10128.4	0.201143	0.267004	0.379945	0.552938	NO						#N/A	#N/A	0.294	0.951				4	4	None
NRRL3_07543	642.179	-1.68103	0.285081	3.84766e-10	7.69389e-09	YES			Down	NRRL3_07543	Yes	264853	194163	-0.517	0.951			3		3	mRNA
NRRL3_08078	5215	0.960726	0.10479	1.3633e-20	9.72309e-19	YES						#N/A	#N/A	-0.435	0.951				4	4	None
NRRL3_08094	595.584	-0.698911	0.223985	0.000712351	0.00374141	YES						196990	267063	0.278	0.951				4	4	None
NRRL3_08252	2782.52	1.05125	0.211403	1.40455e-07	1.71724e-06	YES	Up	NRRL3_08252			Yes	246150	185701	-0.717	0.951			3		3	mRNA
NRRL3_08491	5090.51	0.355224	0.0992761	0.000305216	0.00179505	YES						110857	70371	-0.416	0.951				4	4	None
NRRL3_09354	932.139	-0.2628	0.114268	0.0184832	0.0574806	NO						1.15818e+06	1.38027e+06	0.267	0.951				4	4	None
NRRL3_09385	885.445	0.196851	0.139419	0.145082	0.278552	NO						934630	751720	-0.316	0.951				4	4	None
NRRL3_09488	6138.95	-1.76271	0.239157	1.6844e-14	6.12914e-13	YES			Down	NRRL3_09488	Yes	459023	556940	0.261	0.951			3		3	mRNA
NRRL3_09697	14.7755	0.121551	0.470456	0.651679	0.787937	NO						77187.7	57621	0.875	0.951				4	4	None
NRRL3_10101	1548.85	0.197337	0.189168	0.26711	0.433512	NO						941477	1.33795e+06	0.346	0.951				4	4	None
NRRL3_10401	302.665	-0.485467	0.180748	0.00442684	0.0178846	YES						119353	107424	-0.259	0.951				4	4	None
NRRL3_10667	1390.16	0.414106	0.151606	0.00447416	0.0180009	YES						#N/A	#N/A	-0.471	0.951				4	4	None
NRRL3_11008	773.807	-0.834478	0.226229	6.85489e-05	0.000476192	YES						60931.3	50156	-0.484	0.951				4	4	None
NRRL3_11568	3013.48	0.241806	0.151985	0.0966217	0.206525	NO						4278700	3.86773e+06	-0.311	0.951				4	4	None
NRRL3_01004	1651.35	-0.811348	0.297531	0.00188741	0.00869891	YES						#N/A	#N/A	0.225	0.952				4	4	None
NRRL3_01431	283581	-0.239904	0.13985	0.0865762	0.190928	NO						1062400	1422900	0.388	0.952				4	4	None
NRRL3_01468	612.761	-0.228654	0.222074	0.261091	0.426122	NO						254217	228907	-0.262	0.952				4	4	None
NRRL3_01586	1633.8	0.171175	0.273556	0.475358	0.645107	NO						778533	1.05357e+06	0.326	0.952				4	4	None
NRRL3_01968	2209.58	0.659724	0.108494	5.72945e-10	1.1185e-08	YES						#N/A	#N/A	0.494	0.952				4	4	None
NRRL3_02364	284.248	0.692069	0.184405	7.36362e-05	0.000507251	YES						21818.4	12694.7	-0.386	0.952				4	4	None
NRRL3_02714	947.591	-0.493769	0.226172	0.0169468	0.0536063	NO						428753	358187	-0.333	0.952				4	4	None
NRRL3_03139	207.256	-0.560218	0.398919	0.0674736	0.158505	NO						#N/A	#N/A	0.891	0.952				4	4	None
NRRL3_03359	1598.44	-0.0539437	0.169405	0.723826	0.840953	NO						97775.7	116678	0.473	0.952				4	4	None
NRRL3_04142	900.512	0.236655	0.377615	0.416498	0.589845	NO						3801.07	6295.5	0.434	0.952				4	4	None
NRRL3_04385	200.732	-0.609022	0.368773	0.040578	0.107272	NO						#N/A	#N/A	0.323	0.952				4	4	None
NRRL3_04978	6654.16	0.0536675	0.0982507	0.662104	0.795328	NO						111592	116782	-0.271	0.952				4	4	None
NRRL3_05821	1175.55	-0.129542	0.144159	0.350904	0.524884	NO						937983	839250	-0.24	0.952				4	4	None
NRRL3_05885	2254.76	-0.345551	0.152144	0.0201932	0.0616691	NO						19075.3	45822.1	0.488	0.952				4	4	None
NRRL3_05966	130.6	-0.660365	0.330599	0.0174541	0.0549254	NO						94455.8	151480	0.886	0.952				4	4	None
NRRL3_06615	1215.3	0.0761423	0.242714	0.741822	0.854621	NO						599090	771503	0.269	0.952				4	4	None
NRRL3_07039	178.116	-0.5462	0.337012	0.0506302	0.127176	NO						29850.3	48709.3	-0.738	0.952				4	4	None
NRRL3_07061	1345.71	0.101478	0.117384	0.378091	0.551475	NO						349777	519280	0.441	0.952				4	4	None
NRRL3_07291	363.141	0.657736	0.186716	0.000188172	0.00117861	YES						58250.7	85021.7	0.613	0.952				4	4	None
NRRL3_08074	3506.15	-0.0191841	0.171845	0.903106	0.968758	NO						2.44133e+06	3.09137e+06	0.214	0.952				4	4	None
NRRL3_08605	124.432	-1.54751	0.533644	0.000345286	0.0019958	YES			Down	NRRL3_08605	Yes	84092.3	107922	0.606	0.952			3		3	mRNA
NRRL3_09250	652.003	-0.540174	0.253008	0.0170759	0.053919	NO						58782	93558.7	0.422	0.952				4	4	None
NRRL3_09722	3357.27	-0.307081	0.169181	0.0560641	0.137531	NO						107858	74905.7	-0.465	0.952				4	4	None
NRRL3_10507	115.739	-0.252016	0.314469	0.335038	0.50797	NO						26605.3	42074	0.494	0.952				4	4	None
NRRL3_10856	1804.75	-0.442396	0.13569	0.000759247	0.00394163	YES						4.60887e+06	4089100	-0.279	0.952				4	4	None
NRRL3_10950	167.11	-0.278947	0.255002	0.215061	0.373131	NO						112365	133905	0.323	0.952				4	4	None
NRRL3_11048	3156.39	-0.00452076	0.208954	0.984784	0.991457	NO						339757	277360	-0.332	0.952				4	4	None
NRRL3_11138	240.324	0.439603	0.185248	0.0117148	0.0396472	YES						110186	178891	0.518	0.952				4	4	None
NRRL3_11191	10281.8	0.812265	0.255728	0.000412561	0.00234018	YES						#N/A	#N/A	-0.291	0.952				4	4	None
NRRL3_11331	835.973	0.373467	0.110986	0.000503398	0.00278457	YES						57462.7	69162	0.453	0.952				4	4	None
NRRL3_11579	543.273	0.490971	0.247915	0.0281284	0.079819	NO						158080	230813	0.334	0.952				4	4	None
NRRL3_11606	1897.5	-0.239854	0.191828	0.182975	0.331268	NO						16708.7	26475.7	0.662	0.952				4	4	None
NRRL3_00563	3515.87	0.128433	0.157984	0.396031	0.568317	NO						1396300	1.75433e+06	0.216	0.953				4	4	None
NRRL3_01529	4110.41	-1.08537	0.123317	5.39525e-19	3.26093e-17	YES			Down	NRRL3_01529	Yes	909500	767570	-0.338	0.953			3		3	mRNA
NRRL3_02154	1180.07	-0.199198	0.134326	0.126206	0.251988	NO						1355500	1282700	-0.184	0.953				4	4	None
NRRL3_02890	612.082	1.34302	0.267721	8.3134e-08	1.06895e-06	YES	Up	NRRL3_02890			Yes	128589	116259	-0.231	0.953			3		3	mRNA
NRRL3_03283	1842.09	0.350444	0.222775	0.0874518	0.192502	NO						39174.3	30380.7	0.597	0.953				4	4	None
NRRL3_03310	1148.36	-1.2473	0.400844	0.00027727	0.00164791	YES			Down	NRRL3_03310	Yes	4536.03	11995.6	0.498	0.953			3		3	mRNA
NRRL3_03849	477.629	-0.276777	0.201683	0.141138	0.272789	NO						88566.7	63807	-0.472	0.953				4	4	None
NRRL3_04089	245.648	-0.0632781	0.244334	0.773378	0.876998	NO						310897	275447	-0.266	0.953				4	4	None
NRRL3_04908	5056.95	0.105452	0.24517	0.637571	0.777026	NO						1.70396e+07	1.45052e+07	-0.276	0.953				4	4	None
NRRL3_05275	2243.82	-1.32626	0.15812	7.47254e-18	3.95749e-16	YES			Down	NRRL3_05275	Yes	183238	70221.3	-0.817	0.953			3		3	mRNA
NRRL3_05313	341.894	0.349294	0.216752	0.0797053	0.179475	NO						428353	390540	-0.295	0.953				4	4	None
NRRL3_05486	1278.72	-0.0572736	0.15178	0.692645	0.818775	NO						45966.3	34808.1	-0.564	0.953				4	4	None
NRRL3_05569	16548.7	0.797091	0.186111	7.79557e-06	6.84143e-05	YES						68664.7	64213.4	-0.505	0.953				4	4	None
NRRL3_05883	724.809	-1.09871	0.235461	5.9806e-07	6.52196e-06	YES			Down	NRRL3_05883	Yes	103465	149084	0.499	0.953			3		3	mRNA
NRRL3_06312	924.285	2.25277	0.290114	6.72464e-16	2.88916e-14	YES	Up	NRRL3_06312			Yes	181497	218707	0.242	0.953			3		3	mRNA
NRRL3_06437	2851.27	-0.491088	0.206689	0.0103669	0.0359615	YES						#N/A	#N/A	-0.522	0.953				4	4	None
NRRL3_06626	483.841	0.0803807	0.190621	0.658968	0.793355	NO						36781.3	87083.3	0.481	0.953				4	4	None
NRRL3_06715	354.002	0.143838	0.158423	0.347068	0.520674	NO						136857	156642	-0.477	0.953				4	4	None
NRRL3_06776	2582.97	1.33342	0.108235	1.21292e-35	2.76082e-33	YES	Up	NRRL3_06776			Yes	165827	189413	0.375	0.953			3		3	mRNA
NRRL3_06890	73.4996	-0.0152418	0.405025	0.954207	0.989372	NO						62658.3	49067.7	-0.388	0.953				4	4	None
NRRL3_07532	404.339	-0.324651	0.19324	0.0723607	0.166943	NO						36226.9	34715.2	-0.774	0.953				4	4	None
NRRL3_07713	195.303	-0.491251	0.190531	0.00608583	0.0231119	YES						245730	213360	-0.29	0.953				4	4	None
NRRL3_07750	7281.41	0.198928	0.199649	0.288306	0.458087	NO						116692	62150.3	-0.625	0.953				4	4	None
NRRL3_08225	1380.73	-0.294355	0.188142	0.0953256	0.204572	NO						1370960	1624700	0.207	0.953				4	4	None
NRRL3_08445	694.057	0.0962306	0.127854	0.440723	0.611445	NO						1.29767e+06	1.15438e+06	-0.273	0.953				4	4	None
NRRL3_08532	64.8112	-0.0436023	0.360726	0.872353	0.947744	NO						66092.7	122337	0.624	0.953				4	4	None
NRRL3_08669	7514.3	-0.219074	0.235913	0.298064	0.468786	NO						21426.2	18037	-0.415	0.953				4	4	None
NRRL3_09342	1725.24	-0.369994	0.164187	0.0181423	0.0566509	NO						#N/A	#N/A	0.2	0.953				4	4	None
NRRL3_09996	549.433	0.0862038	0.284998	0.728237	0.844056	NO						116465	82457.7	-0.4	0.953				4	4	None
NRRL3_10297	3692.2	-0.253155	0.133069	0.0497697	0.125486	NO						#N/A	#N/A	0.22	0.953				4	4	None
NRRL3_10431	3809.61	0.540089	0.158455	0.000424212	0.00239577	YES						6.97973e+06	6.31823e+06	-0.23	0.953				4	4	None
NRRL3_10528	1840.49	-1.04279	0.0870025	9.62242e-34	1.87165e-31	YES			Down	NRRL3_10528	Yes	103045	57963.7	0.846	0.953			3		3	mRNA
NRRL3_10733	414.32	0.943839	0.256742	5.95161e-05	0.000418609	YES						82440.3	122210	0.404	0.953				4	4	None
NRRL3_10975	1748.38	-0.853671	0.219186	3.07509e-05	0.000233314	YES						475520	668083	0.273	0.953				4	4	None
NRRL3_10980	649.857	-0.332844	0.198415	0.0720317	0.166507	NO						891260	799970	-0.269	0.953				4	4	None
NRRL3_11135	6181.81	-0.236943	0.198252	0.211734	0.368682	NO						81902	71940.7	-0.317	0.953				4	4	None
NRRL3_01822	218.868	-0.820205	0.267928	0.000686535	0.00362873	YES						21352.2	31969.2	0.408	0.954				4	4	None
NRRL3_01902	5512.39	0.310929	0.12649	0.0114839	0.0390264	YES						3.35477e+06	3.87697e+06	-0.324	0.954				4	4	None
NRRL3_01962	145.736	0.0107906	0.325963	0.968783	0.989372	NO						79072	55095.3	-0.434	0.954				4	4	None
NRRL3_02262	776.065	-0.0992862	0.138972	0.456266	0.626188	NO						17935.3	10788.3	-0.427	0.954				4	4	None
NRRL3_02396	8569.32	-0.0222294	0.17372	0.883051	0.954906	NO						781950	730303	-0.216	0.954				4	4	None
NRRL3_02725	17811	-0.0429502	0.207206	0.832097	0.921795	NO						7.44347e+06	7.08767e+06	-0.175	0.954				4	4	None
NRRL3_02921	260.311	-0.383102	0.223594	0.0605744	0.14582	NO						30073	48209	0.531	0.954				4	4	None
NRRL3_03313	231.179	-1.45113	0.326691	1.04496e-06	1.09063e-05	YES			Down	NRRL3_03313	Yes	90852	67825.7	-0.534	0.954			3		3	mRNA
NRRL3_03581	1564.29	0.392624	0.112426	0.000335221	0.00194268	YES						502123	652310	0.308	0.954				4	4	None
NRRL3_05134	99.4203	-0.219486	0.391142	0.44687	0.617419	NO						26296.7	65562.8	0.594	0.954				4	4	None
NRRL3_05264	550.341	-0.32434	0.173479	0.0488356	0.123753	NO						918183	856120	-0.193	0.954				4	4	None
NRRL3_05324	460.931	-0.0144397	0.3229	0.947809	0.989372	NO						#N/A	#N/A	0.627	0.954				4	4	None
NRRL3_05389	578.552	-0.926273	0.208681	2.27277e-06	2.20236e-05	YES						1.01894e+06	1.36622e+06	0.266	0.954				4	4	None
NRRL3_05734	4924.57	0.060372	0.0906328	0.505316	0.672302	NO						2.37678e+06	1949600	-0.263	0.954				4	4	None
NRRL3_05859	41.7248	0.239469	0.484792	0.404446	0.577287	NO						#N/A	#N/A	-0.379	0.954				4	4	None
NRRL3_06029	296.282	0.170287	0.248621	0.440423	0.611188	NO						121393	97252.7	0.446	0.954				4	4	None
NRRL3_06092	267.785	0.190311	0.29215	0.447343	0.617826	NO						98774.1	68162.3	0.583	0.954				4	4	None
NRRL3_06459	1585.52	-0.428446	0.263968	0.0653584	0.154657	NO						359023	314263	-0.264	0.954				4	4	None
NRRL3_06780	247.943	3.30927	0.860403	3.11023e-05	0.000235589	YES	Up	NRRL3_06780			Yes	6105.93	18307.1	0.579	0.954			3		3	mRNA
NRRL3_06892	1349.7	1.08387	0.166458	1.59042e-11	3.8669e-10	YES	Up	NRRL3_06892			Yes	92756	78881.7	-0.315	0.954			3		3	mRNA
NRRL3_06906	2059.95	0.156165	0.178281	0.356485	0.530192	NO						223233	313530	0.264	0.954				4	4	None
NRRL3_07510	15724.9	0.469515	0.0947417	5.11903e-07	5.62252e-06	YES						3068300	3.83703e+06	0.21	0.954				4	4	None
NRRL3_07773	34230.8	0.537563	0.216063	0.00709531	0.0262286	YES						744490	933720	0.195	0.954				4	4	None
NRRL3_07891	738.538	-0.505977	0.311519	0.0552393	0.136007	NO						138499	103917	1.03	0.954				4	4	None
NRRL3_07965	4133.14	-0.0711407	0.0985447	0.460205	0.629759	NO						1024030	883987	-0.218	0.954				4	4	None
NRRL3_08223	224.561	-0.314328	0.208565	0.102579	0.215612	NO						107045	87976.7	-0.498	0.954				4	4	None
NRRL3_09287	493.141	0.814886	0.227325	0.00010684	0.00070944	YES						37714	72571.1	0.556	0.954				4	4	None
NRRL3_09751	1511.31	0.251335	0.265531	0.284457	0.453805	NO						474007	695910	0.443	0.954				4	4	None
NRRL3_10376	300.456	-0.327764	0.491331	0.2837	0.453192	NO						0	2605.97	0.351	0.954				4	4	None
NRRL3_10723	328.912	0.37276	0.215112	0.060259	0.145257	NO						9079.33	0	-0.471	0.954				4	4	None
NRRL3_10932	573.239	-0.0196702	0.229614	0.921396	0.980122	NO						56509.3	48983	0.49	0.954				4	4	None
NRRL3_11067	386.84	0.229964	0.183122	0.184214	0.333061	NO						277890	251603	-0.286	0.954				4	4	None
NRRL3_11309	899.25	0.173544	0.114603	0.1221	0.245808	NO						114803	129051	-0.342	0.954				4	4	None
NRRL3_11538	2755.52	0.476083	0.143392	0.000624953	0.00334287	YES						161562	107221	-0.527	0.954				4	4	None
NRRL3_00161	285.135	-1.2226	0.221535	6.24436e-09	1.0091e-07	YES			Down	NRRL3_00161	Yes	195330	125922	0.987	0.955			3		3	mRNA
NRRL3_00639	479.231	-0.284543	0.173346	0.0833742	0.185627	NO						38286	31609	-0.348	0.955				4	4	None
NRRL3_01188	1553.46	-0.0345461	0.239665	0.873423	0.948617	NO						118600	127000	0.37	0.955				4	4	None
NRRL3_01929	5250.82	-0.35041	0.687721	0.0826898	0.184564	NO						4778.73	6076.48	0.483	0.955				4	4	None
NRRL3_02007	18821.3	0.66326	0.126699	8.65688e-08	1.10912e-06	YES						386170	306873	-0.3	0.955				4	4	None
NRRL3_02311	538.241	-0.673957	0.184802	0.000113745	0.000750213	YES						76060.3	98005	0.261	0.955				4	4	None
NRRL3_02422	648.695	0.0633568	0.230589	0.763938	0.87063	NO						117723	164953	0.357	0.955				4	4	None
NRRL3_02424	506.796	0.431417	0.182922	0.0125284	0.0419168	YES						47608.3	44145.3	0.657	0.955				4	4	None
NRRL3_02452	229.039	0.0606497	0.550641	0.669059	0.801163	NO						2903.1	4981.1	0.434	0.955				4	4	None
NRRL3_02667	637.145	0.121539	0.211945	0.536081	0.698477	NO						392137	513463	0.286	0.955				4	4	None
NRRL3_02678	12570	1.211	0.209662	1.38061e-09	2.53777e-08	YES	Up	NRRL3_02678			Yes	829530	670900	-0.274	0.955			3		3	mRNA
NRRL3_03126	369.811	-0.222669	0.322512	0.402307	0.574925	NO						208087	312753	0.291	0.955				4	4	None
NRRL3_03302	99.1308	-0.495568	0.511492	0.136288	0.266448	NO						2459.23	5912.33	0.54	0.955				4	4	None
NRRL3_03368	1156.3	-0.0832548	0.118686	0.46829	0.638024	NO						1609100	1.42773e+06	-0.275	0.955				4	4	None
NRRL3_03466	299.993	-0.281366	0.258336	0.218859	0.37782	NO						#N/A	#N/A	0.377	0.955				4	4	None
NRRL3_04162	38603.9	-0.636829	0.138903	2.46147e-06	2.37019e-05	YES						#N/A	#N/A	0.197	0.955				4	4	None
NRRL3_04600	1221.98	0.239125	0.261399	0.298936	0.469798	NO						350100	326297	-0.226	0.955				4	4	None
NRRL3_05498	861.529	0.163254	0.120135	0.165016	0.30643	NO						33241.3	66383.7	0.331	0.955				4	4	None
NRRL3_05802	26731.8	-0.179694	0.133121	0.157335	0.295604	NO						2.71837e+07	2.45447e+07	-0.212	0.955				4	4	None
NRRL3_05823	207.436	0.721772	0.253389	0.00160255	0.00755577	YES						59668.3	75888.3	0.294	0.955				4	4	None
NRRL3_05904	49.6111	-1.06414	0.547808	0.00798372	0.0290411	YES			Down	NRRL3_05904	Yes	133010	126434	-0.239	0.955			3		3	mRNA
NRRL3_05914	1218.93	-0.0373341	0.416542	0.887194	0.957837	NO						175618	157561	-0.457	0.955				4	4	None
NRRL3_05939	1791.91	0.299742	0.226181	0.152146	0.288388	NO						110408	62436	-0.744	0.955				4	4	None
NRRL3_06590	2742.77	0.162714	0.298376	0.52263	0.686289	NO						276207	255953	-0.212	0.955				4	4	None
NRRL3_06754	7794.95	-0.0733801	0.108617	0.488266	0.657785	NO						1.43353e+07	12884400	-0.222	0.955				4	4	None
NRRL3_06773	4060.4	0.423888	0.176512	0.0112987	0.0385194	YES						1291570	1.15267e+06	-0.216	0.955				4	4	None
NRRL3_06886	327.088	-0.323063	0.230104	0.1229	0.24696	NO						97564	61488	0.726	0.955				4	4	None
NRRL3_06915	1547.73	-0.0453428	0.195687	0.79553	0.893031	NO						#N/A	#N/A	0.191	0.955				4	4	None
NRRL3_07040	205.682	-0.485275	0.311615	0.0652829	0.15458	NO						0	0	-0.26	0.955				4	4	None
NRRL3_07109	258.053	-0.267679	0.228208	0.19736	0.350549	NO						146621	192683	0.348	0.955				4	4	None
NRRL3_07112	983.229	-0.321003	0.16335	0.0387888	0.103559	NO						245641	201109	-0.285	0.955				4	4	None
NRRL3_07275	1240	0.164752	0.140087	0.224079	0.384289	NO						50023	43300.7	0.553	0.955				4	4	None
NRRL3_07699	300.011	1.37375	0.2676	4.03106e-08	5.55725e-07	YES	Up	NRRL3_07699			Yes	2485.43	2550.43	-0.451	0.955			3		3	mRNA
NRRL3_08679	230.516	0.218074	0.408204	0.45459	0.624689	NO						0	5680.63	0.498	0.955				4	4	None
NRRL3_09108	538.934	-0.178856	0.196038	0.327742	0.500311	NO						150644	189847	0.292	0.955				4	4	None
NRRL3_09139	2291.22	-0.485001	0.237284	0.0236934	0.0697309	NO						3.32783e+06	4.08207e+06	0.19	0.955				4	4	None
NRRL3_09761	1789.12	0.400715	0.143556	0.00373451	0.0155032	YES						678540	360803	-0.628	0.955				4	4	None
NRRL3_10430	601.271	-0.47506	0.126755	0.000114525	0.000754424	YES						266327	320723	0.175	0.955				4	4	None
NRRL3_10554	734.701	1.13491	0.166212	1.70579e-12	4.72302e-11	YES	Up	NRRL3_10554			Yes	50072.3	29276.7	-0.473	0.955			3		3	mRNA
NRRL3_00044	832.006	2.99094	0.278141	3.85062e-28	4.78999e-26	YES	Up	NRRL3_00044			Yes	165453	244967	0.408	0.956			3		3	mRNA
NRRL3_00686	396.256	-0.352267	0.224469	0.0856582	0.189294	NO						107555	112178	-0.387	0.956				4	4	None
NRRL3_00883	3780.7	0.167493	0.143414	0.227647	0.388912	NO						161695	108069	-0.303	0.956				4	4	None
NRRL3_01585	963.019	-0.241746	0.169416	0.134289	0.263745	NO						0	4652.27	0.472	0.956				4	4	None
NRRL3_01648	423.914	4.29088	2.58727	0.00113038	0.00556757	YES	Up	NRRL3_01648			Yes	#N/A	#N/A	0.261	0.956			3		3	mRNA
NRRL3_02753	517.936	0.0203972	0.222775	0.922398	0.980701	NO						254736	199813	-0.277	0.956				4	4	None
NRRL3_02765	207.785	-1.75792	0.277909	2.58327e-11	6.04722e-10	YES			Down	NRRL3_02765	Yes	34616.7	36040.7	0.429	0.956			3		3	mRNA
NRRL3_03116	567.605	0.303475	0.210703	0.119524	0.242012	NO						29858	24565.3	0.659	0.956				4	4	None
NRRL3_03845	894.576	-0.298268	0.296879	0.236873	0.399444	NO						163489	164145	-0.355	0.956				4	4	None
NRRL3_03870	2019.31	-0.154878	0.140843	0.255246	0.419837	NO						465453	426033	-0.177	0.956				4	4	None
NRRL3_04831	921.091	0.482516	0.134001	0.000203312	0.00126235	YES						66378	73354.3	0.486	0.956				4	4	None
NRRL3_05287	5253.36	-0.0874592	0.152544	0.549962	0.708514	NO						1.95713e+06	1.84237e+06	-0.187	0.956				4	4	None
NRRL3_05334	191.367	0.114339	0.271675	0.633992	0.774446	NO						#N/A	#N/A	0.412	0.956				4	4	None
NRRL3_05400	1250.08	-0.591881	0.236214	0.00585148	0.0224128	YES						750793	931357	0.23	0.956				4	4	None
NRRL3_05462	665.679	-0.339854	0.182498	0.0493601	0.124704	NO						233525	159440	-0.297	0.956				4	4	None
NRRL3_05707	653.827	-0.394651	0.117919	0.000602332	0.00323954	YES						1195300	1.44203e+06	0.209	0.956				4	4	None
NRRL3_05712	877.652	0.568959	0.118618	9.06747e-07	9.57589e-06	YES						#N/A	#N/A	0.404	0.956				4	4	None
NRRL3_06313	455.965	-0.0115278	0.196681	0.936347	0.98832	NO						#N/A	#N/A	0.236	0.956				4	4	None
NRRL3_06458	221.994	-0.253618	0.341539	0.356302	0.530068	NO						0	0	-0.286	0.956				4	4	None
NRRL3_06609	10337.1	0.200074	0.214858	0.314639	0.487549	NO						1.59327e+07	1.52387e+07	-0.152	0.956				4	4	None
NRRL3_07062	3619.27	0.0134657	0.213133	0.931793	0.985768	NO						969560	908513	-0.191	0.956				4	4	None
NRRL3_07303	218.764	-0.515193	0.299139	0.0446819	0.115972	NO						79766	117675	0.488	0.956				4	4	None
NRRL3_07514	206.546	-0.351833	0.25582	0.120942	0.24412	NO						57443.3	44554.7	0.432	0.956				4	4	None
NRRL3_08008	360.003	-0.270034	0.286107	0.276084	0.444275	NO						461767	337823	-0.232	0.956				4	4	None
NRRL3_08132	315.461	-0.195188	0.187063	0.268867	0.435437	NO						125351	90306	-0.491	0.956				4	4	None
NRRL3_08154	976.521	0.728866	0.203267	0.000133653	0.000869719	YES						104086	159914	0.558	0.956				4	4	None
NRRL3_08276	917.788	-0.156124	0.122813	0.186885	0.336694	NO						39306.3	118793	0.445	0.956				4	4	None
NRRL3_08406	260.039	1.22918	0.234183	2.51804e-08	3.61099e-07	YES	Up	NRRL3_08406			Yes	55793.8	56975.7	0.411	0.956			3		3	mRNA
NRRL3_08917	6894.85	-3.23171	0.169864	4.43569e-82	9.4906e-79	YES			Down	NRRL3_08917	Yes	1.56023e+06	1.44037e+06	-0.239	0.956			3		3	mRNA
NRRL3_09318	264.732	-0.659506	0.285135	0.00827502	0.0298369	YES						33762.7	35727.3	0.348	0.956				4	4	None
NRRL3_09455	1359.8	0.437973	0.180963	0.0104049	0.0360465	YES						71206.8	61006.7	0.474	0.956				4	4	None
NRRL3_09800	137.608	-0.439735	0.358414	0.122984	0.247031	NO						8073.33	7201.57	-0.394	0.956				4	4	None
NRRL3_10078	750.218	0.0229317	0.175508	0.895557	0.963172	NO						21216	33420.3	0.255	0.956				4	4	None
NRRL3_10106	133.526	0.218451	0.241625	0.317291	0.489689	NO						114699	122458	-0.295	0.956				4	4	None
NRRL3_10500	1495.99	-0.260833	0.299267	0.30235	0.473718	NO						1107040	998550	0.411	0.956				4	4	None
NRRL3_10606	336.348	0.224987	0.159495	0.14193	0.273876	NO						40073.7	90336.7	-0.559	0.956				4	4	None
NRRL3_10684	648.009	-0.28388	0.344342	0.302883	0.474221	NO						11948.1	36446.7	0.53	0.956				4	4	None
NRRL3_10998	674.583	-0.647368	0.192147	0.000337383	0.00195415	YES						468723	441707	-0.189	0.956				4	4	None
NRRL3_11185	7536.52	0.986755	0.173231	3.13883e-09	5.36408e-08	YES						3628000	2.94957e+06	-0.348	0.956				4	4	None
NRRL3_11221	1071.97	-0.178964	0.153705	0.224655	0.385216	NO						74917	107144	0.349	0.956				4	4	None
NRRL3_11273	1955.37	0.210605	0.158701	0.167672	0.31007	NO						#N/A	#N/A	0.212	0.956				4	4	None
NRRL3_11603	1198.77	0.174239	0.140652	0.200423	0.35417	NO						1556900	1.90417e+06	0.17	0.956				4	4	None
NRRL3_00331	1521.98	1.25991	0.217311	1.08023e-09	2.0168e-08	YES	Up	NRRL3_00331			Yes	6231.7	5360	-0.358	0.957			3		3	mRNA
NRRL3_00851	3292.59	-0.0402561	0.289182	0.867558	0.945005	NO						120968	106314	-0.305	0.957				4	4	None
NRRL3_00925	1056.27	0.21044	0.155952	0.16105	0.300893	NO						1.15057e+06	1.40423e+06	0.154	0.957				4	4	None
NRRL3_00993	4124.34	0.831245	0.118651	8.58453e-13	2.50922e-11	YES						57785.3	48409.7	0.459	0.957				4	4	None
NRRL3_01039	373.315	-1.81696	0.485761	1.57216e-05	0.00012898	YES			Down	NRRL3_01039	Yes	11622.3	17677.4	0.366	0.957			3		3	mRNA
NRRL3_01118	497.195	-0.5796	0.186971	0.000948272	0.00480105	YES						344700	319070	-0.186	0.957				4	4	None
NRRL3_01509	1395.06	-0.1908	0.252942	0.402201	0.57485	NO						974500	932130	-0.243	0.957				4	4	None
NRRL3_01647	64.1549	-0.740727	0.545707	0.0432532	0.11308	NO						46519	54294.7	0.568	0.957				4	4	None
NRRL3_01869	298.514	0.0426433	0.215652	0.806979	0.90219	NO						32082.7	33758	0.298	0.957				4	4	None
NRRL3_01955	203.667	-0.116499	0.274846	0.626799	0.76918	NO						71872.3	92333	0.682	0.957				4	4	None
NRRL3_01980	7645.9	0.623638	0.125447	3.42342e-07	3.87553e-06	YES						123046	175314	0.287	0.957				4	4	None
NRRL3_02072	384.522	-0.198941	0.213231	0.31145	0.483864	NO						577143	510607	-0.193	0.957				4	4	None
NRRL3_02153	145.117	-0.493292	0.271046	0.0381505	0.102426	NO						60520.3	57942	-0.382	0.957				4	4	None
NRRL3_02185	577.528	-0.00749224	0.562987	0.953309	0.989372	NO						4048.03	5824.43	0.339	0.957				4	4	None
NRRL3_03676	604.072	-0.655496	0.198347	0.000417676	0.00236543	YES						893537	908143	0.231	0.957				4	4	None
NRRL3_04510	48.3855	0.132359	0.416723	0.647249	0.785109	NO						52501.3	52858.3	-0.255	0.957				4	4	None
NRRL3_04730	1012.32	0.18814	0.17734	0.263232	0.428494	NO						550350	682553	0.195	0.957				4	4	None
NRRL3_04753	1348.78	-0.207861	0.128559	0.0912851	0.198248	NO						107249	127060	0.226	0.957				4	4	None
NRRL3_04799	2153.09	0.400132	0.128352	0.00133718	0.00644086	YES						518200	713847	0.309	0.957				4	4	None
NRRL3_05150	1624.77	-0.552946	0.430689	0.0853509	0.188888	NO						36904.5	48612.7	0.345	0.957				4	4	None
NRRL3_05228	643.386	-0.039658	0.118798	0.732783	0.847677	NO						58517.7	49136	-0.232	0.957				4	4	None
NRRL3_05433	1183.66	0.220375	0.135616	0.0945538	0.203201	NO						40414.7	43790.7	0.459	0.957				4	4	None
NRRL3_05642	1088.78	-0.0395121	0.219266	0.846884	0.931616	NO						563923	722870	0.239	0.957				4	4	None
NRRL3_05659	1102.36	-1.58722	0.2894	4.70935e-09	7.75087e-08	YES			Down	NRRL3_05659	Yes	14088.9	13759.3	0.442	0.957			3		3	mRNA
NRRL3_05730	3451.82	0.589934	0.204276	0.00209313	0.00945619	YES						313417	317727	-0.255	0.957				4	4	None
NRRL3_05758	1312.16	0.470516	0.160804	0.00223173	0.00999763	YES						166753	207977	0.161	0.957				4	4	None
NRRL3_05943	618.752	0.288639	0.259514	0.209918	0.366403	NO						160850	149830	-0.219	0.957				4	4	None
NRRL3_06004	531.655	0.390341	0.147458	0.00619146	0.0233968	YES						79700.3	77651	-0.269	0.957				4	4	None
NRRL3_06592	3679.1	0.822972	0.133728	2.78479e-10	5.69632e-09	YES						67941.7	59821.7	-0.302	0.957				4	4	None
NRRL3_06923	465.562	-0.115161	0.216902	0.560865	0.717965	NO						197060	67401.7	-0.602	0.957				4	4	None
NRRL3_06932	235.907	0.92482	0.264854	0.0001207	0.000792177	YES						136072	129017	-0.285	0.957				4	4	None
NRRL3_07272	1138.22	0.00246694	0.13717	0.986317	0.992533	NO						137797	131052	-0.199	0.957				4	4	None
NRRL3_07355	1216.55	-0.593097	0.312238	0.0257397	0.0744023	NO						194639	216233	0.32	0.957				4	4	None
NRRL3_07646	7997.98	0.764221	0.221051	0.000198187	0.00123483	YES						1.37381e+06	1.51358e+06	0.372	0.957				4	4	None
NRRL3_07866	827.312	-0.338992	0.256779	0.140695	0.272668	NO						186164	241363	0.282	0.957				4	4	None
NRRL3_08073	4101.21	-0.603997	0.171027	0.000204094	0.00126647	YES						#N/A	#N/A	0.24	0.957				4	4	None
NRRL3_08481	6973.35	-0.249906	0.0974925	0.00926443	0.0327748	YES						487903	322523	-0.233	0.957				4	4	None
NRRL3_08606	6076.63	-0.0105723	0.194175	0.947694	0.989372	NO						687620	597497	-0.31	0.957				4	4	None
NRRL3_09163	1991.56	-0.000422249	0.272849	0.995067	0.996931	NO						1.36357e+06	1.61777e+06	0.147	0.957				4	4	None
NRRL3_09198	2284.07	-0.175724	0.216624	0.374522	0.547879	NO						155921	108271	-0.251	0.957				4	4	None
NRRL3_09912	1486.58	0.893993	0.268362	0.000230814	0.00141019	YES						330993	396313	0.143	0.957				4	4	None
NRRL3_10107	438.925	-0.856775	0.240705	0.00010813	0.00071538	YES						264333	348677	0.284	0.957				4	4	None
NRRL3_10380	924.74	-0.85747	0.707786	0.0435438	0.113673	NO						4697.37	26023.5	0.415	0.957				4	4	None
NRRL3_10396	2342.81	-0.343822	0.109289	0.0011399	0.00560674	YES						164827	137039	-0.374	0.957				4	4	None
NRRL3_10560	60731.6	0.126725	0.123766	0.294744	0.46507	NO						3.25553e+07	3.04933e+07	-0.195	0.957				4	4	None
NRRL3_10785	184.334	-0.367307	0.214554	0.0626635	0.149771	NO						#N/A	#N/A	0.319	0.957				4	4	None
NRRL3_11229	673.507	-0.687483	0.150757	2.61451e-06	2.49955e-05	YES						288903	234533	-0.419	0.957				4	4	None
NRRL3_11367	339.368	0.220316	0.191002	0.220263	0.379692	NO						#N/A	#N/A	-0.343	0.957				4	4	None
NRRL3_00390	430.311	-1.30689	0.38472	9.17736e-05	0.00061982	YES			Down	NRRL3_00390	Yes	87353.3	65183.7	-0.436	0.958			3		3	mRNA
NRRL3_00481	955.403	0.0536812	0.150265	0.708856	0.8286	NO						425637	521877	0.182	0.958				4	4	None
NRRL3_00866	151.212	0.666675	0.223536	0.00122785	0.00597611	YES						41830	61252	0.387	0.958				4	4	None
NRRL3_00935	12454.4	0.264083	0.0970617	0.00573111	0.0220228	YES						258640	218760	-0.34	0.958				4	4	None
NRRL3_01065	98.3923	-1.01623	0.559694	0.0106184	0.0365927	YES			Down	NRRL3_01065	Yes	16533.1	13242	0.42	0.958			3		3	mRNA
NRRL3_01101	20.4591	-0.228193	0.453443	0.431785	0.603191	NO						627883	657787	-0.215	0.958				4	4	None
NRRL3_02017	2509.69	-0.41603	0.117562	0.000274917	0.00163756	YES						8.91963e+06	9.63263e+06	0.161	0.958				4	4	None
NRRL3_02214	509.852	-0.110301	0.195375	0.555447	0.713346	NO						575050	559287	-0.151	0.958				4	4	None
NRRL3_02453	543.332	-0.00959066	0.562815	0.953302	0.989372	NO						4219.43	3575.73	-0.407	0.958				4	4	None
NRRL3_02497	164.967	-1.10103	0.28464	2.073e-05	0.000164884	YES			Down	NRRL3_02497	Yes	142214	138080	-0.367	0.958			3		3	mRNA
NRRL3_02710	1796.55	-1.174	0.201129	9.64549e-10	1.81668e-08	YES			Down	NRRL3_02710	Yes	33006.3	17879.3	-0.366	0.958			3		3	mRNA
NRRL3_03378	165.486	-0.0833727	0.344003	0.756517	0.86503	NO						138421	204437	0.443	0.958				4	4	None
NRRL3_03422	271.065	-0.256894	0.2142	0.191831	0.343121	NO						16849.4	10455.1	-0.297	0.958				4	4	None
NRRL3_03607	1403.61	-0.277834	0.132826	0.0277045	0.0788463	NO						101582	105876	0.347	0.958				4	4	None
NRRL3_04053	4364.53	0.171948	0.0904275	0.0554	0.136246	NO						1222310	1.39657e+06	0.137	0.958				4	4	None
NRRL3_04058	5796.38	0.277574	0.211785	0.164991	0.30643	NO						131402	176938	0.335	0.958				4	4	None
NRRL3_04184	322.758	-0.0219673	0.275093	0.925319	0.982635	NO						9083.93	21873.4	0.429	0.958				4	4	None
NRRL3_04411	109.68	-2.21634	0.850523	0.000917937	0.00466513	YES			Down	NRRL3_04411	Yes	7597.47	8188.87	0.429	0.958			3		3	mRNA
NRRL3_04629	566.093	-0.309136	0.162337	0.045236	0.116921	NO						47654.3	63230	0.379	0.958				4	4	None
NRRL3_04647	584.797	0.218181	0.603936	0.201487	0.355342	NO						2142.03	2677.47	0.399	0.958				4	4	None
NRRL3_04853	1139.28	0.211366	0.107112	0.0450194	0.116445	NO						202693	169042	-0.202	0.958				4	4	None
NRRL3_05083	240	0.130675	0.192786	0.472221	0.642192	NO						41821	29185.3	0.496	0.958				4	4	None
NRRL3_05499	1750.38	-0.163872	0.15777	0.273407	0.44103	NO						164899	233447	0.472	0.958				4	4	None
NRRL3_06591	1909.4	0.551109	0.105084	8.85932e-08	1.12964e-06	YES						1.38515e+06	1.30193e+06	-0.15	0.958				4	4	None
NRRL3_06705	491.144	-0.422284	0.320062	0.113546	0.233509	NO						39439.7	35703.3	0.471	0.958				4	4	None
NRRL3_06765	1615.02	-0.228607	0.101505	0.0218004	0.0652184	NO						3.70493e+06	3678900	-0.195	0.958				4	4	None
NRRL3_07957	1049.85	-0.926887	0.193442	5.10479e-07	5.61265e-06	YES						552133	636207	0.169	0.958				4	4	None
NRRL3_08328	17.3247	0.431302	0.743408	0.077329	0.1753	NO						797.867	8994	0.352	0.958				4	4	None
NRRL3_08695	2709.86	0.271575	0.328647	0.316516	0.489119	NO						687610	675960	-0.211	0.958				4	4	None
NRRL3_08821	73.3551	0.993581	0.850969	0.0289545	0.081708	NO						0	3952.67	0.295	0.958				4	4	None
NRRL3_09308	407.847	-0.978444	0.298991	0.000239436	0.00145539	YES						385023	503697	0.297	0.958				4	4	None
NRRL3_09544	253.907	-0.310071	0.311102	0.234719	0.396867	NO						228303	238233	-0.332	0.958				4	4	None
NRRL3_09754	124.34	0.171752	0.397681	0.551746	0.709701	NO						#N/A	#N/A	0.378	0.958				4	4	None
NRRL3_09764	978.643	-0.333354	0.194953	0.0653559	0.154657	NO						163220	136343	0.29	0.958				4	4	None
NRRL3_09971	59.4041	0.255189	0.379976	0.375281	0.548465	NO						43160.7	58419.3	0.312	0.958				4	4	None
NRRL3_10069	1789.92	0.292496	0.11233	0.00821889	0.0296946	YES						1.34937e+06	1.3329e+06	-0.127	0.958				4	4	None
NRRL3_10623	1003.56	0.115371	0.152936	0.434297	0.605462	NO						107227	69252	0.456	0.958				4	4	None
NRRL3_10781	6607.72	0.292711	0.106397	0.00510931	0.0200585	YES						270133	268200	-0.155	0.958				4	4	None
NRRL3_10968	210.069	0.30536	0.284558	0.21259	0.369742	NO						155909	139522	0.314	0.958				4	4	None
NRRL3_10995	292.719	-0.206001	0.306308	0.422389	0.595169	NO						32164	15664.7	-0.301	0.958				4	4	None
NRRL3_11150	1088.89	-0.272625	0.180113	0.108545	0.225456	NO						166308	126653	-0.26	0.958				4	4	None
NRRL3_11259	3434.17	-0.40516	0.0973013	2.41775e-05	0.000189488	YES						690913	663180	-0.162	0.958				4	4	None
NRRL3_11424	1784.37	1.03817	0.125052	2.48455e-17	1.24788e-15	YES	Up	NRRL3_11424			Yes	#N/A	#N/A	-0.253	0.958			3		3	mRNA
NRRL3_11533	3482.79	0.192785	0.116181	0.0901035	0.19674	NO						718537	723387	-0.174	0.958				4	4	None
NRRL3_11715	335.855	2.02819	0.439274	3.06424e-07	3.48736e-06	YES	Up	NRRL3_11715			Yes	1141.33	1143.1	0.243	0.958			3		3	mRNA
NRRL3_00462	492.118	-0.163372	0.371782	0.562345	0.718582	NO						0	0	0.369	0.959				4	4	None
NRRL3_00952	1061.26	0.0593584	0.142748	0.685776	0.814161	NO						789320	729277	-0.175	0.959				4	4	None
NRRL3_01012	1315.88	-0.188487	0.0971073	0.048704	0.123527	NO						187447	273733	0.403	0.959				4	4	None
NRRL3_01983	341.548	-1.80712	0.36216	5.52681e-08	7.41855e-07	YES			Down	NRRL3_01983	Yes	106747	97267	-0.583	0.959			3		3	mRNA
NRRL3_02071	665.944	0.417693	0.195932	0.0230192	0.0681418	NO						78343.7	90850.7	0.21	0.959				4	4	None
NRRL3_02094	307.389	0.221364	0.266564	0.347423	0.520916	NO						72990.7	46062.7	-0.275	0.959				4	4	None
NRRL3_02095	451.119	-0.931726	0.20159	1.04313e-06	1.08979e-05	YES						1.45977e+06	1721200	0.145	0.959				4	4	None
NRRL3_02321	1342.06	0.110988	0.0846141	0.157984	0.296354	NO						379250	376020	-0.13	0.959				4	4	None
NRRL3_02709	2987.73	0.565835	0.131306	8.46099e-06	7.36499e-05	YES						296603	288817	-0.133	0.959				4	4	None
NRRL3_02813	5.59692	-0.00553147	0.563157	0.968202	0.989372	NO						20214.7	24959.8	0.424	0.959				4	4	None
NRRL3_02940	4368.32	-0.621577	0.293776	0.0151924	0.0491023	YES						0	0	0.221	0.959				4	4	None
NRRL3_03771	1707.84	-0.299166	0.128649	0.0165404	0.0526163	NO						881097	1.12575e+06	0.244	0.959				4	4	None
NRRL3_03949	3733.48	-0.852798	0.1699	1.5588e-07	1.89286e-06	YES						335823	391953	0.124	0.959				4	4	None
NRRL3_04432	624.924	-0.0730822	0.167561	0.647406	0.785166	NO						358607	442507	0.212	0.959				4	4	None
NRRL3_04637	496.266	0.505068	0.153925	0.000611677	0.00328665	YES						95312	46759.1	0.438	0.959				4	4	None
NRRL3_04870	3033.81	-0.16321	0.171267	0.316956	0.489362	NO						71729.7	89225.7	0.167	0.959				4	4	None
NRRL3_04954	75.4873	-0.40438	0.38152	0.168274	0.310914	NO						#N/A	#N/A	0.367	0.959				4	4	None
NRRL3_05037	2813.64	-0.327227	0.177126	0.0507759	0.127512	NO						229177	217387	-0.27	0.959				4	4	None
NRRL3_05240	1505.43	0.234318	0.144646	0.0959928	0.205548	NO						1.03194e+06	1.25334e+06	0.197	0.959				4	4	None
NRRL3_05309	1378.98	0.653319	0.181835	0.000148273	0.00095498	YES						104679	95929.3	-0.154	0.959				4	4	None
NRRL3_05418	683.429	-0.0153486	0.23707	0.940865	0.989372	NO						42366.7	49717	0.406	0.959				4	4	None
NRRL3_05748	1640.36	0.0312904	0.19883	0.877865	0.951699	NO						#N/A	#N/A	-0.171	0.959				4	4	None
NRRL3_05822	493.021	-0.220017	0.224046	0.282071	0.451195	NO						63658.3	62327.3	0.371	0.959				4	4	None
NRRL3_05933	1275.04	-0.393029	0.170427	0.0152161	0.049149	YES						655587	782493	0.128	0.959				4	4	None
NRRL3_06150	0.861395	-0.0458404	0.563486	0.778675	NA	NO						84685.3	109626	-0.354	0.959				4	4	None
NRRL3_06336	329.23	-0.032856	0.26531	0.885281	0.95657	NO						319880	415103	0.272	0.959				4	4	None
NRRL3_06566	181.293	-0.165536	0.237373	0.44089	0.611597	NO						212677	215057	-0.123	0.959				4	4	None
NRRL3_06586	433.185	0.158209	0.237505	0.46369	0.633451	NO						190967	222320	0.134	0.959				4	4	None
NRRL3_06648	2105.71	0.458068	0.205615	0.0172828	0.0544598	NO						24166	9148	-0.312	0.959				4	4	None
NRRL3_06935	112.656	-1.37646	0.302562	7.08512e-07	7.61775e-06	YES			Down	NRRL3_06935	Yes	1.27163e+06	979227	0.306	0.959			3		3	mRNA
NRRL3_07049	418.831	-1.0213	0.197442	5.39448e-08	7.25913e-07	YES			Down	NRRL3_07049	Yes	33183.3	49198.7	0.267	0.959			3		3	mRNA
NRRL3_07527	1821.81	-0.144098	0.141073	0.284466	0.453805	NO						125635	127285	-0.2	0.959				4	4	None
NRRL3_07812	1736.62	-0.565914	0.123057	2.31637e-06	2.24056e-05	YES						1096820	1.07867e+06	-0.129	0.959				4	4	None
NRRL3_07931	669.492	-1.02454	0.335569	0.000457372	0.00256714	YES			Down	NRRL3_07931	Yes	123814	164916	0.159	0.959			3		3	mRNA
NRRL3_07946	320.724	-3.75417	1.24157	9.64371e-05	0.000648043	YES			Down	NRRL3_07946	Yes	36739	15403	-0.47	0.959			3		3	mRNA
NRRL3_08075	3658.31	0.194352	0.13182	0.139086	0.270436	NO						4.15863e+06	4109200	-0.111	0.959				4	4	None
NRRL3_08086	856.167	0.0794809	0.149195	0.58145	0.734138	NO						113149	167247	0.306	0.959				4	4	None
NRRL3_08103	386.761	-0.977185	0.166913	1.12553e-09	2.09407e-08	YES						226897	226467	-0.194	0.959				4	4	None
NRRL3_08126	1254.31	0.298067	0.254633	0.190936	0.341912	NO						770933	668483	-0.226	0.959				4	4	None
NRRL3_08136	433.446	-0.0562683	0.312878	0.825593	0.916598	NO						200863	161853	-0.271	0.959				4	4	None
NRRL3_08440	1063.43	-0.278204	0.353511	0.316524	0.489119	NO						163680	211553	0.165	0.959				4	4	None
NRRL3_08553	97.7988	-0.295521	0.379998	0.304947	0.476182	NO						5765.5	4711.97	-0.255	0.959				4	4	None
NRRL3_08561	233.624	-0.266412	0.20609	0.163357	0.304265	NO						133300	93095	0.33	0.959				4	4	None
NRRL3_09630	897.58	-0.393278	0.126573	0.00134147	0.00645639	YES						1.95387e+06	1669900	-0.245	0.959				4	4	None
NRRL3_09633	895.966	-0.414453	0.15077	0.00415555	0.016955	YES						663270	582177	-0.192	0.959				4	4	None
NRRL3_09640	568.315	0.3294	0.193738	0.071678	0.165954	NO						21591	43020.4	0.312	0.959				4	4	None
NRRL3_09769	1240.97	0.0350408	0.158727	0.820504	0.912733	NO						109722	110291	0.342	0.959				4	4	None
NRRL3_09773	4204.5	0.547025	0.104366	8.945e-08	1.13921e-06	YES						690870	657843	-0.139	0.959				4	4	None
NRRL3_10022	24251.8	1.05386	0.24395	3.37056e-06	3.16856e-05	YES	Up	NRRL3_10022			Yes	339580	420420	0.19	0.959			3		3	mRNA
NRRL3_10395	248.822	0.0901076	0.213875	0.650366	0.78715	NO						115192	122992	0.196	0.959				4	4	None
NRRL3_10526	2625.43	0.97002	0.225745	4.41768e-06	4.0812e-05	YES						121150	140887	0.164	0.959				4	4	None
NRRL3_10857	154.894	-0.331522	0.348878	0.234265	0.396685	NO						69162.7	87721	0.464	0.959				4	4	None
NRRL3_11153	6370.33	-0.00676895	0.0946782	0.940074	0.989372	NO						3.11907e+06	3.69673e+06	0.138	0.959				4	4	None
NRRL3_11172	1105.84	0.271109	0.105833	0.00872123	0.0312163	YES						172089	105828	-0.253	0.959				4	4	None
NRRL3_11413	3936.7	0.204482	0.116871	0.0725913	0.167379	NO						322643	254977	-0.406	0.959				4	4	None
NRRL3_11596	566.207	-0.116063	0.190773	0.509694	0.676115	NO						70146.7	78841	0.33	0.959				4	4	None
NRRL3_11638	615.258	-0.202473	0.137787	0.132541	0.26132	NO						1.25599e+06	1593100	0.198	0.959				4	4	None
NRRL3_00068	77.8945	-2.70064	1.42898	0.0029882	0.0128436	YES			Down	NRRL3_00068	Yes	2067.4	5500.2	-0.399	0.96			3		3	mRNA
NRRL3_00301	1152.14	0.698047	0.233015	0.00111448	0.0055045	YES						9326.9	11441	-0.214	0.96				4	4	None
NRRL3_00429	14.2552	-0.430358	0.648773	0.142546	0.274916	NO						1.02223e+06	1420160	-0.332	0.96				4	4	None
NRRL3_00769	36.0812	-0.193553	0.525465	0.43654	0.607342	NO						33071.7	3563.33	-0.42	0.96				4	4	None
NRRL3_00918	313.456	0.24901	0.315171	0.344742	0.518349	NO						46088.3	41783.3	-0.262	0.96				4	4	None
NRRL3_01001	620.113	-0.0333021	0.224405	0.869337	0.946293	NO						32715.7	33612	-0.405	0.96				4	4	None
NRRL3_01462	70.5557	-0.161569	0.508714	0.518789	0.682976	NO						10831.7	13653	0.332	0.96				4	4	None
NRRL3_02059	3112.78	0.691941	0.230774	0.00120074	0.00585752	YES						99649.3	93373	-0.22	0.96				4	4	None
NRRL3_02162	620.744	0.527097	0.163878	0.000755039	0.00392488	YES						7010.49	1829.33	0.348	0.96				4	4	None
NRRL3_02172	666.1	-0.129611	0.278378	0.592122	0.743837	NO						47497	37455	0.393	0.96				4	4	None
NRRL3_02333	100.92	-0.899462	0.485361	0.0126623	0.0422657	YES						46733	69668	0.242	0.96				4	4	None
NRRL3_02445	3771.25	0.0806518	0.260787	0.724038	0.841067	NO						3.97873e+06	4595400	0.17	0.96				4	4	None
NRRL3_02566	2035.67	-0.208433	0.19844	0.261026	0.426122	NO						155504	238845	0.267	0.96				4	4	None
NRRL3_02664	2550.6	0.249924	0.246552	0.263383	0.428608	NO						566903	717860	0.215	0.96				4	4	None
NRRL3_03135	3747.44	0.436526	0.124455	0.000331987	0.00192917	YES						511957	567520	0.155	0.96				4	4	None
NRRL3_03491	661.817	0.703315	0.822162	0.0542918	0.134199	NO						0	0	0.176	0.96				4	4	None
NRRL3_03584	383.626	-0.218857	0.181067	0.194529	0.346729	NO						68459	51594.7	-0.355	0.96				4	4	None
[truncated: 9,862 more rows]

## Sheet: 37Cvs28C_ProtectiveProteins
Gene_ID	Description	baseMean DESeq2 (transcriptome)	log2FoldChange DESeq2 (37C/28C)	lfcSE	pvalue	padj	Significant (p<0.05)	Up in 37C?	Up & Significant	Down in 37C?	Down & Significant	Up/Down?	LFQ_intensity_28C (proteome values 28C sample)	LFQ_intensity_37C (proteome values 37C sample)	log2FC_proteome	Significant (p<0.05) prot	Significant (p<0.05)
NRRL3_04002	Molecular chaperone (small heat-shock protein Hsp26/Hsp42)	1758.59	4.6035	0.26481	7.46254e-69	1.14049e-65	YES	Up	NRRL3_04002			Yes	0	130312	7.01	2.19e-08	TRUE
NRRL3_10215	Molecular chaperone (small heat-shock protein Hsp26/Hsp42)	12309.3	2.43474	0.171005	5.47495e-47	2.44046e-44	YES	Up	NRRL3_10215			Yes	5899.8	1.17811e+06	7.5	2.58e-13	TRUE
NRRL3_10695	Molecular chaperone (small heat-shock protein Hsp26/Hsp42)	374.073	-0.109178	0.211722	0.5776	0.731176	NO						#N/A	#N/A	#N/A	#N/A	#N/A
NRRL3_08747	Molecular chaperone (small heat-shock protein Hsp26/Hsp42)	352.922	1.64393	0.26077	3.31788e-11	7.66625e-10	YES	Up	NRRL3_08747			Yes	#N/A	#N/A	#N/A	#N/A	#N/A
NRRL3_09339	Molecular chaperone (small heat-shock protein Hsp26/Hsp42)	64.2446	-0.405815	0.381054	0.166756	0.308696	NO						#N/A	#N/A	#N/A	#N/A	#N/A
NRRL3_07278	Homologue of transcription factor HSF1 from S. cerevisiae	2311.9	0.285419	0.130479	0.0253412	0.0735088	NO						17626.4	26896.3	0.675	0.943	FALSE
NRRL3_11620	Heat shock protein 9/12	23695.5	0.547581	0.178981	0.00123374	0.00599933	YES						706590	605488	-3.29	0.879	FALSE
NRRL3_10998	Chaperone HSP104 and related ATP-dependent Clp proteases	674.583	-0.647368	0.192147	0.000337383	0.00195415	YES						468723	441707	-0.189	0.956	FALSE
NRRL3_02725	Chaperone HSP104 and related ATP-dependent Clp proteases	17811	-0.0429502	0.207206	0.832097	0.921795	NO						7.44347e+06	7.08767e+06	-0.175	0.954	FALSE
NRRL3_10325	Heat shock factor binding protein 1	143.662	0.326405	0.378174	0.261368	0.426431	NO						#N/A	#N/A	#N/A	#N/A	#N/A
NRRL3_00418	Molecular chaperone (DnaJ superfamily)	1125.94	0.278338	0.200098	0.136838	0.267036	NO						#N/A	#N/A	-2.51	0.271	FALSE
NRRL3_00872	Molecular chaperone (DnaJ superfamily)	780.306	0.4085	0.196195	0.0257078	0.0743502	NO						#N/A	#N/A	#N/A	#N/A	#N/A
NRRL3_02772	Molecular chaperone (DnaJ superfamily)	681.316	-0.595036	0.318251	0.0273248	0.0778691	NO						#N/A	#N/A	#N/A	#N/A	#N/A
NRRL3_06094	Molecular chaperone (DnaJ superfamily)	99.3237	-1.1927	0.564929	0.00430696	0.017453	YES			Down	NRRL3_06094	Yes	#N/A	#N/A	#N/A	#N/A	#N/A
NRRL3_07907	Molecular chaperone (DnaJ superfamily)	63.1444	0.517852	0.303254	0.0457923	0.11813	NO						#N/A	#N/A	#N/A	#N/A	#N/A
NRRL3_10475	Molecular chaperone (DnaJ superfamily)	439.906	-0.778318	0.695709	0.052237	0.130629	NO						#N/A	#N/A	#N/A	#N/A	#N/A
NRRL3_10684	Molecular chaperone (DnaJ superfamily)	648.009	-0.28388	0.344342	0.302883	0.474221	NO						11948.1	36446.7	0.53	0.956	FALSE
NRRL3_11344	Molecular chaperone (DnaJ superfamily)	88.4688	-0.372084	0.41812	0.219984	0.379361	NO						#N/A	#N/A	#N/A	#N/A	#N/A
NRRL3_01152	Molecular chaperone (DnaJ superfamily)	194.406	0.747813	0.270698	0.00205588	0.00933521	YES						#N/A	#N/A	#N/A	#N/A	#N/A
NRRL3_02701	Molecular chaperone (DnaJ superfamily)	1111.31	-0.603523	0.241027	0.00625594	0.0235821	YES						145886	101211	-0.588	0.905	FALSE
NRRL3_08150	Molecular chaperone (DnaJ superfamily)	284.56	0.0193759	0.242564	0.923751	0.981456	NO						#N/A	#N/A	#N/A	#N/A	#N/A
NRRL3_09047	Molecular chaperone (DnaJ superfamily)	1012.01	-0.527895	0.141788	0.000116343	0.000764518	YES						3181.8	34725.3	2.62	0.827	FALSE
NRRL3_02005	Leucine-rich acidic nuclear protein. DnaJ domain containing protein	41.1606	-0.285858	0.33168	0.289744	0.459349	NO						#N/A	#N/A	#N/A	#N/A	#N/A
NRRL3_00724	Zuotin and related molecular chaperones (DnaJ superfamily), contains DNA-binding domains	730.474	0.265233	0.209097	0.172797	0.317408	NO						285847	142623	-0.983	0.824	FALSE
NRRL3_10682	Zuotin and related molecular chaperones (DnaJ superfamily), contains DNA-binding domains	490.063	-1.69267	0.226998	9.35895e-15	3.51305e-13	YES			Down	NRRL3_10682	Yes	0	0	#N/A	#N/A	#N/A
NRRL3_09220	dsRNA-activated protein kinase inhibitor P58, contains TPR and DnaJ domains	1122.96	-0.658843	0.138062	8.07816e-07	8.61617e-06	YES						0	186719	#N/A	#N/A	#N/A
NRRL3_05015	Molecular chaperones HSP70/HSC70, HSP70 superfamily. Hsp70 protein PFAM domain	53386.2	-0.122133	0.124476	0.304502	0.475695	NO						1.41143e+07	2.15017e+07	0.508	0.917	FALSE
NRRL3_06609	Molecular chaperones HSP70/HSC70, HSP70 superfamily. Hsp70 protein PFAM domain	10337.1	0.200074	0.214858	0.314639	0.487549	NO						1.59327e+07	1.52387e+07	-0.152	0.956	FALSE
NRRL3_02714	Molecular chaperones GRP170/SIL1, HSP70 superfamily. Hsp70 protein PFAM domain	947.591	-0.493769	0.226172	0.0169468	0.0536063	NO						428753	358187	-0.333	0.952	FALSE
NRRL3_06909	Molecular chaperones mortalin/PBP74/GRP75, HSP70 superfamily. Hsp70 protein PFAM domain	21560.9	0.560558	0.0980171	6.11651e-09	9.89931e-08	YES						4.46723e+06	6.19163e+06	0.406	0.941	FALSE
NRRL3_09797	Molecular chaperones GRP78/BiP/KAR2, HSP70 superfamily. Hsp70 protein PFAM domain	10667.5	-1.70248	0.288078	2.73921e-10	5.6138e-09	YES			Down	NRRL3_09797	Yes	#N/A	#N/A	1.06	0.859	FALSE
NRRL3_11153	Molecular chaperones HSP105/HSP110/SSE1, HSP70 superfamily. Hsp70 protein PFAM domain	6370.33	-0.00676895	0.0946782	0.940074	0.989372	NO						3.11907e+06	3.69673e+06	0.138	0.959	FALSE
NRRL3_03649	Predicted metalloprotease with chaperone activity (RNAse H/HSP70 fold)	222.926	-0.519259	0.282028	0.0345962	0.0946089	NO						#N/A	#N/A	#N/A	#N/A	#N/A
NRRL3_04460	Predicted metalloprotease with chaperone activity (RNAse H/HSP70 fold)	284.553	0.385876	0.23706	0.0718605	0.166183	NO						#N/A	#N/A	#N/A	#N/A	#N/A
NRRL3_09481	Molecular chaperones HSP70/HSC70, HSP70 superfamily	103.802	-4.57007	0.523529	8.29639e-19	4.94709e-17	YES			Down	NRRL3_09481	Yes	#N/A	#N/A	#N/A	#N/A	#N/A
NRRL3_02989	Molecular chaperones HSP70/HSC70, HSP70 superfamily	11.2522	-0.0058097	0.563126	0.960655	0.989372	NO						#N/A	#N/A	#N/A	#N/A	#N/A
NRRL3_05751	Molecular chaperones HSP70/HSC70, HSP70 superfamily	41.9953	-5.34856	2.4713	5.14771e-05	0.000367871	YES			Down	NRRL3_05751	Yes	#N/A	#N/A	#N/A	#N/A	#N/A
NRRL3_06901	Molecular chaperones HSP70/HSC70, HSP70 superfamily	0.0844214	-0.00381025	0.563323	0.981985	NA	NO						#N/A	#N/A	#N/A	#N/A	#N/A
NRRL3_08366	Molecular chaperones HSP70/HSC70, HSP70 superfamily	9.48	0.476382	0.644329	0.133413	0.262556	NO						#N/A	#N/A	#N/A	#N/A	#N/A
NRRL3_09070	Molecular chaperones HSP70/HSC70, HSP70 superfamily	46.0347	-0.0062262	0.563156	0.981969	0.989372	NO						#N/A	#N/A	#N/A	#N/A	#N/A
NRRL3_10894	Molecular chaperones HSP70/HSC70, HSP70 superfamily	0.176575	-0.0041295	0.563303	0.981983	NA	NO						#N/A	#N/A	#N/A	#N/A	#N/A
NRRL3_10896	Molecular chaperones HSP70/HSC70, HSP70 superfamily	0.0562809	-0.00364507	0.563335	0.981986	NA	NO						#N/A	#N/A	#N/A	#N/A	#N/A
NRRL3_02732	Molecular chaperones HSP70/HSC70, HSP70 superfamily	917.135	0.292656	0.170903	0.0736037	0.168864	NO						#N/A	#N/A	#N/A	#N/A	#N/A
NRRL3_06378	Molecular chaperones HSP70/HSC70, HSP70 superfamily	8.75058	-0.104445	0.514686	0.645232	0.783797	NO						#N/A	#N/A	#N/A	#N/A	#N/A
NRRL3_00540	Molecular chaperone (HSP90 family). Hsp90 protein PFAM domain	29225	-0.358088	0.118839	0.0019951	0.00909786	YES						#N/A	#N/A	0.349	0.939	FALSE
NRRL3_01036	HSP90 co-chaperone p23	1417.2	-0.334497	0.154084	0.0234352	0.0691042	NO						114657	603870	3.06	0.722	FALSE
NRRL3_03609	Molecular chaperone (HSP90 family)	948.986	-0.148873	0.265192	0.52264	0.686289	NO						#N/A	#N/A	#N/A	#N/A	#N/A
NRRL3_04680	HSP90 co-chaperone CPR7/Cyclophilin	1023.44	0.0853073	0.159289	0.577568	0.731176	NO						334040	554530	0.672	0.857	FALSE
NRRL3_07788	HSP90 co-chaperone CPR7/Cyclophilin	83.5487	-0.309922	0.300207	0.22332	0.383418	NO						#N/A	#N/A	#N/A	#N/A	#N/A
NRRL3_04490	Fungal hydrophobin 'hfbC' best RodA homologue	292.548	0.0032827	0.281684	0.991689	0.995224	NO						539587	5.09317e+06	3.26	0.0225	TRUE
NRRL3_07571	Fungal hydrophobin 'hfbC' RodA homologue	100.306	0.107744	0.26607	0.64961	0.786502	NO						#N/A	#N/A	#N/A	#N/A	#N/A
NRRL3_08609	Fungal hydrophobin hfbB	1918.82	-1.24724	0.320803	1.33847e-05	0.000111955	YES			Down	NRRL3_08609	Yes	4848300	2510700	-1.1	0.813	FALSE
NRRL3_08607	Fungal hydrophobin hfbA	2443.01	-1.78041	0.250799	1.17327e-13	3.8151e-12	YES			Down	NRRL3_08607	Yes	1245250	171940	-3.76	0.414	FALSE
NRRL3_11516	Fungal hydrophobin hfbD	9283.52	-1.00911	0.282249	7.57229e-05	0.000519951	YES			Down	NRRL3_11516	Yes	#N/A	#N/A	#N/A	#N/A	#N/A
NRRL3_03338	Fungal hydrophobin hfbE	109.335	-1.33813	0.675677	0.00443438	0.0179015	YES			Down	NRRL3_03338	Yes	#N/A	#N/A	#N/A	#N/A	#N/A
NRRL3_01191	Catalase	10.7699	-0.431594	0.561203	0.172746	0.317369	NO						#N/A	#N/A	#N/A	#N/A	#N/A
NRRL3_02898	Catalase	14566.1	-0.621224	0.0864896	2.23988e-13	7.06292e-12	YES						#N/A	#N/A	#N/A	#N/A	#N/A
NRRL3_06040	Catalase 'CatC'	66.2872	0.33702	0.518249	0.263293	0.428526	NO						0	675.8	#N/A	#N/A	#N/A
NRRL3_08371	Catalase	9.5104	-0.277769	0.594415	0.225334	0.38607	NO						#N/A	#N/A	#N/A	#N/A	#N/A
NRRL3_11437	Catalase	1939.21	-1.34582	0.190044	2.09937e-13	6.64469e-12	YES			Down	NRRL3_11437	Yes	1368600	1184940	-0.346	0.937	FALSE
NRRL3_00252	Catalase 'CatA'	30190.6	-0.290836	0.142911	0.0342569	0.093777	NO						6.52063e+06	4676600	-0.447	0.944	FALSE
NRRL3_00644	Catalase	190.143	-1.37759	0.377329	3.20062e-05	0.000241469	YES			Down	NRRL3_00644	Yes	1.23939e+06	469803	-1.48	0.514	FALSE
NRRL3_01760	Catalase 'CatB'	56.9086	-0.982376	0.902013	0.0271338	0.0775312	NO						2.61987e+06	2649100	0.0447	0.964	FALSE
NRRL3_01782	Catalase 'CatR'	37.0158	-0.200661	0.422642	0.488674	0.658086	NO						#N/A	#N/A	0.555	0.945	FALSE
NRRL3_04944	Manganese superoxide dismutase	260.401	-0.412034	0.281521	0.0918577	0.199004	NO						0	9989	#N/A	#N/A	#N/A
NRRL3_04527	Cu2+/Zn2+ superoxide dismutase SOD1	8566.34	-0.781946	0.196693	2.4383e-05	0.000190679	YES						#N/A	#N/A	2.05	0.186	FALSE
NRRL3_11040	Copper/zinc superoxide dismutase (SODC)	268.626	-1.22941	0.302719	7.65074e-06	6.73089e-05	YES			Down	NRRL3_11040	Yes	#N/A	#N/A	#N/A	#N/A	#N/A
NRRL3_02664	Manganese superoxide dismutase	2550.6	0.249924	0.246552	0.263383	0.428608	NO						566903	717860	0.215	0.96	FALSE
NRRL3_07844	Manganese superoxide dismutase	3296.67	-0.0759186	0.169786	0.607011	0.754918	NO						325160	1082670	1.59	0.613	FALSE
NRRL3_06880	Copper chaperone for superoxide dismutase	411.894	-0.879907	0.293845	0.000719138	0.00376755	YES						0	0	#N/A	#N/A	#N/A
NRRL3_01479	dehydrin A	7316.77	0.235318	0.229639	0.259004	0.423997	NO						83525.9	191096	3.29	0.803	FALSE
NRRL3_01017	dehydrin B	9697.13	0.427079	0.267736	0.0717165	0.165954	NO						632040	495342	-1.3	0.92	FALSE
NRRL3_05684	LEA3-like protein	10188	0.329237	0.244827	0.135233	0.265113	NO						2.48048e+06	354129	-3.33	0.781	FALSE
NRRL3_02511	conidiation factor 10 homologue	10603.2	-2.26779	0.228228	2.23315e-24	2.07742e-22	YES			Down	NRRL3_02511	Yes	1.40675e+07	4508780	-2.15	0.859	FALSE

## Sheet: proteome_outputDEP
name	ID	name	X28C__vs_X32C__p.val	X28C__vs_X37C__p.val	X32C__vs_X37C__p.val	X28C__vs_X32C__p.adj	X28C__vs_X37C__p.adj	X32C__vs_X37C__p.adj	X28C__vs_X32C__significant	X28C__vs_X37C__significant	X32C__vs_X37C__significant	significant	X28C__vs_X32C__ratio	X28C__vs_X37C__ratio	X32C__vs_X37C__ratio	X28C__centered	X32C__centered	X37C__centered
NRRL3_00013	A2QSZ5	NRRL3_00013	0.82999	0.462683	0.599216	0.979	0.94	0.947	FALSE	FALSE	FALSE	FALSE	-0.176	-0.607	-0.432	-1.32	-1.15	-0.714
NRRL3_00016	A2QSZ8	NRRL3_00016	0.592041	0.433923	0.799445	0.972	0.937	0.958	FALSE	FALSE	FALSE	FALSE	-0.904	-1.33	-0.426	-1.01	-0.103	0.323
NRRL3_00041	A2QT29	NRRL3_00041	0.187883	0.910021	0.156804	0.917	0.963	0.855	FALSE	FALSE	FALSE	TRUE	0.903	-0.0744	-0.978	-1.41	-2.32	-1.34
NRRL3_00044	A2QT32	NRRL3_00044	0.63048	0.719977	0.406791	0.973	0.956	0.929	FALSE	FALSE	FALSE	FALSE	0.548	-0.408	-0.956	0.864	0.316	1.27
NRRL3_00054	A2QT39	NRRL3_00054	0.806859	0.0905185	0.136754	0.979	0.806	0.839	FALSE	FALSE	FALSE	TRUE	-0.25	-1.85	-1.6	-3.18	-2.93	-1.33
NRRL3_00060	A2QT63	NRRL3_00060	0.371489	0.472162	0.854893	0.957	0.941	0.96	FALSE	FALSE	FALSE	FALSE	0.826	0.66	-0.166	-1.34	-2.17	-2
NRRL3_00068	A2QT52	NRRL3_00068	0.314073	0.802807	0.441089	0.949	0.96	0.934	FALSE	FALSE	FALSE	FALSE	1.65	0.399	-1.25	-1.22	-2.86	-1.61
NRRL3_00070	A2QT50	NRRL3_00070	0.287878	0.2291	0.87827	0.945	0.9	0.961	FALSE	FALSE	FALSE	FALSE	-0.955	-1.09	-0.134	0.865	1.82	1.95
NRRL3_00071	A2QT49	NRRL3_00071	0.000381101	0.000250948	0.79179	0.00101	0.00286	0.957	TRUE	TRUE	FALSE	TRUE	3.14	3.31	0.169	3	-0.145	-0.314
NRRL3_00076	A2QT68	NRRL3_00076	0.712108	0.924313	0.64345	0.976	0.964	0.95	FALSE	FALSE	FALSE	FALSE	0.555	-0.142	-0.698	0.32	-0.235	0.463
NRRL3_00088	A2QT81	NRRL3_00088	0.539999	0.987446	0.529922	0.969	0.965	0.942	FALSE	FALSE	FALSE	FALSE	0.559	-0.0142	-0.573	1.43	0.869	1.44
NRRL3_00096	A2QT89	NRRL3_00096	0.0225941	0.0194109	0.933637	0.448	0.48	0.963	FALSE	FALSE	FALSE	FALSE	5.45	5.62	0.175	4.93	-0.518	-0.693
NRRL3_00124	A2QTC0	NRRL3_00124	0.466862	0.943728	0.509654	0.965	0.964	0.94	FALSE	FALSE	FALSE	FALSE	-0.911	-0.0873	0.824	-2.32	-1.41	-2.23
NRRL3_00137	A2QTD6	NRRL3_00137	0.142167	0.069803	0.6771	0.89	0.767	0.952	FALSE	FALSE	FALSE	FALSE	-2.06	-2.61	-0.556	-1.46	0.599	1.16
NRRL3_00149	A2QTF1	NRRL3_00149	0.933856	0.592556	0.650144	0.982	0.95	0.95	FALSE	FALSE	FALSE	FALSE	0.0838	0.544	0.46	-0.734	-0.818	-1.28
NRRL3_00161	A2QTG7	NRRL3_00161	0.347556	0.689084	0.191465	0.954	0.955	0.875	FALSE	FALSE	FALSE	FALSE	2.36	-0.987	-3.35	0.557	-1.8	1.54
NRRL3_00162	A2QTG8	NRRL3_00162	0.81311	0.0461437	0.0301124	0.979	0.691	0.549	FALSE	FALSE	FALSE	FALSE	-0.216	2	2.22	0.121	0.337	-1.88
NRRL3_00174	A2QTI6	NRRL3_00174	0.36559	0.00326488	0.0172963	0.956	0.101	0.42	FALSE	FALSE	FALSE	TRUE	0.546	2.17	1.62	-0.306	-0.852	-2.47
NRRL3_00223	A2QTP5	NRRL3_00223	0.34362	0.328359	0.974112	0.953	0.923	0.964	FALSE	FALSE	FALSE	FALSE	0.933	0.965	0.0313	-0.887	-1.82	-1.85
NRRL3_00234	A2QTQ4	NRRL3_00234	0.557896	0.225159	0.0855487	0.97	0.899	0.771	FALSE	FALSE	FALSE	FALSE	0.876	-1.86	-2.74	-0.641	-1.52	1.22
NRRL3_00236	A2QTR2	NRRL3_00236	0.373875	0.929552	0.330861	0.957	0.964	0.917	FALSE	FALSE	FALSE	FALSE	0.781	-0.0762	-0.857	0.803	0.022	0.879
NRRL3_00242	A2QTR7	NRRL3_00242	0.0786961	0.867682	0.0587409	0.805	0.962	0.7	FALSE	FALSE	FALSE	FALSE	1.32	-0.116	-1.43	1.35	0.0384	1.47
NRRL3_00245	A2QTR9	NRRL3_00245	0.305484	0.927793	0.34716	0.948	0.964	0.92	FALSE	FALSE	FALSE	FALSE	-1.42	-0.123	1.3	-1.52	-0.0948	-1.4
NRRL3_00247	A2QTS0	NRRL3_00247	0.538398	0.563551	0.969188	0.969	0.948	0.964	FALSE	FALSE	FALSE	FALSE	-0.371	-0.348	0.0231	-0.175	0.196	0.173
NRRL3_00252	A2QTS7	NRRL3_00252	0.42181	0.516933	0.16083	0.961	0.944	0.857	FALSE	FALSE	FALSE	TRUE	-0.557	0.447	1	1.68	2.24	1.23
NRRL3_00255	A2QTT0	NRRL3_00255	0.334414	0.34749	0.978054	0.952	0.926	0.964	FALSE	FALSE	FALSE	FALSE	0.584	0.568	-0.0163	0.762	0.178	0.194
NRRL3_00268	A2QTU5	NRRL3_00268	0.14732	0.33838	0.587834	0.894	0.925	0.947	FALSE	FALSE	FALSE	FALSE	2.63	1.69	-0.941	-0.402	-3.03	-2.09
NRRL3_00279	A2QTW0	NRRL3_00279	0.785039	0.000520956	0.00081734	0.978	0.0092	0.021	FALSE	TRUE	TRUE	TRUE	0.201	3.49	3.29	1.11	0.909	-2.38
NRRL3_00281	A2QTW3	NRRL3_00281	0.475777	0.264446	0.0820351	0.966	0.91	0.764	FALSE	FALSE	FALSE	FALSE	-0.545	0.869	1.41	-0.174	0.371	-1.04
NRRL3_00286	A2QTW8	NRRL3_00286	0.403966	0.156261	0.526392	0.96	0.869	0.942	FALSE	FALSE	FALSE	FALSE	-1.47	-2.58	-1.11	-1.1	0.368	1.48
NRRL3_00287	A2QTX1	NRRL3_00287	0.991868	0.145716	0.143304	0.983	0.862	0.844	FALSE	FALSE	FALSE	FALSE	0.00706	-1.06	-1.07	0.739	0.732	1.8
NRRL3_00301	A2QTY7	NRRL3_00301	0.0646702	0.801577	0.100044	0.765	0.96	0.796	FALSE	FALSE	FALSE	FALSE	1.71	0.214	-1.49	-0.693	-2.4	-0.907
NRRL3_00316	A2QU01	NRRL3_00316	0.0994483	0.302892	0.4872	0.844	0.918	0.938	FALSE	FALSE	FALSE	FALSE	-0.801	-0.481	0.32	0.0243	0.825	0.505
NRRL3_00318	A2QU03	NRRL3_00318	2.93819e-05	7.44611e-06	0.297167	2.05e-07	2.49e-07	0.91	TRUE	TRUE	FALSE	TRUE	-4.54	-5.27	-0.728	-3.83	0.709	1.44
NRRL3_00323	A2QU08	NRRL3_00323	0.0507496	0.217299	0.395283	0.706	0.897	0.928	FALSE	FALSE	FALSE	FALSE	-0.949	-0.566	0.383	0.309	1.26	0.876
NRRL3_00324	A2QU09	NRRL3_00324	0.387651	0.400019	0.981267	0.958	0.933	0.964	FALSE	FALSE	FALSE	FALSE	-0.591	-0.575	0.0158	-0.294	0.297	0.281
NRRL3_00329	A2QU13	NRRL3_00329	0.373077	0.839339	0.280101	0.957	0.961	0.906	FALSE	FALSE	FALSE	FALSE	-2.68	0.6	3.28	-0.672	2.01	-1.27
NRRL3_00331	A2QU15	NRRL3_00331	0.82594	0.734161	0.904229	0.979	0.957	0.962	FALSE	FALSE	FALSE	FALSE	0.232	0.358	0.127	-1.14	-1.37	-1.49
NRRL3_00334	A2QU21	NRRL3_00334	0.244247	0.57448	0.527894	0.935	0.948	0.942	FALSE	FALSE	FALSE	FALSE	-0.66	-0.31	0.349	-0.198	0.462	0.112
NRRL3_00337	A2QU24	NRRL3_00337	0.377319	0.36604	0.98221	0.957	0.929	0.964	FALSE	FALSE	FALSE	FALSE	-0.993	-1.02	-0.0246	-0.126	0.867	0.892
NRRL3_00343	A2QU31	NRRL3_00343	0.225193	0.382963	0.713761	0.93	0.931	0.954	FALSE	FALSE	FALSE	FALSE	0.605	0.427	-0.177	1.05	0.443	0.62
NRRL3_00352	A2QU41	NRRL3_00352	0.827863	0.83059	0.667217	0.979	0.961	0.951	FALSE	FALSE	FALSE	FALSE	0.166	-0.163	-0.329	0.033	-0.133	0.196
NRRL3_00353	A2QU43	NRRL3_00353	0.58241	0.973713	0.560515	0.971	0.965	0.945	FALSE	FALSE	FALSE	FALSE	-0.6	0.0357	0.636	0.222	0.822	0.186
NRRL3_00381	A2QU82	NRRL3_00381	0.749918	0.247886	0.390697	0.977	0.906	0.927	FALSE	FALSE	FALSE	FALSE	-0.544	-2.03	-1.49	-1.14	-0.598	0.888
NRRL3_00390	A2QU96	NRRL3_00390	0.697064	0.758435	0.93429	0.976	0.958	0.963	FALSE	FALSE	FALSE	FALSE	0.552	0.436	-0.117	-0.526	-1.08	-0.962
NRRL3_00395	A2QUA1	NRRL3_00395	0.858827	0.0669781	0.0912571	0.98	0.761	0.782	FALSE	FALSE	FALSE	FALSE	-0.117	-1.3	-1.19	-0.533	-0.416	0.769
NRRL3_00397	A2QUA5	NRRL3_00397	0.651525	0.0954053	0.200982	0.974	0.813	0.879	FALSE	FALSE	FALSE	FALSE	0.78	3.07	2.29	0.509	-0.271	-2.56
NRRL3_00403	A2QUB4	NRRL3_00403	0.835036	0.390061	0.509592	0.98	0.932	0.94	FALSE	FALSE	FALSE	FALSE	-0.291	-1.22	-0.929	-0.468	-0.177	0.752
NRRL3_00409	A2QUB9	NRRL3_00409	0.660236	0.0372309	0.0166808	0.975	0.645	0.411	FALSE	FALSE	FALSE	FALSE	0.33	-1.73	-2.06	-0.603	-0.934	1.13
NRRL3_00410	A2QUC0	NRRL3_00410	0.0794041	0.000517259	0.0140441	0.806	0.00911	0.37	FALSE	TRUE	FALSE	TRUE	1.09	2.73	1.64	1.82	0.73	-0.912
NRRL3_00411	A2QUC1	NRRL3_00411	0.995733	0.297951	0.295659	0.983	0.917	0.91	FALSE	FALSE	FALSE	TRUE	-0.00309	0.617	0.62	1.78	1.78	1.16
NRRL3_00413	A2QUC3	NRRL3_00413	0.3688	2.13513e-05	7.5633e-05	0.956	7.3e-06	0.000271	FALSE	TRUE	TRUE	TRUE	-0.552	-4.17	-3.62	-1.82	-1.27	2.34
NRRL3_00416	A2QUC7	NRRL3_00416	0.762247	0.271347	0.170097	0.978	0.912	0.863	FALSE	FALSE	FALSE	FALSE	-0.144	0.537	0.68	0.36	0.503	-0.177
NRRL3_00418	A2QUD0	NRRL3_00418	0.170135	0.00885626	0.115563	0.908	0.271	0.817	FALSE	FALSE	FALSE	FALSE	1.16	2.51	1.35	2.19	1.03	-0.318
NRRL3_00419	A2QUD1	NRRL3_00419	0.162522	0.155289	0.977546	0.904	0.868	0.964	FALSE	FALSE	FALSE	FALSE	1.42	1.44	0.0272	1.91	0.497	0.47
NRRL3_00422	A2QUD4	NRRL3_00422	0.018641	0.386123	0.0903489	0.388	0.931	0.78	FALSE	FALSE	FALSE	TRUE	-1.75	-0.572	1.18	-3.01	-1.26	-2.44
NRRL3_00423	A2QUD5	NRRL3_00423	0.0350681	0.244468	0.265115	0.596	0.905	0.902	FALSE	FALSE	FALSE	FALSE	-1.66	-0.851	0.812	-0.807	0.856	0.044
NRRL3_00425	A2QUD7	NRRL3_00425	0.815217	0.522304	0.387311	0.979	0.945	0.927	FALSE	FALSE	FALSE	FALSE	-0.142	0.392	0.534	0.624	0.765	0.232
NRRL3_00426	A2QUD8	NRRL3_00426	0.827933	0.103002	0.070752	0.979	0.823	0.737	FALSE	FALSE	FALSE	FALSE	0.144	-1.15	-1.29	0.415	0.271	1.56
NRRL3_00427	A2QUD9	NRRL3_00427	0.184837	0.156489	0.917239	0.915	0.869	0.962	FALSE	FALSE	FALSE	FALSE	-2.16	-2.32	-0.162	-0.931	1.23	1.39
NRRL3_00429	A2QUE1	NRRL3_00429	0.954683	0.8028	0.759419	0.982	0.96	0.956	FALSE	FALSE	FALSE	FALSE	-0.0753	0.332	0.407	1.43	1.51	1.1
NRRL3_00440	A2QUF5	NRRL3_00440	0.618938	0.273925	0.535315	0.973	0.912	0.943	FALSE	FALSE	FALSE	FALSE	0.227	0.51	0.284	0.455	0.228	-0.0556
NRRL3_00441	A2QUF6	NRRL3_00441	0.673537	0.267621	0.13787	0.975	0.911	0.84	FALSE	FALSE	FALSE	FALSE	-0.324	0.875	1.2	0.742	1.07	-0.133
NRRL3_00453	A2QUH2	NRRL3_00453	0.832584	0.204319	0.145711	0.979	0.892	0.846	FALSE	FALSE	FALSE	FALSE	0.428	-2.67	-3.1	-0.678	-1.11	1.99
NRRL3_00454	A2QUH3	NRRL3_00454	0.914679	0.58056	0.511197	0.981	0.949	0.941	FALSE	FALSE	FALSE	FALSE	0.0925	-0.48	-0.573	-0.066	-0.158	0.414
NRRL3_00455	A2QUH4	NRRL3_00455	0.0972102	0.3004	0.482614	0.841	0.918	0.938	FALSE	FALSE	FALSE	FALSE	2	1.2	-0.803	1.48	-0.524	0.279
NRRL3_00456	A2QUH5	NRRL3_00456	0.535228	0.521676	0.982997	0.969	0.945	0.964	FALSE	FALSE	FALSE	FALSE	0.542	0.561	0.0185	0.316	-0.226	-0.245
NRRL3_00460	A2QUH9	NRRL3_00460	0.713311	0.144709	0.257871	0.976	0.861	0.9	FALSE	FALSE	FALSE	FALSE	-0.445	-1.86	-1.41	-0.306	0.139	1.55
NRRL3_00462	A2QUI2	NRRL3_00462	0.418482	0.775369	0.59453	0.961	0.959	0.947	FALSE	FALSE	FALSE	FALSE	-1.06	-0.369	0.692	-1.97	-0.909	-1.6
NRRL3_00466	A2QUI6	NRRL3_00466	0.579475	0.360093	0.708236	0.971	0.928	0.954	FALSE	FALSE	FALSE	FALSE	0.857	1.43	0.576	1.13	0.276	-0.3
NRRL3_00472	A2QUJ5	NRRL3_00472	0.353102	0.958416	0.328334	0.954	0.965	0.917	FALSE	FALSE	FALSE	FALSE	0.932	-0.0513	-0.984	0.204	-0.728	0.255
NRRL3_00474	A2QUJ6	NRRL3_00474	0.319148	0.00856213	0.0544832	0.95	0.264	0.684	FALSE	FALSE	FALSE	FALSE	-0.67	-2.05	-1.38	-1.31	-0.644	0.738
NRRL3_00475	A2QUJ7	NRRL3_00475	0.246109	0.562318	0.0957202	0.936	0.948	0.789	FALSE	FALSE	FALSE	FALSE	0.864	-0.421	-1.29	-0.152	-1.02	0.269
NRRL3_00477	A2QUJ9	NRRL3_00477	0.137049	0.328406	0.0236127	0.886	0.923	0.495	FALSE	FALSE	FALSE	FALSE	1.62	-1.03	-2.66	0.123	-1.5	1.16
NRRL3_00478	A2QUK1	NRRL3_00478	0.545619	0.248357	0.563521	0.97	0.906	0.945	FALSE	FALSE	FALSE	FALSE	0.694	1.36	0.663	1.51	0.812	0.149
NRRL3_00479	A2QUK3	NRRL3_00479	0.575999	0.93763	0.52508	0.971	0.964	0.942	FALSE	FALSE	FALSE	TRUE	0.353	-0.0491	-0.402	-1.82	-2.18	-1.77
NRRL3_00480	A2QUK4	NRRL3_00480	0.806634	0.0148438	0.0232144	0.979	0.406	0.491	FALSE	FALSE	FALSE	TRUE	0.103	1.19	1.09	1.85	1.75	0.662
NRRL3_00481	A2QUK7	NRRL3_00481	0.881356	0.771307	0.887196	0.981	0.958	0.961	FALSE	FALSE	FALSE	FALSE	-0.0935	-0.182	-0.0888	-0.281	-0.188	-0.0991
NRRL3_00482	A2QUK8	NRRL3_00482	0.877468	0.857645	0.979861	0.98	0.962	0.964	FALSE	FALSE	FALSE	FALSE	-0.182	-0.212	-0.0298	-0.0596	0.122	0.152
NRRL3_00486	A2QUL2	NRRL3_00486	0.868348	0.368575	0.291827	0.98	0.929	0.909	FALSE	FALSE	FALSE	FALSE	0.236	-1.3	-1.54	-0.103	-0.339	1.2
NRRL3_00491	A2QUL7	NRRL3_00491	0.86038	0.357742	0.451921	0.98	0.928	0.935	FALSE	FALSE	FALSE	FALSE	0.165	0.877	0.713	0.838	0.673	-0.0395
NRRL3_00507	A2QUN5	NRRL3_00507	0.319154	0.0530603	0.284756	0.95	0.719	0.907	FALSE	FALSE	FALSE	FALSE	-0.93	-1.93	-1	-1.92	-0.991	0.011
NRRL3_00509	A2QUN8	NRRL3_00509	0.879191	0.935142	0.815632	0.98	0.964	0.958	FALSE	FALSE	FALSE	TRUE	-0.0732	0.0392	0.112	1.5	1.58	1.46
NRRL3_00515	A2QUP4	NRRL3_00515	0.58323	0.368057	0.715897	0.972	0.929	0.954	FALSE	FALSE	FALSE	FALSE	0.343	0.57	0.227	0.16	-0.183	-0.41
NRRL3_00516	A2QUP5	NRRL3_00516	0.767046	0.0972819	0.0580068	0.978	0.816	0.698	FALSE	FALSE	FALSE	FALSE	-0.162	0.969	1.13	1.32	1.49	0.355
NRRL3_00524	A2QUQ3	NRRL3_00524	0.670851	0.54948	0.314498	0.975	0.947	0.914	FALSE	FALSE	FALSE	FALSE	0.762	-1.08	-1.84	-1.39	-2.15	-0.308
NRRL3_00532	A2QUR3	NRRL3_00532	0.372344	0.98166	0.36083	0.957	0.965	0.923	FALSE	FALSE	FALSE	FALSE	0.862	-0.0218	-0.883	0.168	-0.693	0.19
NRRL3_00535	A2QUR6	NRRL3_00535	0.280289	0.550151	0.613878	0.943	0.947	0.948	FALSE	FALSE	FALSE	FALSE	-1.67	-0.904	0.761	-0.696	0.969	0.208
NRRL3_00539	A2QUS1	NRRL3_00539	0.420133	0.422186	0.99703	0.961	0.936	0.965	FALSE	FALSE	FALSE	FALSE	1.06	1.06	-0.00482	1.19	0.131	0.136
NRRL3_00540	A2QUS2	NRRL3_00540	0.319345	0.456095	0.791746	0.95	0.939	0.957	FALSE	FALSE	FALSE	FALSE	-0.472	-0.349	0.122	-0.286	0.186	0.0637
NRRL3_00545	A2QUS8	NRRL3_00545	0.936325	0.858399	0.921438	0.982	0.962	0.962	FALSE	FALSE	FALSE	FALSE	-0.0822	-0.184	-0.101	0.779	0.861	0.962
NRRL3_00546	A2QUT0	NRRL3_00546	0.445813	0.924575	0.502142	0.963	0.964	0.94	FALSE	FALSE	FALSE	FALSE	0.496	0.0607	-0.435	-0.339	-0.835	-0.4
NRRL3_00547	A2QUT1	NRRL3_00547	0.411994	0.597365	0.763177	0.961	0.95	0.956	FALSE	FALSE	FALSE	FALSE	-0.516	-0.329	0.187	0.213	0.729	0.542
NRRL3_00549	A2QUT4	NRRL3_00549	0.205741	0.463027	0.570515	0.924	0.94	0.945	FALSE	FALSE	FALSE	FALSE	1.6	0.906	-0.697	1.42	-0.186	0.511
NRRL3_00552	A2QUT7	NRRL3_00552	0.382607	0.0525448	0.232362	0.958	0.717	0.892	FALSE	FALSE	FALSE	FALSE	-1.88	-4.48	-2.61	-2.96	-1.08	1.52
NRRL3_00553	A2QUT8	NRRL3_00553	0.439211	0.509887	0.166052	0.963	0.944	0.861	FALSE	FALSE	FALSE	FALSE	1.01	-0.857	-1.87	0.606	-0.404	1.46
NRRL3_00556	A2QUU1	NRRL3_00556	0.832071	0.563439	0.712216	0.979	0.948	0.954	FALSE	FALSE	FALSE	FALSE	0.176	0.484	0.307	-0.169	-0.345	-0.653
NRRL3_00557	A2QUU2	NRRL3_00557	0.949599	0.0972239	0.108253	0.982	0.816	0.808	FALSE	FALSE	FALSE	FALSE	0.0416	1.17	1.12	0.948	0.906	-0.218
NRRL3_00558	A2QUU3	NRRL3_00558	0.531507	0.83812	0.670666	0.969	0.961	0.952	FALSE	FALSE	FALSE	FALSE	-0.4	-0.129	0.27	-0.359	0.0404	-0.23
NRRL3_00563	A2QUU8	NRRL3_00563	0.833297	0.649824	0.806309	0.98	0.953	0.958	FALSE	FALSE	FALSE	FALSE	-0.0996	-0.216	-0.116	0.288	0.387	0.503
NRRL3_00574	A2R2A0	NRRL3_00574	0.47085	0.219502	0.589684	0.965	0.897	0.947	FALSE	FALSE	FALSE	FALSE	0.699	1.22	0.52	0.431	-0.269	-0.789
NRRL3_00575	A2R2A1	NRRL3_00575	0.368772	0.97163	0.386971	0.956	0.965	0.927	FALSE	FALSE	FALSE	FALSE	1.01	0.0392	-0.971	0.0705	-0.94	0.0312
NRRL3_00579	A2R2A5	NRRL3_00579	0.762044	0.0298786	0.0515858	0.978	0.593	0.672	FALSE	FALSE	FALSE	FALSE	-0.181	-1.46	-1.28	-0.722	-0.541	0.736
NRRL3_00581	A2R2A7	NRRL3_00581	0.126306	0.00512769	0.094261	0.877	0.166	0.787	FALSE	FALSE	FALSE	FALSE	1	2.11	1.11	1.24	0.237	-0.87
NRRL3_00583	A2R2A9	NRRL3_00583	0.999813	0.29408	0.29418	0.983	0.917	0.91	FALSE	FALSE	FALSE	FALSE	0.000144	0.659	0.659	0.463	0.463	-0.195
NRRL3_00587	A2R2B4	NRRL3_00587	0.46817	0.100408	0.319526	0.965	0.82	0.915	FALSE	FALSE	FALSE	FALSE	-1.1	-2.62	-1.52	-1.21	-0.114	1.41
NRRL3_00588	A2R2B5	NRRL3_00588	0.352126	0.511441	0.774878	0.954	0.944	0.957	FALSE	FALSE	FALSE	FALSE	-1.58	-1.11	0.478	-1.39	0.193	-0.285
NRRL3_00590	A2R2B7	NRRL3_00590	0.303398	0.987308	0.31039	0.947	0.965	0.913	FALSE	FALSE	FALSE	FALSE	-0.581	-0.00875	0.572	-0.112	0.469	-0.103
NRRL3_00594	A2R2C1	NRRL3_00594	0.938268	0.28997	0.258755	0.982	0.916	0.9	FALSE	FALSE	FALSE	FALSE	0.0548	-0.769	-0.824	0.0814	0.0266	0.85
NRRL3_00597	A2R2C4	NRRL3_00597	0.227728	0.0587106	0.423102	0.931	0.738	0.931	FALSE	FALSE	FALSE	FALSE	1.65	2.72	1.07	1.75	0.102	-0.971
NRRL3_00600	A2R2C7	NRRL3_00600	0.198216	0.037791	0.342427	0.921	0.648	0.919	FALSE	FALSE	FALSE	FALSE	-1.45	-2.49	-1.05	-0.745	0.701	1.75
NRRL3_00602	A2R2C9	NRRL3_00602	0.132156	0.00110159	0.0186448	0.882	0.0267	0.438	FALSE	TRUE	FALSE	TRUE	-1.63	-4.38	-2.76	-1.96	-0.336	2.42
NRRL3_00603	A2R2D0	NRRL3_00603	0.639367	0.910503	0.562697	0.974	0.963	0.945	FALSE	FALSE	FALSE	FALSE	-0.283	0.0676	0.351	0.322	0.606	0.255
NRRL3_00605	A2R2D2	NRRL3_00605	0.0525028	0.0673706	0.887912	0.714	0.762	0.961	FALSE	FALSE	FALSE	FALSE	2.08	1.94	-0.138	1.47	-0.607	-0.469
NRRL3_00609	A2R2D6	NRRL3_00609	0.897339	0.284834	0.342381	0.981	0.915	0.919	FALSE	FALSE	FALSE	FALSE	0.136	1.16	1.02	0.277	0.141	-0.883
NRRL3_00615	A2R2E2	NRRL3_00615	0.503551	0.112411	0.323219	0.967	0.834	0.916	FALSE	FALSE	FALSE	FALSE	0.49	1.22	0.733	1.56	1.07	0.338
NRRL3_00620	A2R2E7	NRRL3_00620	0.953397	0.245834	0.224971	0.982	0.905	0.889	FALSE	FALSE	FALSE	FALSE	-0.0728	1.49	1.57	1.03	1.1	-0.461
NRRL3_00622	A2R2E9	NRRL3_00622	0.251824	0.428736	0.067207	0.937	0.936	0.728	FALSE	FALSE	FALSE	FALSE	0.68	-0.462	-1.14	0.37	-0.31	0.832
NRRL3_00626	A2R2F3	NRRL3_00626	0.823857	0.961708	0.786859	0.979	0.965	0.957	FALSE	FALSE	FALSE	FALSE	-0.219	0.0471	0.266	0.119	0.338	0.0723
NRRL3_00627	A2R2F4	NRRL3_00627	0.615676	0.00983673	0.0247055	0.973	0.297	0.506	FALSE	FALSE	FALSE	FALSE	-0.239	-1.44	-1.2	0.136	0.374	1.58
NRRL3_00638	A2R2G1	NRRL3_00638	0.971167	0.00700908	0.00748306	0.982	0.222	0.235	FALSE	FALSE	FALSE	FALSE	0.0341	3.05	3.02	0.498	0.464	-2.55
NRRL3_00639	A2R2G2	NRRL3_00639	0.577001	0.695775	0.349969	0.971	0.955	0.921	FALSE	FALSE	FALSE	FALSE	-0.498	0.348	0.846	0.744	1.24	0.396
NRRL3_00640	A2R2G3	NRRL3_00640	0.400647	0.0104679	0.0494107	0.96	0.313	0.662	FALSE	FALSE	FALSE	FALSE	0.895	3.16	2.26	0.482	-0.413	-2.67
NRRL3_00644	A2R2G8	NRRL3_00644	0.930984	0.0220155	0.0257769	0.981	0.514	0.515	FALSE	FALSE	FALSE	TRUE	0.0493	1.48	1.44	1.68	1.63	0.195
NRRL3_00645	A2R2G9	NRRL3_00645	0.183316	0.0573	0.00463612	0.915	0.733	0.161	FALSE	FALSE	FALSE	FALSE	1.55	-2.31	-3.86	-0.138	-1.68	2.17
NRRL3_00655	A2R2I0	NRRL3_00655	0.791502	0.390609	0.546047	0.979	0.932	0.943	FALSE	FALSE	FALSE	FALSE	-0.525	-1.73	-1.21	-0.254	0.271	1.48
NRRL3_00658	A2R2I3	NRRL3_00658	0.397817	0.0446151	0.192808	0.959	0.684	0.876	FALSE	FALSE	FALSE	FALSE	-1.18	-3.05	-1.87	-1.89	-0.709	1.16
NRRL3_00659	A2R2I4	NRRL3_00659	0.77448	0.0573646	0.0342965	0.978	0.734	0.575	FALSE	FALSE	FALSE	FALSE	0.572	-4.14	-4.71	-0.715	-1.29	3.42
NRRL3_00666	A2R2J2	NRRL3_00666	0.66401	0.176056	0.33883	0.975	0.88	0.919	FALSE	FALSE	FALSE	FALSE	-0.325	-1.05	-0.728	-0.754	-0.429	0.299
NRRL3_00672	A2R2J8	NRRL3_00672	0.753227	0.978446	0.773697	0.977	0.965	0.957	FALSE	FALSE	FALSE	FALSE	0.228	0.0195	-0.208	0.331	0.103	0.312
NRRL3_00674	A2R2K0	NRRL3_00674	0.951137	0.369925	0.401737	0.982	0.929	0.929	FALSE	FALSE	FALSE	FALSE	0.0265	0.395	0.368	0.181	0.154	-0.214
NRRL3_00676	A2R2K2	NRRL3_00676	0.858457	0.074535	0.101384	0.98	0.778	0.798	FALSE	FALSE	FALSE	FALSE	0.0955	1.03	0.936	0.152	0.057	-0.879
NRRL3_00676	A2R2K3	NRRL3_00676	0.530425	0.637133	0.281425	0.969	0.952	0.907	FALSE	FALSE	FALSE	FALSE	0.563	-0.422	-0.985	0.28	-0.283	0.702
NRRL3_00677	A2R2K4	NRRL3_00677	0.0355159	0.100446	0.558631	0.6	0.82	0.944	FALSE	FALSE	FALSE	FALSE	1.99	1.49	-0.501	1.1	-0.892	-0.391
NRRL3_00685	A2R2L2	NRRL3_00685	0.577087	0.429293	0.810211	0.971	0.936	0.958	FALSE	FALSE	FALSE	FALSE	0.738	1.05	0.316	1.31	0.572	0.256
NRRL3_00686	A2R2L3	NRRL3_00686	0.818028	0.72044	0.558845	0.979	0.956	0.944	FALSE	FALSE	FALSE	FALSE	-0.249	0.387	0.636	0.358	0.606	-0.0298
NRRL3_00708	A2R2N8	NRRL3_00708	0.0584947	0.00549222	0.208708	0.741	0.177	0.883	FALSE	FALSE	FALSE	FALSE	-1.29	-2.11	-0.816	-0.339	0.95	1.77
NRRL3_00724	A2R2Q3	NRRL3_00724	0.326116	0.103658	0.470711	0.951	0.824	0.937	FALSE	FALSE	FALSE	FALSE	0.569	0.983	0.414	0.271	-0.298	-0.712
NRRL3_00732	A2R2R2	NRRL3_00732	0.43237	0.907031	0.501163	0.962	0.963	0.94	FALSE	FALSE	FALSE	FALSE	1.54	0.226	-1.32	-0.755	-2.3	-0.981
NRRL3_00743	A2R2S6	NRRL3_00743	0.322812	0.927896	0.283439	0.95	0.964	0.907	FALSE	FALSE	FALSE	FALSE	-1.78	0.159	1.94	-2.15	-0.366	-2.31
NRRL3_00760	A2R2U4	NRRL3_00760	0.308062	0.0666349	0.354155	0.948	0.76	0.921	FALSE	FALSE	FALSE	FALSE	-1.02	-1.95	-0.926	-0.71	0.313	1.24
NRRL3_00769	A2R2V4	NRRL3_00769	0.619973	0.816977	0.789763	0.973	0.96	0.957	FALSE	FALSE	FALSE	FALSE	0.905	0.42	-0.485	-0.92	-1.83	-1.34
NRRL3_00771	A2R2V6	NRRL3_00771	0.299565	0.191501	0.0306211	0.947	0.887	0.552	FALSE	FALSE	FALSE	TRUE	0.795	-1.02	-1.81	-2.36	-3.15	-1.34
NRRL3_00773	A2R2W0	NRRL3_00773	0.804093	0.156282	0.231035	0.979	0.869	0.892	FALSE	FALSE	FALSE	FALSE	0.276	1.66	1.38	-0.8	-1.08	-2.46
NRRL3_00777	A2R2W4	NRRL3_00777	0.3614	0.259974	0.818161	0.955	0.909	0.959	FALSE	FALSE	FALSE	FALSE	-0.708	-0.883	-0.175	0.251	0.959	1.13
NRRL3_00782	A2R2W9	NRRL3_00782	0.111715	0.339685	0.479767	0.861	0.925	0.938	FALSE	FALSE	FALSE	FALSE	0.996	0.575	-0.421	0.0533	-0.943	-0.521
NRRL3_00784	A2R2X1	NRRL3_00784	0.623179	0.198385	0.0877575	0.973	0.89	0.776	FALSE	FALSE	FALSE	FALSE	0.873	-2.36	-3.24	-0.822	-1.69	1.54
NRRL3_00791	A2R2Y1	NRRL3_00791	0.119957	0.143501	0.913883	0.87	0.861	0.962	FALSE	FALSE	FALSE	FALSE	-2.32	-2.17	0.152	-1.09	1.23	1.07
NRRL3_00792	A2R2Y2	NRRL3_00792	0.287483	0.131052	0.61734	0.945	0.851	0.948	FALSE	FALSE	FALSE	FALSE	-0.64	-0.934	-0.294	-0.245	0.395	0.689
NRRL3_00798	A2R2Z1	NRRL3_00798	0.349498	0.296358	0.907242	0.954	0.917	0.962	FALSE	FALSE	FALSE	TRUE	0.613	0.687	0.0747	1.95	1.33	1.26
NRRL3_00800	A2R2Z3	NRRL3_00800	0.167901	0.476357	0.0489798	0.907	0.941	0.66	FALSE	FALSE	FALSE	FALSE	1.21	-0.606	-1.82	0.97	-0.245	1.58
NRRL3_00805	A2R302	NRRL3_00805	0.124724	0.454684	0.393847	0.875	0.939	0.928	FALSE	FALSE	FALSE	FALSE	-1.69	-0.786	0.9	0.132	1.82	0.918
NRRL3_00833	A2R332	NRRL3_00833	0.976275	0.0850488	0.0895225	0.982	0.798	0.779	FALSE	FALSE	FALSE	FALSE	0.0228	1.42	1.39	0.509	0.486	-0.908
NRRL3_00845	A2R342	NRRL3_00845	0.148816	0.293112	0.662349	0.895	0.916	0.951	FALSE	FALSE	FALSE	FALSE	1.48	1.05	-0.426	1.14	-0.334	0.0919
NRRL3_00848	A2R344	NRRL3_00848	0.551842	0.357092	0.143642	0.97	0.927	0.845	FALSE	FALSE	FALSE	FALSE	0.789	-1.24	-2.03	-0.226	-1.01	1.01
NRRL3_00850	A2R346	NRRL3_00850	0.666376	0.125744	0.0596658	0.975	0.847	0.704	FALSE	FALSE	FALSE	FALSE	0.598	-2.24	-2.84	-0.191	-0.789	2.05
NRRL3_00851	A2R347	NRRL3_00851	0.420548	0.736442	0.63268	0.961	0.957	0.949	FALSE	FALSE	FALSE	FALSE	0.74	0.305	-0.434	0.483	-0.257	0.178
NRRL3_00852	A2R348	NRRL3_00852	0.484945	0.00558406	0.0201746	0.966	0.18	0.458	FALSE	FALSE	FALSE	FALSE	-1.03	-4.88	-3.85	-2.03	-1.01	2.85
NRRL3_00853	A2R349	NRRL3_00853	0.0829062	0.13247	0.782555	0.814	0.852	0.957	FALSE	FALSE	FALSE	FALSE	1.99	1.69	-0.294	1.65	-0.34	-0.0458
NRRL3_00864	A2R359	NRRL3_00864	0.586582	0.264213	0.550097	0.972	0.91	0.944	FALSE	FALSE	FALSE	FALSE	-0.857	-1.8	-0.943	-0.957	-0.1	0.843
NRRL3_00866	A2R361	NRRL3_00866	0.387145	0.755814	0.248265	0.958	0.958	0.897	FALSE	FALSE	FALSE	FALSE	1.09	-0.387	-1.48	0.98	-0.113	1.37
NRRL3_00870	A2R365	NRRL3_00870	0.592747	0.903543	0.677722	0.972	0.963	0.952	FALSE	FALSE	FALSE	FALSE	0.432	0.0972	-0.335	0.349	-0.0832	0.251
NRRL3_00877	A2R373	NRRL3_00877	0.184622	0.444712	0.545972	0.915	0.938	0.943	FALSE	FALSE	FALSE	FALSE	-0.994	-0.556	0.437	0.398	1.39	0.955
NRRL3_00883	A2R381	NRRL3_00883	0.133072	0.705719	0.0696961	0.883	0.956	0.735	FALSE	FALSE	FALSE	FALSE	-1.27	0.303	1.57	-0.912	0.356	-1.21
NRRL3_00885	A2R384	NRRL3_00885	0.46248	0.859538	0.573481	0.965	0.962	0.946	FALSE	FALSE	FALSE	FALSE	0.99	0.236	-0.755	-0.8	-1.79	-1.04
NRRL3_00886	A2R385	NRRL3_00886	0.464838	0.436197	0.960363	0.965	0.937	0.963	FALSE	FALSE	FALSE	FALSE	-0.693	-0.739	-0.0465	0.0389	0.732	0.778
NRRL3_00907	A2R3A7	NRRL3_00907	0.00492043	0.00226639	0.663189	0.0879	0.0663	0.951	FALSE	FALSE	FALSE	FALSE	-3.33	-3.76	-0.425	-1.85	1.48	1.9
NRRL3_00911	A2R3B1	NRRL3_00911	0.205843	0.0553823	0.441417	0.924	0.727	0.934	FALSE	FALSE	FALSE	FALSE	-1.98	-3.15	-1.17	-2.46	-0.483	0.69
NRRL3_00918	A2R3C0	NRRL3_00918	0.0926598	0.818238	0.136504	0.833	0.96	0.839	FALSE	FALSE	FALSE	FALSE	2.05	0.262	-1.79	1.15	-0.903	0.888
NRRL3_00920	A2R3C2	NRRL3_00920	0.0274804	0.236974	0.22329	0.513	0.903	0.889	FALSE	FALSE	FALSE	FALSE	2.13	1.05	-1.08	0.991	-1.14	-0.0581
NRRL3_00925	A2R3C7	NRRL3_00925	0.763104	0.749103	0.537209	0.978	0.957	0.943	FALSE	FALSE	FALSE	FALSE	0.145	-0.154	-0.299	0.699	0.553	0.853
NRRL3_00928	A2R3D3	NRRL3_00928	0.0329698	0.164161	0.363473	0.576	0.873	0.923	FALSE	FALSE	FALSE	FALSE	1.49	0.912	-0.58	1.02	-0.472	0.108
NRRL3_00935	A2R3E3	NRRL3_00935	0.790442	0.753074	0.563992	0.978	0.958	0.945	FALSE	FALSE	FALSE	FALSE	-0.287	0.34	0.626	0.789	1.08	0.449
NRRL3_00938	A2R3E5	NRRL3_00938	0.637179	0.342887	0.168002	0.974	0.925	0.862	FALSE	FALSE	FALSE	FALSE	0.302	-0.617	-0.919	-0.167	-0.469	0.45
NRRL3_00940	A2R3E9	NRRL3_00940	0.667086	0.269393	0.136851	0.975	0.911	0.839	FALSE	FALSE	FALSE	FALSE	0.632	-1.66	-2.29	-0.522	-1.15	1.14
NRRL3_00944	A2R3F2	NRRL3_00944	0.630554	0.51037	0.856093	0.973	0.944	0.96	FALSE	FALSE	FALSE	FALSE	-0.284	-0.39	-0.107	-0.15	0.133	0.24
NRRL3_00949	A2R3G0	NRRL3_00949	0.737062	0.614733	0.865317	0.977	0.951	0.96	FALSE	FALSE	FALSE	FALSE	-0.32	-0.482	-0.162	0.253	0.574	0.735
NRRL3_00950	A2R3G1	NRRL3_00950	0.344879	0.0461274	0.233358	0.953	0.691	0.892	FALSE	FALSE	FALSE	FALSE	-0.99	-2.25	-1.26	-1.44	-0.446	0.819
NRRL3_00951	A2R3G2	NRRL3_00951	0.949996	0.157831	0.142495	0.982	0.87	0.844	FALSE	FALSE	FALSE	FALSE	0.0274	-0.647	-0.674	0.136	0.109	0.783
NRRL3_00952	A2R3G3	NRRL3_00952	0.649811	0.799588	0.84008	0.974	0.959	0.959	FALSE	FALSE	FALSE	FALSE	0.315	0.175	-0.139	-0.137	-0.452	-0.313
NRRL3_00956	A2R3G8	NRRL3_00956	0.046551	0.0630484	0.86452	0.682	0.75	0.96	FALSE	FALSE	FALSE	FALSE	2.6	2.4	-0.203	1.16	-1.44	-1.24
NRRL3_00976	A2R3J7	NRRL3_00976	0.78321	0.164072	0.251921	0.978	0.873	0.898	FALSE	FALSE	FALSE	FALSE	-0.148	-0.784	-0.635	0.569	0.717	1.35
NRRL3_00990	A2R3L6	NRRL3_00990	0.362377	0.621875	0.666384	0.956	0.951	0.951	FALSE	FALSE	FALSE	FALSE	-1.51	-0.805	0.703	-0.557	0.951	0.248
NRRL3_00993	A2R3M0	NRRL3_00993	0.726107	0.739405	0.498151	0.977	0.957	0.939	FALSE	FALSE	FALSE	FALSE	0.484	-0.459	-0.943	0.392	-0.0924	0.851
NRRL3_00994	A2R3M2	NRRL3_00994	0.350585	0.127152	0.51319	0.954	0.848	0.941	FALSE	FALSE	FALSE	FALSE	1.04	1.76	0.719	1.25	0.208	-0.512
NRRL3_00995	A2R3M3	NRRL3_00995	0.865029	0.358853	0.281913	0.98	0.928	0.907	FALSE	FALSE	FALSE	FALSE	0.246	-1.35	-1.6	0.262	0.0162	1.61
NRRL3_01000	A2R3N0	NRRL3_01000	0.00458155	0.0426581	0.234531	0.0802	0.675	0.893	FALSE	FALSE	FALSE	FALSE	3.02	1.95	-1.07	2.02	-1	0.0683
NRRL3_01001	A2R3N1	NRRL3_01001	0.57853	0.825248	0.735621	0.971	0.96	0.955	FALSE	FALSE	FALSE	FALSE	1.02	0.405	-0.62	-0.259	-1.28	-0.664
NRRL3_01004	A2R3N5	NRRL3_01004	0.938445	0.626087	0.680992	0.982	0.952	0.952	FALSE	FALSE	FALSE	FALSE	-0.0354	-0.225	-0.189	0.202	0.238	0.427
NRRL3_01007	A2R3N8	NRRL3_01007	0.107639	0.169739	0.782821	0.856	0.876	0.957	FALSE	FALSE	FALSE	FALSE	1.1	0.926	-0.178	1.19	0.0883	0.266
NRRL3_01010	A2R3P1	NRRL3_01010	0.313159	0.606865	0.608333	0.949	0.95	0.948	FALSE	FALSE	FALSE	FALSE	0.615	0.308	-0.307	1.04	0.426	0.733
NRRL3_01012	A2R3P3	NRRL3_01012	0.934822	0.778826	0.841954	0.982	0.959	0.959	FALSE	FALSE	FALSE	FALSE	-0.117	-0.403	-0.286	0.902	1.02	1.31
NRRL3_01014	A2R3P5	NRRL3_01014	0.546854	0.363292	0.749909	0.97	0.928	0.956	FALSE	FALSE	FALSE	FALSE	0.348	0.531	0.183	0.0673	-0.281	-0.464
NRRL3_01017	A2R3Q0	NRRL3_01017	0.232983	0.313135	0.841148	0.932	0.92	0.959	FALSE	FALSE	FALSE	FALSE	1.55	1.3	-0.253	2.57	1.02	1.27
NRRL3_01022	A2R3Q6	NRRL3_01022	0.316401	0.951508	0.289925	0.949	0.964	0.909	FALSE	FALSE	FALSE	FALSE	0.61	-0.0361	-0.646	0.14	-0.47	0.176
NRRL3_01030	A2R3R9	NRRL3_01030	0.305872	0.557055	0.64866	0.948	0.947	0.95	FALSE	FALSE	FALSE	FALSE	0.787	0.444	-0.343	0.135	-0.652	-0.308
NRRL3_01034	A2R3S3	NRRL3_01034	0.029564	0.878895	0.0389481	0.539	0.962	0.605	FALSE	FALSE	FALSE	FALSE	4.62	0.288	-4.33	2.17	-2.45	1.89
NRRL3_01036	A2R3S5	NRRL3_01036	0.466585	0.0539914	0.188034	0.965	0.722	0.873	FALSE	FALSE	FALSE	FALSE	-1.07	-3.06	-1.99	-0.51	0.561	2.55
NRRL3_01039	A2R3S8	NRRL3_01039	0.587756	0.743969	0.82726	0.972	0.957	0.959	FALSE	FALSE	FALSE	FALSE	-0.61	-0.366	0.244	-1.26	-0.654	-0.898
NRRL3_01040	A2R3T0	NRRL3_01040	0.994686	0.375074	0.371694	0.983	0.93	0.924	FALSE	FALSE	FALSE	FALSE	-0.00503	0.683	0.688	1.12	1.12	0.433
NRRL3_01045	A2R3T5	NRRL3_01045	0.429042	0.374172	0.918071	0.962	0.93	0.962	FALSE	FALSE	FALSE	FALSE	-1.04	-1.17	-0.133	-0.226	0.812	0.945
NRRL3_01046	A2R3T6	NRRL3_01046	0.163909	0.121352	0.854844	0.905	0.843	0.96	FALSE	FALSE	FALSE	FALSE	-1.35	-1.52	-0.17	-0.432	0.92	1.09
NRRL3_01053	A2R3U4	NRRL3_01053	0.0853718	0.141379	0.765406	0.819	0.859	0.956	FALSE	FALSE	FALSE	FALSE	1.56	1.31	-0.253	1.6	0.0361	0.289
NRRL3_01056	A2R3U8	NRRL3_01056	0.932021	0.474075	0.425002	0.982	0.941	0.932	FALSE	FALSE	FALSE	TRUE	0.0537	-0.456	-0.51	1.27	1.22	1.73
NRRL3_01065	A2R3W9	NRRL3_01065	0.487029	0.759328	0.323704	0.966	0.958	0.916	FALSE	FALSE	FALSE	FALSE	0.961	-0.42	-1.38	-0.964	-1.93	-0.545
NRRL3_01069	A2R3X3	NRRL3_01069	0.372938	0.865437	0.29392	0.957	0.962	0.91	FALSE	FALSE	FALSE	TRUE	-0.825	0.154	0.979	-2.07	-1.24	-2.22
NRRL3_01073	A2R3X7	NRRL3_01073	0.84949	0.485494	0.608312	0.98	0.942	0.948	FALSE	FALSE	FALSE	FALSE	-0.201	-0.746	-0.545	-1.6	-1.4	-0.858
NRRL3_01078	A2R3Y2	NRRL3_01078	0.0921014	0.0961143	0.980138	0.832	0.814	0.964	FALSE	FALSE	FALSE	FALSE	-2.79	-2.75	0.0385	-1	1.79	1.75
NRRL3_01088	A2R3Z4	NRRL3_01088	0.620764	0.560742	0.29117	0.973	0.948	0.909	FALSE	FALSE	FALSE	FALSE	0.704	-0.83	-1.53	-0.838	-1.54	-0.00798
NRRL3_01091	A2R3Z8	NRRL3_01091	0.656747	0.172471	0.337544	0.974	0.878	0.919	FALSE	FALSE	FALSE	FALSE	0.718	2.29	1.58	2.4	1.68	0.102
NRRL3_01101	A2R410	NRRL3_01101	0.629223	0.75531	0.431755	0.973	0.958	0.932	FALSE	FALSE	FALSE	FALSE	-0.335	0.215	0.55	1.15	1.48	0.932
NRRL3_01103	A2R412	NRRL3_01103	0.951071	0.5711	0.531141	0.982	0.948	0.942	FALSE	FALSE	FALSE	FALSE	-0.0486	0.452	0.5	0.401	0.449	-0.051
NRRL3_01106	A2R414	NRRL3_01106	0.450063	0.544863	0.876991	0.964	0.946	0.961	FALSE	FALSE	FALSE	FALSE	-1.02	-0.817	0.207	-0.758	0.266	0.0591
NRRL3_01107	A2R415	NRRL3_01107	0.514448	0.458062	0.177057	0.968	0.939	0.867	FALSE	FALSE	FALSE	FALSE	1.05	-1.2	-2.25	0.387	-0.663	1.58
NRRL3_01113	A2R422	NRRL3_01113	0.00670689	0.296512	0.0469561	0.133	0.917	0.65	FALSE	FALSE	FALSE	FALSE	-1.66	-0.544	1.11	-0.74	0.916	-0.196
NRRL3_01115	A2R424	NRRL3_01115	0.382949	0.831236	0.504137	0.958	0.961	0.94	FALSE	FALSE	FALSE	FALSE	0.757	0.182	-0.575	0.497	-0.26	0.316
NRRL3_01117	A2R426	NRRL3_01117	0.111164	0.368635	0.443367	0.86	0.929	0.934	FALSE	FALSE	FALSE	FALSE	-1.1	-0.597	0.506	0.578	1.68	1.18
NRRL3_01118	A2R427	NRRL3_01118	0.983001	0.728641	0.712837	0.982	0.957	0.954	FALSE	FALSE	FALSE	FALSE	-0.0114	0.186	0.197	0.475	0.486	0.289
NRRL3_01121	A2R436	NRRL3_01121	0.644879	0.298833	0.146122	0.974	0.918	0.847	FALSE	FALSE	FALSE	FALSE	0.703	-1.62	-2.32	-0.571	-1.27	1.05
NRRL3_01126	A2R441	NRRL3_01126	0.0231952	0.0435918	0.000466077	0.457	0.68	0.00954	FALSE	FALSE	TRUE	TRUE	2.71	-2.34	-5.05	0.247	-2.46	2.59
NRRL3_01127	A2R443	NRRL3_01127	0.224748	0.155872	0.0170323	0.93	0.869	0.416	FALSE	FALSE	FALSE	TRUE	0.711	-0.842	-1.55	-1.46	-2.17	-0.618
NRRL3_01128	A2R445	NRRL3_01128	0.630879	0.356485	0.173219	0.974	0.927	0.865	FALSE	FALSE	FALSE	FALSE	0.512	-0.998	-1.51	0.0513	-0.461	1.05
NRRL3_01129	A2R446	NRRL3_01129	0.71335	0.439099	0.678432	0.976	0.937	0.952	FALSE	FALSE	FALSE	FALSE	0.235	0.501	0.266	0.283	0.0475	-0.218
NRRL3_01136	A2R453	NRRL3_01136	0.181015	0.193342	0.966723	0.913	0.887	0.964	FALSE	FALSE	FALSE	FALSE	1.37	1.33	-0.041	2.67	1.3	1.34
NRRL3_01147	A2R466	NRRL3_01147	0.817447	0.897577	0.9185	0.979	0.963	0.962	FALSE	FALSE	FALSE	FALSE	0.142	0.0789	-0.0627	1.13	0.99	1.05
NRRL3_01150	A2R469	NRRL3_01150	0.262906	0.882711	0.32556	0.94	0.962	0.916	FALSE	FALSE	FALSE	FALSE	1.56	0.2	-1.36	0.749	-0.814	0.549
NRRL3_01157	A2R476	NRRL3_01157	0.648094	0.30986	0.56353	0.974	0.92	0.945	FALSE	FALSE	FALSE	FALSE	0.402	0.911	0.51	0.442	0.0402	-0.47
NRRL3_01188	A2R4A8	NRRL3_01188	0.824806	0.702498	0.548677	0.979	0.955	0.944	FALSE	FALSE	FALSE	FALSE	0.214	-0.37	-0.584	0.742	0.528	1.11
NRRL3_01234	A2RBK6	NRRL3_01234	0.85784	0.843706	0.707408	0.98	0.961	0.954	FALSE	FALSE	FALSE	FALSE	-0.161	0.177	0.338	0.979	1.14	0.801
NRRL3_01235	A2RBK8	NRRL3_01235	0.715055	0.268215	0.151692	0.976	0.911	0.851	FALSE	FALSE	FALSE	FALSE	0.359	-1.12	-1.48	0.599	0.24	1.72
NRRL3_01239	A2RBL4	NRRL3_01239	0.0569829	0.0317672	0.745311	0.735	0.608	0.955	FALSE	FALSE	FALSE	FALSE	2.33	2.7	0.366	1.4	-0.939	-1.3
NRRL3_01298	A2R245	NRRL3_01298	0.204736	0.251033	0.89387	0.923	0.907	0.961	FALSE	FALSE	FALSE	FALSE	-3.13	-2.82	0.317	-0.615	2.52	2.2
NRRL3_01336	A2R1Z6	NRRL3_01336	0.867832	0.490234	0.395568	0.98	0.942	0.928	FALSE	FALSE	FALSE	FALSE	0.201	-0.844	-1.05	-1.41	-1.61	-0.561
NRRL3_01338	A2R1Z4	NRRL3_01338	0.00268531	0.113165	0.0560168	0.0349	0.835	0.69	TRUE	FALSE	FALSE	TRUE	-2.01	-0.896	1.11	-0.959	1.05	-0.0632
NRRL3_01348	A2R1X4	NRRL3_01348	0.275538	0.431026	0.747496	0.942	0.937	0.956	FALSE	FALSE	FALSE	FALSE	1.51	1.08	-0.434	-0.838	-2.35	-1.91
NRRL3_01350	A2R1X0	NRRL3_01350	0.0309837	0.438063	0.123299	0.555	0.937	0.826	FALSE	FALSE	FALSE	FALSE	4.02	1.31	-2.71	2.57	-1.44	1.27
NRRL3_01368	A2R1U3	NRRL3_01368	0.977043	0.998425	0.975468	0.982	0.966	0.964	FALSE	FALSE	FALSE	FALSE	-0.0377	0.00259	0.0403	-1.21	-1.17	-1.21
NRRL3_01400	A2R1Q6	NRRL3_01400	0.249657	0.321133	0.863071	0.937	0.922	0.96	FALSE	FALSE	FALSE	FALSE	-2.36	-2.02	0.343	-0.864	1.5	1.15
NRRL3_01405	A2R1P9	NRRL3_01405	0.279449	0.501564	0.666405	0.943	0.943	0.951	FALSE	FALSE	FALSE	FALSE	1.54	0.939	-0.599	-0.52	-2.06	-1.46
NRRL3_01410	A2R1P2	NRRL3_01410	0.618573	0.329331	0.621152	0.973	0.923	0.949	FALSE	FALSE	FALSE	FALSE	-0.727	-1.45	-0.722	-1.76	-1.03	-0.312
NRRL3_01411	A2R1P1	NRRL3_01411	0.836812	0.176779	0.126329	0.98	0.88	0.829	FALSE	FALSE	FALSE	FALSE	0.167	-1.14	-1.31	0.407	0.24	1.55
NRRL3_01425	A2R1M4	NRRL3_01425	0.102471	0.118102	0.933002	0.849	0.84	0.963	FALSE	FALSE	FALSE	FALSE	-1.62	-1.54	0.0783	-2.77	-1.15	-1.23
NRRL3_01430	A2R1L7	NRRL3_01430	0.603899	0.848707	0.481011	0.972	0.961	0.938	FALSE	FALSE	FALSE	TRUE	-0.237	0.0866	0.324	1.47	1.71	1.39
NRRL3_01431	A2R1L6	NRRL3_01431	0.814078	0.628579	0.475718	0.979	0.952	0.937	FALSE	FALSE	FALSE	TRUE	0.188	-0.388	-0.575	1.9	1.72	2.29
NRRL3_01440	A2R1K3	NRRL3_01440	0.234201	0.0863896	0.544762	0.933	0.8	0.943	FALSE	FALSE	FALSE	FALSE	-2.18	-3.26	-1.08	-2	0.172	1.25
NRRL3_01462	A2R1H6	NRRL3_01462	0.932109	0.803955	0.739191	0.982	0.96	0.955	FALSE	FALSE	FALSE	FALSE	0.114	-0.332	-0.445	-1.07	-1.19	-0.74
NRRL3_01468	A2R1H1	NRRL3_01468	0.42642	0.629615	0.213088	0.962	0.952	0.885	FALSE	FALSE	FALSE	FALSE	-0.437	0.262	0.699	-0.334	0.103	-0.596
NRRL3_01477	A2R1G3	NRRL3_01477	0.359016	0.352362	0.0801028	0.955	0.927	0.76	FALSE	FALSE	FALSE	TRUE	-0.462	0.469	0.932	2.11	2.57	1.64
NRRL3_01478	A2R1G2	NRRL3_01478	0.747042	0.9119	0.831765	0.977	0.963	0.959	FALSE	FALSE	FALSE	FALSE	-0.19	-0.0652	0.125	0.0892	0.28	0.154
NRRL3_01479	A2R1G1	NRRL3_01479	0.966282	0.0882556	0.0948999	0.982	0.803	0.788	FALSE	FALSE	FALSE	FALSE	-0.076	-3.29	-3.21	-0.687	-0.611	2.6
NRRL3_01481	A2R1F8	NRRL3_01481	0.89231	0.61142	0.521957	0.981	0.951	0.941	FALSE	FALSE	FALSE	FALSE	-0.0648	0.245	0.309	0.0702	0.135	-0.174
NRRL3_01482	A2R1F7	NRRL3_01482	0.84942	0.427231	0.541527	0.98	0.936	0.943	FALSE	FALSE	FALSE	FALSE	-0.241	-1.02	-0.78	-0.662	-0.422	0.358
NRRL3_01488	A2R1F0	NRRL3_01488	0.22645	0.450017	0.628136	0.93	0.939	0.949	FALSE	FALSE	FALSE	FALSE	1.34	0.82	-0.521	0.586	-0.756	-0.234
NRRL3_01498	A2R1D9	NRRL3_01498	0.69562	0.0714669	0.0355101	0.976	0.771	0.582	FALSE	FALSE	FALSE	FALSE	0.522	-2.59	-3.12	-1.21	-1.73	1.38
NRRL3_01509	A2R1C7	NRRL3_01509	0.642996	0.740585	0.431778	0.974	0.957	0.932	FALSE	FALSE	FALSE	FALSE	-0.341	0.243	0.584	0.482	0.823	0.239
NRRL3_01511	A2R1C5	NRRL3_01511	0.529405	0.12409	0.331408	0.969	0.845	0.917	FALSE	FALSE	FALSE	FALSE	0.739	1.89	1.16	-0.605	-1.34	-2.5
NRRL3_01523	A2R1B3	NRRL3_01523	0.107886	0.0931285	0.931193	0.856	0.81	0.963	FALSE	FALSE	FALSE	FALSE	-3.03	-3.18	-0.153	-2.53	0.494	0.646
NRRL3_01525	A2R1B1	NRRL3_01525	0.124255	0.107848	0.932818	0.875	0.829	0.963	FALSE	FALSE	FALSE	FALSE	-1.87	-1.97	-0.097	-0.557	1.31	1.41
NRRL3_01526	A2R1B0	NRRL3_01526	0.033384	0.565319	0.0116174	0.58	0.948	0.328	FALSE	FALSE	FALSE	FALSE	3.16	-0.77	-3.93	0.89	-2.27	1.66
NRRL3_01529	A2R1A6	NRRL3_01529	0.742694	0.652713	0.902112	0.977	0.953	0.962	FALSE	FALSE	FALSE	FALSE	0.246	0.338	0.0921	0.936	0.689	0.597
NRRL3_01530	A2R1A5	NRRL3_01530	0.15512	0.0397274	0.437003	0.899	0.66	0.933	FALSE	FALSE	FALSE	FALSE	0.909	1.39	0.48	1.27	0.366	-0.114
NRRL3_01536	A2R195	NRRL3_01536	0.755135	0.0103885	0.0183738	0.978	0.311	0.435	FALSE	FALSE	FALSE	FALSE	-0.44	-4.24	-3.8	-1.21	-0.77	3.03
NRRL3_01537	A2R194	NRRL3_01537	0.758177	0.467786	0.67093	0.978	0.94	0.952	FALSE	FALSE	FALSE	FALSE	-0.176	-0.42	-0.244	-0.255	-0.0783	0.166
NRRL3_01541	A2R191	NRRL3_01541	0.041149	0.0740551	0.741105	0.646	0.777	0.955	FALSE	FALSE	FALSE	FALSE	-1.38	-1.18	0.202	-0.449	0.929	0.727
NRRL3_01548	A2R180	NRRL3_01548	0.197527	0.0675246	0.524844	0.92	0.762	0.942	FALSE	FALSE	FALSE	FALSE	1.06	1.57	0.507	1.16	0.0991	-0.408
NRRL3_01556	A2R165	NRRL3_01556	0.307233	0.0747211	0.0113035	0.948	0.778	0.322	FALSE	FALSE	FALSE	FALSE	1.21	-2.22	-3.43	0.0893	-1.12	2.31
NRRL3_01557	A2R164	NRRL3_01557	0.179553	0.121103	0.809584	0.913	0.843	0.958	FALSE	FALSE	FALSE	FALSE	-1.75	-2.05	-0.301	-1.24	0.511	0.812
NRRL3_01559	A2R162	NRRL3_01559	0.0994475	0.013476	0.277869	0.844	0.38	0.906	FALSE	FALSE	FALSE	FALSE	2.28	3.73	1.45	0.753	-1.53	-2.97
NRRL3_01560	A2R161	NRRL3_01560	0.481027	0.416037	0.909886	0.966	0.935	0.962	FALSE	FALSE	FALSE	FALSE	-1.26	-1.46	-0.199	-0.638	0.618	0.818
NRRL3_01563	A2R157	NRRL3_01563	0.051556	0.363904	0.241771	0.71	0.928	0.895	FALSE	FALSE	FALSE	FALSE	2.57	1.11	-1.46	0.669	-1.9	-0.445
NRRL3_01577	A2Q7B3	NRRL3_01577	0.309139	0.565132	0.125338	0.948	0.948	0.828	FALSE	FALSE	FALSE	FALSE	1.59	-0.886	-2.48	0.863	-0.73	1.75
NRRL3_01579	A2Q7B5	NRRL3_01579	0.784803	0.487868	0.339957	0.978	0.942	0.919	FALSE	FALSE	FALSE	TRUE	-0.112	0.288	0.4	1.1	1.22	0.817
NRRL3_01580	A2Q7B6	NRRL3_01580	0.910309	0.165835	0.138044	0.981	0.874	0.84	FALSE	FALSE	FALSE	FALSE	-0.0529	0.681	0.734	1.02	1.07	0.339
NRRL3_01584	A2Q7C0	NRRL3_01584	0.836761	0.975981	0.860288	0.98	0.965	0.96	FALSE	FALSE	FALSE	FALSE	-0.122	-0.0179	0.105	0.223	0.345	0.241
NRRL3_01585	A2Q7C1	NRRL3_01585	0.395002	0.718166	0.616805	0.959	0.956	0.948	FALSE	FALSE	FALSE	FALSE	-1.13	-0.472	0.656	-1.95	-0.822	-1.48
NRRL3_01586	A2Q7C2	NRRL3_01586	0.743434	0.629541	0.87539	0.977	0.952	0.961	FALSE	FALSE	FALSE	FALSE	-0.22	-0.326	-0.105	1	1.22	1.33
NRRL3_01589	A2Q7C9	NRRL3_01589	0.000281911	0.034173	0.0167007	0.000481	0.625	0.411	TRUE	FALSE	FALSE	TRUE	4.24	1.96	-2.28	1.71	-2.52	-0.242
NRRL3_01593	A2Q7C6	NRRL3_01593	0.175128	0.257542	0.803089	0.911	0.908	0.958	FALSE	FALSE	FALSE	FALSE	-0.697	-0.574	0.123	-0.135	0.562	0.439
NRRL3_01610	A2Q7E3	NRRL3_01610	0.548438	0.261975	0.58444	0.97	0.909	0.946	FALSE	FALSE	FALSE	FALSE	0.479	0.915	0.436	0.369	-0.11	-0.546
NRRL3_01620	A2Q7F1	NRRL3_01620	0.528465	0.923196	0.469261	0.969	0.964	0.937	FALSE	FALSE	FALSE	TRUE	0.341	-0.0516	-0.392	1.59	1.25	1.65
NRRL3_01629	A2Q7G0	NRRL3_01629	0.195364	0.00217158	0.0246189	0.92	0.0633	0.505	FALSE	FALSE	FALSE	FALSE	0.957	2.76	1.81	2.03	1.08	-0.732
NRRL3_01647	A2Q7H9	NRRL3_01647	0.68497	0.746108	0.4698	0.975	0.957	0.937	FALSE	FALSE	FALSE	FALSE	0.713	-0.568	-1.28	0.353	-0.361	0.921
NRRL3_01648	A2Q7I0	NRRL3_01648	0.355657	0.714696	0.207535	0.955	0.956	0.882	FALSE	FALSE	FALSE	TRUE	0.672	-0.261	-0.933	-1.51	-2.18	-1.25
NRRL3_01652	A2Q7I7	NRRL3_01652	0.609975	0.0056224	0.014277	0.973	0.181	0.373	FALSE	FALSE	FALSE	FALSE	-0.697	-4.56	-3.86	-3.66	-2.97	0.898
NRRL3_01673	A2Q7K9	NRRL3_01673	0.50784	0.844206	0.638364	0.968	0.961	0.95	FALSE	FALSE	FALSE	FALSE	-0.461	-0.135	0.325	-0.055	0.406	0.0804
NRRL3_01729	A2Q7M2	NRRL3_01729	0.996184	0.194786	0.193329	0.983	0.888	0.876	FALSE	FALSE	FALSE	FALSE	-0.00323	0.913	0.916	1.67	1.67	0.755
NRRL3_01745	A2Q7N8	NRRL3_01745	0.829292	0.524003	0.39827	0.979	0.945	0.928	FALSE	FALSE	FALSE	FALSE	0.199	-0.593	-0.792	0.476	0.277	1.07
NRRL3_01749	A2Q7P2	NRRL3_01749	0.590447	0.890337	0.501225	0.972	0.963	0.94	FALSE	FALSE	FALSE	FALSE	-0.784	0.2	0.984	-2.03	-1.25	-2.23
NRRL3_01759	A2Q7Q3	NRRL3_01759	0.665423	0.853329	0.539311	0.975	0.961	0.943	FALSE	FALSE	FALSE	FALSE	0.451	-0.192	-0.643	-1.27	-1.72	-1.07
NRRL3_01760	A2Q7Q4	NRRL3_01760	0.993843	0.939759	0.945898	0.983	0.964	0.963	FALSE	FALSE	FALSE	FALSE	-0.00457	-0.0447	-0.0402	0.703	0.708	0.748
NRRL3_01774	A2Q7S0	NRRL3_01774	0.659093	0.570711	0.898071	0.975	0.948	0.961	FALSE	FALSE	FALSE	FALSE	-0.704	-0.908	-0.204	-1.8	-1.1	-0.892
NRRL3_01776	A2Q7S3	NRRL3_01776	0.00941938	0.0268226	0.568931	0.195	0.566	0.945	FALSE	FALSE	FALSE	FALSE	-3.5	-2.85	0.654	-3.31	0.187	-0.467
NRRL3_01782	A2Q7T0	NRRL3_01782	0.246584	0.523429	0.583427	0.936	0.945	0.946	FALSE	FALSE	FALSE	TRUE	-1.03	-0.555	0.476	-2.6	-1.57	-2.05
NRRL3_01783	A2Q7T1	NRRL3_01783	0.664429	0.171118	0.330208	0.975	0.877	0.917	FALSE	FALSE	FALSE	TRUE	0.244	0.801	0.558	-0.943	-1.19	-1.74
NRRL3_01787	A2Q7T5	NRRL3_01787	0.0358483	0.0185301	0.717419	0.603	0.467	0.954	FALSE	FALSE	FALSE	FALSE	2.27	2.62	0.352	0.0953	-2.17	-2.53
NRRL3_01813	A2Q7V7	NRRL3_01813	0.0431637	0.0674449	0.801937	0.66	0.762	0.958	FALSE	FALSE	FALSE	FALSE	2.14	1.9	-0.24	1.77	-0.369	-0.129
NRRL3_01822	A2Q7W6	NRRL3_01822	0.341764	0.66442	0.594662	0.953	0.954	0.947	FALSE	FALSE	FALSE	FALSE	-0.91	-0.408	0.502	-0.227	0.683	0.181
NRRL3_01830	A2Q7X3	NRRL3_01830	0.690923	0.576604	0.870276	0.976	0.949	0.96	FALSE	FALSE	FALSE	FALSE	-0.559	-0.789	-0.229	-0.949	-0.389	-0.16
NRRL3_01834	A2Q7X8	NRRL3_01834	0.25054	0.184787	0.0235618	0.937	0.884	0.495	FALSE	FALSE	FALSE	FALSE	1.38	-1.61	-2.99	-1.16	-2.54	0.444
NRRL3_01835	A2Q7X9	NRRL3_01835	0.798798	0.340773	0.47791	0.979	0.925	0.937	FALSE	FALSE	FALSE	FALSE	-0.21	-0.799	-0.59	-0.44	-0.23	0.36
NRRL3_01837	A2Q7Y1	NRRL3_01837	0.307788	0.11202	0.523758	0.948	0.834	0.942	FALSE	FALSE	FALSE	FALSE	-1.03	-1.67	-0.635	-1.19	-0.154	0.482
NRRL3_01843	A2Q7Y9	NRRL3_01843	0.258677	0.0274003	0.203538	0.939	0.571	0.881	FALSE	FALSE	FALSE	FALSE	-0.808	-1.73	-0.918	0.0281	0.837	1.75
NRRL3_01847	A2Q7Z6	NRRL3_01847	0.629837	0.466901	0.801224	0.973	0.94	0.958	FALSE	FALSE	FALSE	FALSE	0.52	0.791	0.271	0.449	-0.0712	-0.342
NRRL3_01852	A2Q805	NRRL3_01852	0.555448	0.412388	0.811795	0.97	0.935	0.958	FALSE	FALSE	FALSE	FALSE	0.33	0.462	0.132	0.0234	-0.306	-0.439
NRRL3_01861	A2Q816	NRRL3_01861	0.358967	0.894798	0.428507	0.955	0.963	0.932	FALSE	FALSE	FALSE	FALSE	-0.805	-0.114	0.691	-1.07	-0.264	-0.956
NRRL3_01867	A2Q823	NRRL3_01867	0.758683	0.392544	0.576833	0.978	0.932	0.946	FALSE	FALSE	FALSE	FALSE	0.188	0.53	0.342	0.611	0.424	0.0816
NRRL3_01869	A2Q826	NRRL3_01869	0.380992	0.726439	0.590798	0.958	0.957	0.947	FALSE	FALSE	FALSE	FALSE	-0.758	-0.298	0.46	0.401	1.16	0.699
NRRL3_01870	A2Q827	NRRL3_01870	0.720873	0.0649334	0.120264	0.977	0.755	0.822	FALSE	FALSE	FALSE	FALSE	0.164	0.916	0.752	0.699	0.536	-0.216
NRRL3_01874	A2Q831	NRRL3_01874	0.686598	0.0598715	0.0289367	0.975	0.741	0.54	FALSE	FALSE	FALSE	FALSE	0.846	-4.28	-5.13	-0.464	-1.31	3.82
NRRL3_01876	A2Q833	NRRL3_01876	0.944276	0.277269	0.249963	0.982	0.913	0.898	FALSE	FALSE	FALSE	FALSE	0.0357	-0.57	-0.606	-0.474	-0.509	0.0968
NRRL3_01887	A2Q844	NRRL3_01887	0.436077	0.957535	0.466803	0.963	0.965	0.936	FALSE	FALSE	FALSE	FALSE	0.777	0.0523	-0.724	1.77	0.994	1.72
NRRL3_01891	A2Q848	NRRL3_01891	0.796261	0.883195	0.686195	0.979	0.962	0.952	FALSE	FALSE	FALSE	FALSE	-0.154	0.0873	0.241	0.439	0.592	0.352
NRRL3_01892	A2Q849	NRRL3_01892	0.0220357	0.231766	0.189164	0.441	0.901	0.874	FALSE	FALSE	FALSE	FALSE	2	0.948	-1.05	1.06	-0.94	0.109
NRRL3_01895	A2Q852	NRRL3_01895	0.901818	0.0221057	0.0276723	0.981	0.515	0.531	FALSE	FALSE	FALSE	FALSE	0.0562	1.19	1.13	0.745	0.689	-0.44
NRRL3_01897	A2Q854	NRRL3_01897	0.384421	0.0950006	0.376664	0.958	0.813	0.925	FALSE	FALSE	FALSE	FALSE	0.449	0.906	0.457	0.714	0.265	-0.192
NRRL3_01902	A2Q859	NRRL3_01902	0.896858	0.666539	0.576616	0.981	0.954	0.946	FALSE	FALSE	FALSE	FALSE	-0.0971	0.324	0.421	0.0336	0.131	-0.29
NRRL3_01905	A2Q862	NRRL3_01905	0.10778	0.893633	0.134799	0.856	0.963	0.837	FALSE	FALSE	FALSE	FALSE	2.06	0.161	-1.89	1.58	-0.474	1.42
NRRL3_01915	A2Q873	NRRL3_01915	0.139382	0.1885	0.851585	0.888	0.885	0.96	FALSE	FALSE	FALSE	FALSE	-1.84	-1.62	0.221	-1.05	0.791	0.569
NRRL3_01916	A2Q874	NRRL3_01916	0.340633	0.944655	0.374787	0.953	0.964	0.925	FALSE	FALSE	FALSE	FALSE	1.8	0.128	-1.67	0.201	-1.59	0.0731
NRRL3_01925	A2Q883	NRRL3_01925	0.396211	0.149993	0.0334539	0.959	0.865	0.57	FALSE	FALSE	FALSE	FALSE	1.12	-1.97	-3.1	-0.518	-1.64	1.45
NRRL3_01927	A2Q887	NRRL3_01927	0.235257	0.513852	0.572792	0.933	0.944	0.945	FALSE	FALSE	FALSE	FALSE	0.674	0.362	-0.312	-0.162	-0.836	-0.524
NRRL3_01929	A2Q889	NRRL3_01929	0.189785	0.700839	0.100718	0.917	0.955	0.797	FALSE	FALSE	FALSE	TRUE	1.71	-0.483	-2.2	-2.88	-4.59	-2.39
NRRL3_01936	A2Q896	NRRL3_01936	0.11123	0.41919	0.390985	0.861	0.935	0.927	FALSE	FALSE	FALSE	FALSE	-2.77	-1.34	1.43	-1.47	1.31	-0.122
NRRL3_01937	A2Q897	NRRL3_01937	0.997282	0.954955	0.952242	0.983	0.965	0.963	FALSE	FALSE	FALSE	FALSE	-0.00224	0.0371	0.0393	-0.324	-0.322	-0.361
NRRL3_01938	A2Q898	NRRL3_01938	0.656267	0.144865	0.289752	0.974	0.862	0.909	FALSE	FALSE	FALSE	FALSE	-0.281	-0.963	-0.682	0.369	0.65	1.33
NRRL3_01939	A2Q899	NRRL3_01939	0.628563	0.347103	0.167058	0.973	0.926	0.861	FALSE	FALSE	FALSE	FALSE	-0.325	0.641	0.966	-0.103	0.222	-0.745
NRRL3_01940	A2Q8A0	NRRL3_01940	0.361836	0.0620364	0.284029	0.956	0.748	0.907	FALSE	FALSE	FALSE	FALSE	0.582	1.27	0.688	1.01	0.431	-0.257
NRRL3_01950	A2Q8B3	NRRL3_01950	0.673343	0.141633	0.274268	0.975	0.859	0.905	FALSE	FALSE	FALSE	FALSE	-0.257	-0.941	-0.684	-0.446	-0.189	0.495
NRRL3_01952	A2Q8B5	NRRL3_01952	0.0268795	0.0337983	0.89953	0.506	0.623	0.962	FALSE	FALSE	FALSE	FALSE	-2.16	-2.05	0.109	-2.23	-0.0723	-0.182
NRRL3_01954	A2Q8B7	NRRL3_01954	0.955559	0.00605729	0.00547876	0.982	0.194	0.185	FALSE	FALSE	FALSE	FALSE	0.0424	-2.52	-2.57	-0.954	-0.996	1.57
NRRL3_01955	A2Q8B8	NRRL3_01955	0.965973	0.739135	0.771332	0.982	0.957	0.957	FALSE	FALSE	FALSE	FALSE	-0.0871	-0.682	-0.595	0.343	0.43	1.02
NRRL3_01962	A2Q8D2	NRRL3_01962	0.19782	0.671399	0.0983254	0.921	0.954	0.794	FALSE	FALSE	FALSE	FALSE	-1.37	0.434	1.8	-0.0527	1.31	-0.487
NRRL3_01967	P0C951	NRRL3_01967	0.68345	0.869249	0.806991	0.975	0.962	0.958	FALSE	FALSE	FALSE	FALSE	-0.239	-0.0962	0.143	0.199	0.438	0.295
NRRL3_01968	A2Q8F1	NRRL3_01968	0.905495	0.639064	0.558255	0.981	0.952	0.944	FALSE	FALSE	FALSE	FALSE	0.124	-0.494	-0.619	-0.765	-0.889	-0.271
NRRL3_01972	A2Q8E7	NRRL3_01972	0.907581	0.99744	0.910122	0.981	0.966	0.962	FALSE	FALSE	FALSE	FALSE	0.217	0.00599	-0.211	0.0468	-0.17	0.0408
NRRL3_01976	A2Q8G2	NRRL3_01976	0.457531	0.341486	0.82663	0.964	0.925	0.959	FALSE	FALSE	FALSE	FALSE	0.42	0.543	0.122	0.926	0.506	0.383
NRRL3_01977	A2Q8G3	NRRL3_01977	0.0368645	0.040776	0.955359	0.612	0.665	0.963	FALSE	FALSE	FALSE	FALSE	-1.09	-1.06	0.0263	-0.656	0.434	0.408
NRRL3_01978	A2Q8G4	NRRL3_01978	0.768503	0.538504	0.369127	0.978	0.946	0.924	FALSE	FALSE	FALSE	FALSE	0.183	-0.386	-0.569	0.403	0.22	0.789
NRRL3_01979	A2Q8G5	NRRL3_01979	0.443596	0.462942	0.148268	0.963	0.94	0.848	FALSE	FALSE	FALSE	FALSE	1.57	-1.5	-3.07	-0.148	-1.72	1.36
NRRL3_01980	A2Q8G7	NRRL3_01980	0.244444	0.73381	0.1428	0.935	0.957	0.844	FALSE	FALSE	FALSE	FALSE	1.01	-0.287	-1.3	0.441	-0.57	0.728
NRRL3_01982	A2Q8G9	NRRL3_01982	0.127137	0.473928	0.382767	0.878	0.941	0.926	FALSE	FALSE	FALSE	FALSE	2.01	0.904	-1.11	1.42	-0.596	0.512
NRRL3_01983	A2Q8H0	NRRL3_01983	0.391446	0.799401	0.273616	0.959	0.959	0.905	FALSE	FALSE	FALSE	FALSE	-2	0.583	2.58	-0.16	1.84	-0.743
NRRL3_01991	A2Q8I1	NRRL3_01991	0.996018	0.352277	0.354713	0.983	0.927	0.922	FALSE	FALSE	FALSE	FALSE	0.00234	0.444	0.442	0.0241	0.0218	-0.42
NRRL3_02002	A2Q8J7	NRRL3_02002	0.925623	0.617635	0.554774	0.981	0.951	0.944	FALSE	FALSE	FALSE	FALSE	-0.0844	0.454	0.539	0.855	0.939	0.401
NRRL3_02003	A2Q8J8	NRRL3_02003	0.165621	0.869782	0.126625	0.906	0.962	0.829	FALSE	FALSE	FALSE	FALSE	1.69	-0.191	-1.89	1.17	-0.523	1.36
NRRL3_02006	A2Q8K1	NRRL3_02006	0.200982	0.0873496	0.615539	0.922	0.801	0.948	FALSE	FALSE	FALSE	FALSE	-0.763	-1.05	-0.29	-0.884	-0.121	0.169
NRRL3_02007	A2Q8K2	NRRL3_02007	0.0985691	0.697579	0.187345	0.843	0.955	0.873	FALSE	FALSE	FALSE	FALSE	1.36	0.3	-1.06	1.21	-0.148	0.91
NRRL3_02016	A2Q8L1	NRRL3_02016	0.232982	0.193397	0.904152	0.932	0.888	0.962	FALSE	FALSE	FALSE	FALSE	-0.597	-0.655	-0.0583	-0.31	0.287	0.345
NRRL3_02017	A2Q8L2	NRRL3_02017	0.282074	0.761176	0.177029	0.944	0.958	0.867	FALSE	FALSE	FALSE	FALSE	0.583	-0.161	-0.743	0.117	-0.466	0.277
NRRL3_02023	A2Q8M5	NRRL3_02023	0.873174	0.237837	0.301129	0.98	0.903	0.911	FALSE	FALSE	FALSE	FALSE	0.177	1.35	1.17	-1.31	-1.49	-2.66
NRRL3_02027	A2Q8N0	NRRL3_02027	0.302111	0.0281321	0.176196	0.947	0.578	0.867	FALSE	FALSE	FALSE	FALSE	-1.04	-2.44	-1.39	-0.408	0.635	2.03
NRRL3_02034	A2Q8P1	NRRL3_02034	0.53709	0.000820358	0.00238127	0.969	0.0181	0.0802	FALSE	TRUE	FALSE	TRUE	-0.637	-4.56	-3.93	-1.99	-1.35	2.57
NRRL3_02043	A2Q8Q2	NRRL3_02043	0.18233	0.836069	0.250991	0.914	0.961	0.898	FALSE	FALSE	FALSE	FALSE	-0.67	-0.0998	0.571	0.229	0.899	0.328
NRRL3_02047	A2Q8Q5	NRRL3_02047	0.282371	0.883527	0.22681	0.944	0.962	0.89	FALSE	FALSE	FALSE	FALSE	-0.912	0.121	1.03	-0.779	0.133	-0.9
NRRL3_02055	A2Q8R5	NRRL3_02055	0.28743	0.478309	0.0911363	0.945	0.941	0.782	FALSE	FALSE	FALSE	FALSE	0.95	-0.624	-1.57	1.04	0.0934	1.67
NRRL3_02057	A2Q8R6	NRRL3_02057	0.0302343	0.581661	0.0812149	0.546	0.949	0.762	FALSE	FALSE	FALSE	FALSE	3.01	0.687	-2.32	1.69	-1.32	1
NRRL3_02059	A2Q8R8	NRRL3_02059	0.800767	0.806982	0.993563	0.979	0.96	0.964	FALSE	FALSE	FALSE	FALSE	0.227	0.22	-0.00726	0.465	0.237	0.245
NRRL3_02060	A2Q8R9	NRRL3_02060	0.637378	0.603193	0.329741	0.974	0.95	0.917	FALSE	FALSE	FALSE	FALSE	0.422	-0.465	-0.887	0.346	-0.0753	0.812
NRRL3_02061	A2Q8S0	NRRL3_02061	0.954695	0.0122365	0.0110326	0.982	0.354	0.316	FALSE	FALSE	FALSE	FALSE	0.038	-1.96	-2	-0.49	-0.528	1.47
NRRL3_02071	A2Q8T5	NRRL3_02071	0.77057	0.778679	0.991503	0.978	0.959	0.964	FALSE	FALSE	FALSE	FALSE	-0.218	-0.21	0.00795	0.335	0.554	0.546
NRRL3_02072	A2Q8T6	NRRL3_02072	0.825059	0.732002	0.57513	0.979	0.957	0.946	FALSE	FALSE	FALSE	FALSE	-0.124	0.193	0.317	-0.235	-0.111	-0.428
NRRL3_02082	A2Q8U7	NRRL3_02082	0.286451	0.827988	0.388485	0.944	0.961	0.927	FALSE	FALSE	FALSE	FALSE	0.626	0.124	-0.502	0.57	-0.0565	0.445
NRRL3_02084	A2Q8U9	NRRL3_02084	0.964567	0.180961	0.194107	0.982	0.882	0.876	FALSE	FALSE	FALSE	FALSE	0.0333	1.05	1.01	-0.745	-0.778	-1.79
NRRL3_02085	A2Q8V0	NRRL3_02085	0.347988	0.0897769	0.39741	0.954	0.805	0.928	FALSE	FALSE	FALSE	FALSE	-0.722	-1.37	-0.649	-0.506	0.216	0.865
NRRL3_02091	A2Q8V9	NRRL3_02091	0.0137702	0.456403	0.0540455	0.293	0.939	0.682	FALSE	FALSE	FALSE	FALSE	2.71	0.714	-2	0.992	-1.72	0.278
NRRL3_02094	A2Q8W2	NRRL3_02094	0.987357	0.782503	0.770428	0.982	0.959	0.957	FALSE	FALSE	FALSE	FALSE	-0.0157	0.275	0.29	0.0156	0.0314	-0.259
NRRL3_02095	A2Q8W3	NRRL3_02095	0.451033	0.786752	0.624019	0.964	0.959	0.949	FALSE	FALSE	FALSE	FALSE	-0.409	-0.145	0.264	0.59	0.999	0.735
NRRL3_02097	A2Q8W5	NRRL3_02097	0.145756	0.0199194	0.271985	0.893	0.487	0.904	FALSE	FALSE	FALSE	FALSE	-2.12	-3.68	-1.56	-2.03	0.0895	1.65
NRRL3_02099	A2Q8W7	NRRL3_02099	0.827271	0.241248	0.331764	0.979	0.904	0.918	FALSE	FALSE	FALSE	FALSE	-0.234	-1.3	-1.06	-0.0313	0.202	1.26
NRRL3_02103	A2Q8X0	NRRL3_02103	0.301816	0.218382	0.828229	0.947	0.897	0.959	FALSE	FALSE	FALSE	FALSE	-1.51	-1.82	-0.309	-1.92	-0.407	-0.098
NRRL3_02107	A2Q8X5	NRRL3_02107	0.179173	0.957454	0.194925	0.913	0.965	0.877	FALSE	FALSE	FALSE	FALSE	1.47	0.0558	-1.41	-0.357	-1.83	-0.413
NRRL3_02116	A2Q8Y9	NRRL3_02116	0.500333	0.976956	0.518305	0.967	0.965	0.941	FALSE	FALSE	FALSE	FALSE	1.08	0.0457	-1.03	0.194	-0.883	0.149
NRRL3_02118	A2Q8Z1	NRRL3_02118	0.49811	0.234813	0.0762192	0.967	0.902	0.751	FALSE	FALSE	FALSE	FALSE	-0.418	0.751	1.17	0.535	0.953	-0.216
NRRL3_02123	A2Q8Z7	NRRL3_02123	0.740634	0.440925	0.654434	0.977	0.938	0.951	FALSE	FALSE	FALSE	TRUE	0.165	0.389	0.224	-0.865	-1.03	-1.25
NRRL3_02125	A2Q900	NRRL3_02125	0.124768	0.376965	0.473927	0.875	0.93	0.937	FALSE	FALSE	FALSE	FALSE	-0.922	-0.511	0.411	-1	-0.081	-0.492
NRRL3_02128	A2Q903	NRRL3_02128	0.915174	0.51227	0.448375	0.981	0.944	0.934	FALSE	FALSE	FALSE	FALSE	-0.0557	0.346	0.402	0.402	0.458	0.0562
NRRL3_02132	A2Q908	NRRL3_02132	0.963078	0.276399	0.258113	0.982	0.913	0.9	FALSE	FALSE	FALSE	FALSE	-0.0272	0.659	0.686	0.882	0.909	0.223
NRRL3_02136	A2Q912	NRRL3_02136	0.0313478	0.215503	0.273364	0.559	0.896	0.905	FALSE	FALSE	FALSE	FALSE	2.3	1.22	-1.07	1.58	-0.72	0.353
NRRL3_02139	A2Q916	NRRL3_02139	0.068518	0.000296773	0.00870977	0.777	0.00367	0.264	FALSE	TRUE	FALSE	TRUE	1.69	4.36	2.67	2.38	0.685	-1.99
NRRL3_02144	A2Q923	NRRL3_02144	0.814141	0.454586	0.603694	0.979	0.939	0.948	FALSE	FALSE	FALSE	FALSE	0.176	0.566	0.39	0.621	0.446	0.0555
NRRL3_02151	A2Q930	NRRL3_02151	0.711501	0.252875	0.425677	0.976	0.907	0.932	FALSE	FALSE	FALSE	FALSE	-0.573	-1.82	-1.25	-1.41	-0.833	0.417
NRRL3_02153	A2Q933	NRRL3_02153	0.012223	0.746259	0.0220917	0.258	0.957	0.48	FALSE	FALSE	FALSE	FALSE	3.45	0.382	-3.07	1.69	-1.76	1.31
NRRL3_02154	A2Q934	NRRL3_02154	0.317767	0.651823	0.159207	0.95	0.953	0.856	FALSE	FALSE	FALSE	FALSE	-0.415	0.184	0.599	-0.0342	0.381	-0.218
NRRL3_02157	A2Q939	NRRL3_02157	0.17618	0.479756	0.0522053	0.911	0.941	0.675	FALSE	FALSE	FALSE	FALSE	-1.96	0.99	2.95	-0.159	1.8	-1.15
NRRL3_02159	A2Q942	NRRL3_02159	0.954944	0.844897	0.801092	0.982	0.961	0.958	FALSE	FALSE	FALSE	FALSE	-0.0348	0.121	0.156	0.351	0.386	0.231
NRRL3_02162	A2Q947	NRRL3_02162	0.584589	0.827459	0.74025	0.972	0.96	0.955	FALSE	FALSE	FALSE	FALSE	-0.879	-0.348	0.531	-1.7	-0.823	-1.35
NRRL3_02172	A2Q961	NRRL3_02172	0.361538	0.822506	0.48516	0.955	0.96	0.938	FALSE	FALSE	FALSE	FALSE	-1.63	-0.393	1.24	-1.29	0.336	-0.901
NRRL3_02173	A2Q962	NRRL3_02173	0.157423	0.201893	0.875749	0.901	0.891	0.961	FALSE	FALSE	FALSE	FALSE	-1.57	-1.4	0.165	-2.3	-0.737	-0.902
NRRL3_02177	A2Q965	NRRL3_02177	0.422157	0.164745	0.52595	0.962	0.874	0.942	FALSE	FALSE	FALSE	FALSE	-0.559	-0.997	-0.439	-0.54	0.0188	0.458
NRRL3_02178	A2Q966	NRRL3_02178	0.152461	0.10262	0.81228	0.898	0.823	0.958	FALSE	FALSE	FALSE	FALSE	1.42	1.64	0.224	0.246	-1.17	-1.4
NRRL3_02180	A2Q968	NRRL3_02180	0.631705	0.0669137	0.0282201	0.974	0.76	0.535	FALSE	FALSE	FALSE	FALSE	0.374	-1.54	-1.91	-1.78	-2.16	-0.241
NRRL3_02181	A2Q969	NRRL3_02181	0.286179	0.0809094	0.439837	0.944	0.79	0.933	FALSE	FALSE	FALSE	TRUE	-0.878	-1.5	-0.627	-2.47	-1.59	-0.964
NRRL3_02182	A2Q970	NRRL3_02182	0.67367	0.567728	0.878495	0.975	0.948	0.961	FALSE	FALSE	FALSE	FALSE	-0.563	-0.767	-0.204	-1.37	-0.809	-0.606
NRRL3_02185	A2Q973	NRRL3_02185	0.710532	0.727485	0.981747	0.976	0.957	0.964	FALSE	FALSE	FALSE	FALSE	-0.361	-0.339	0.0222	-1.86	-1.5	-1.52
NRRL3_02188	A2Q976	NRRL3_02188	0.466903	0.0915342	0.0246453	0.965	0.808	0.505	FALSE	FALSE	FALSE	FALSE	0.662	-1.62	-2.29	-1.69	-2.35	-0.0651
NRRL3_02189	A2Q977	NRRL3_02189	0.141114	0.0807293	0.7419	0.89	0.79	0.955	FALSE	FALSE	FALSE	FALSE	-1.53	-1.86	-0.327	-2.63	-1.09	-0.767
NRRL3_02192	A2Q980	NRRL3_02192	0.0503309	0.197405	0.426277	0.703	0.889	0.932	FALSE	FALSE	FALSE	TRUE	-0.92	-0.574	0.346	0.568	1.49	1.14
NRRL3_02193	A2Q981	NRRL3_02193	0.569387	0.583258	0.983422	0.971	0.949	0.964	FALSE	FALSE	FALSE	FALSE	-0.369	-0.356	0.0134	0.0372	0.406	0.393
NRRL3_02212	A2Q9A3	NRRL3_02212	0.375652	0.0563378	0.251631	0.957	0.73	0.898	FALSE	FALSE	FALSE	FALSE	-0.875	-2.02	-1.15	-1.96	-1.09	0.0618
NRRL3_02214	A2Q9A5	NRRL3_02214	0.847357	0.756138	0.61642	0.98	0.958	0.948	FALSE	FALSE	FALSE	FALSE	-0.0933	0.151	0.244	0.861	0.954	0.71
NRRL3_02216	A2Q9A7	NRRL3_02216	0.0784651	0.24038	0.498861	0.804	0.904	0.939	FALSE	FALSE	FALSE	FALSE	-1.64	-1.05	0.592	-0.407	1.24	0.644
NRRL3_02220	A2Q9B1	NRRL3_02220	0.458031	0.936236	0.41295	0.964	0.964	0.93	FALSE	FALSE	FALSE	FALSE	-0.376	0.04	0.416	-0.418	-0.0421	-0.458
NRRL3_02221	A2Q9B2	NRRL3_02221	0.918145	0.855025	0.775567	0.981	0.961	0.957	FALSE	FALSE	FALSE	FALSE	0.115	-0.204	-0.318	0.406	0.291	0.609
NRRL3_02225	A2Q9B7	NRRL3_02225	0.96627	0.959995	0.926354	0.982	0.965	0.962	FALSE	FALSE	FALSE	FALSE	-0.0617	0.0731	0.135	0.776	0.837	0.702
NRRL3_02226	A2Q9B8	NRRL3_02226	0.732618	0.209371	0.346696	0.977	0.894	0.92	FALSE	FALSE	FALSE	FALSE	0.417	1.59	1.17	0.944	0.527	-0.644
NRRL3_02241	A2Q9D7	NRRL3_02241	0.97133	0.0599548	0.0638804	0.982	0.742	0.717	FALSE	FALSE	FALSE	FALSE	-0.0333	-1.9	-1.87	-0.0165	0.0168	1.88
NRRL3_02242	A2Q9D8	NRRL3_02242	0.266193	0.227246	0.916248	0.94	0.9	0.962	FALSE	FALSE	FALSE	FALSE	0.741	0.809	0.0681	1.47	0.725	0.657
NRRL3_02252	A2Q9F1	NRRL3_02252	0.0196082	0.0490621	0.614478	0.404	0.704	0.948	FALSE	FALSE	FALSE	FALSE	-2.99	-2.42	0.568	-3.06	-0.0721	-0.64
NRRL3_02262	A2Q9G7	NRRL3_02262	0.0769143	0.673225	0.0362392	0.8	0.954	0.586	FALSE	FALSE	FALSE	FALSE	-1.92	0.427	2.35	-0.291	1.63	-0.718
NRRL3_02268	A2Q9H3	NRRL3_02268	0.0477113	0.944334	0.0540357	0.689	0.964	0.682	FALSE	FALSE	FALSE	FALSE	1.47	0.047	-1.42	-0.315	-1.78	-0.362
NRRL3_02279	A2Q9I4	NRRL3_02279	0.558543	0.00254902	0.00092521	0.97	0.0755	0.0242	FALSE	FALSE	TRUE	TRUE	-0.665	4.29	4.95	1.79	2.46	-2.5
NRRL3_02289	A2Q9J4	NRRL3_02289	0.887461	0.358015	0.293125	0.981	0.928	0.909	FALSE	FALSE	FALSE	TRUE	-0.0663	0.439	0.506	1.2	1.27	0.766
NRRL3_02290	A2Q9J5	NRRL3_02290	0.222236	0.275312	0.88666	0.929	0.913	0.961	FALSE	FALSE	FALSE	FALSE	-0.566	-0.502	0.0638	-0.023	0.543	0.479
NRRL3_02303	A2Q9L0	NRRL3_02303	0.493677	0.251688	0.625531	0.967	0.907	0.949	FALSE	FALSE	FALSE	FALSE	-0.617	-1.05	-0.438	-0.076	0.541	0.979
NRRL3_02310	A2Q9M2	NRRL3_02310	0.392047	0.102621	0.392524	0.959	0.823	0.927	FALSE	FALSE	FALSE	FALSE	-1.58	-3.16	-1.58	-0.866	0.714	2.29
NRRL3_02311	A2Q9M3	NRRL3_02311	0.672549	0.691434	0.417903	0.975	0.955	0.931	FALSE	FALSE	FALSE	FALSE	0.278	-0.261	-0.54	-0.132	-0.41	0.13
NRRL3_02312	A2Q9M4	NRRL3_02312	0.357129	0.901414	0.299919	0.955	0.963	0.911	FALSE	FALSE	FALSE	FALSE	1.79	-0.236	-2.02	0.72	-1.07	0.956
NRRL3_02313	A2Q9M5	NRRL3_02313	0.964238	0.406877	0.431517	0.982	0.934	0.932	FALSE	FALSE	FALSE	FALSE	-0.0316	-0.595	-0.563	-0.272	-0.241	0.323
NRRL3_02314	A2Q9M6	NRRL3_02314	0.167894	0.422191	0.53341	0.907	0.936	0.942	FALSE	FALSE	FALSE	FALSE	0.91	0.514	-0.396	-0.73	-1.64	-1.24
NRRL3_02321	A2Q9N2	NRRL3_02321	0.983851	0.783871	0.768451	0.982	0.959	0.956	FALSE	FALSE	FALSE	FALSE	-0.00958	0.13	0.14	0.0828	0.0924	-0.0473
NRRL3_02324	A2Q9N5	NRRL3_02324	0.377542	0.0798558	0.333906	0.957	0.788	0.918	FALSE	FALSE	FALSE	FALSE	-0.825	-1.73	-0.907	-0.797	0.0288	0.936
NRRL3_02329	A2Q9P0	NRRL3_02329	0.0488423	0.980498	0.0467543	0.695	0.965	0.649	FALSE	FALSE	FALSE	FALSE	2.1	-0.0237	-2.12	1.12	-0.98	1.14
NRRL3_02333	A2Q9P4	NRRL3_02333	0.331493	0.815488	0.453556	0.952	0.96	0.935	FALSE	FALSE	FALSE	FALSE	-1.03	-0.242	0.786	-0.00919	1.02	0.232
NRRL3_02351	A2Q9R1	NRRL3_02351	0.719738	0.973737	0.695499	0.977	0.965	0.953	FALSE	FALSE	FALSE	FALSE	-0.468	0.0428	0.511	-1.65	-1.18	-1.7
NRRL3_02353	A2Q9R3	NRRL3_02353	0.444488	0.567924	0.841775	0.963	0.948	0.959	FALSE	FALSE	FALSE	FALSE	-0.495	-0.367	0.127	-0.28	0.214	0.0869
NRRL3_02357	A2Q9R8	NRRL3_02357	0.475037	0.828949	0.614466	0.966	0.961	0.948	FALSE	FALSE	FALSE	FALSE	-0.366	-0.11	0.257	-0.186	0.181	-0.0761
NRRL3_02358	A2Q9R9	NRRL3_02358	0.0371392	0.0827406	0.652842	0.614	0.794	0.951	FALSE	FALSE	FALSE	FALSE	-2.85	-2.29	0.555	-0.688	2.16	1.6
NRRL3_02359	A2Q9S0	NRRL3_02359	0.110456	0.381147	0.0227121	0.86	0.931	0.486	FALSE	FALSE	FALSE	FALSE	-1.16	0.61	1.77	-0.000845	1.16	-0.611
NRRL3_02364	A2Q9S5	NRRL3_02364	0.0615441	0.640695	0.137432	0.753	0.952	0.839	FALSE	FALSE	FALSE	FALSE	1.67	0.386	-1.29	1.15	-0.522	0.766
NRRL3_02373	A2Q9T4	NRRL3_02373	0.369607	0.0322536	0.157825	0.956	0.611	0.855	FALSE	FALSE	FALSE	FALSE	-1.23	-3.23	-2	-2.94	-1.71	0.286
NRRL3_02375	A2Q9T6	NRRL3_02375	0.269558	0.268725	0.998327	0.941	0.911	0.965	FALSE	FALSE	FALSE	FALSE	1.64	1.65	0.00303	1.16	-0.483	-0.486
NRRL3_02383	A2Q9U4	NRRL3_02383	0.847425	0.353682	0.456715	0.98	0.927	0.935	FALSE	FALSE	FALSE	FALSE	0.176	0.865	0.689	0.44	0.264	-0.425
NRRL3_02387	A2Q9V0	NRRL3_02387	0.181497	0.071472	0.581011	0.914	0.771	0.946	FALSE	FALSE	FALSE	FALSE	0.782	1.09	0.312	1.16	0.374	0.0623
NRRL3_02391	A2Q9V3	NRRL3_02391	0.141253	0.503168	0.39083	0.89	0.943	0.927	FALSE	FALSE	FALSE	TRUE	-0.902	-0.394	0.508	-1.91	-1	-1.51
NRRL3_02394	A2Q9V7	NRRL3_02394	0.538749	0.0721442	0.202522	0.969	0.773	0.88	FALSE	FALSE	FALSE	FALSE	-0.391	-1.22	-0.834	-0.626	-0.235	0.599
NRRL3_02395	A2Q9V8	NRRL3_02395	0.54992	0.269112	0.102655	0.97	0.911	0.8	FALSE	FALSE	FALSE	FALSE	0.376	-0.709	-1.08	-1.14	-1.52	-0.432
NRRL3_02396	A2Q9W0	NRRL3_02396	0.595801	0.680065	0.353038	0.972	0.954	0.921	FALSE	FALSE	FALSE	FALSE	-0.278	0.216	0.494	0.967	1.25	0.751
NRRL3_02398	A2Q9W2	NRRL3_02398	0.341336	0.187921	0.689908	0.953	0.885	0.953	FALSE	FALSE	FALSE	FALSE	-0.694	-0.98	-0.286	-0.344	0.35	0.636
NRRL3_02403	A2Q9X0	NRRL3_02403	0.930243	0.142712	0.123466	0.981	0.86	0.826	FALSE	FALSE	FALSE	FALSE	0.0611	-1.08	-1.14	-0.338	-0.399	0.74
NRRL3_02409	A2Q9Y0	NRRL3_02409	0.0218368	0.529061	0.00686603	0.438	0.945	0.22	FALSE	FALSE	FALSE	FALSE	3.41	-0.831	-4.24	1.57	-1.85	2.4
NRRL3_02410	A2Q9Y1	NRRL3_02410	0.289277	0.945047	0.261414	0.945	0.964	0.901	FALSE	FALSE	FALSE	FALSE	0.573	-0.0363	-0.609	0.139	-0.434	0.175
NRRL3_02412	A2Q9Y3	NRRL3_02412	0.156941	0.498647	0.0485387	0.9	0.943	0.658	FALSE	FALSE	FALSE	FALSE	2.34	-1.08	-3.41	-0.139	-2.47	0.937
NRRL3_02419	A2Q9Z0	NRRL3_02419	0.103982	0.147027	0.835564	0.851	0.863	0.959	FALSE	FALSE	FALSE	FALSE	2.21	1.94	-0.265	-0.232	-2.44	-2.18
NRRL3_02422	A2Q9Z2	NRRL3_02422	0.755629	0.697914	0.938165	0.978	0.955	0.963	FALSE	FALSE	FALSE	FALSE	-0.286	-0.357	-0.071	-0.985	-0.699	-0.628
NRRL3_02423	A2Q9Z3	NRRL3_02423	0.162581	0.199729	0.896925	0.904	0.89	0.961	FALSE	FALSE	FALSE	FALSE	-2.21	-2.02	0.196	-2.7	-0.488	-0.684
NRRL3_02424	A2Q9Z4	NRRL3_02424	0.630117	0.695327	0.38876	0.973	0.955	0.927	FALSE	FALSE	FALSE	FALSE	0.81	-0.657	-1.47	-0.335	-1.14	0.322
NRRL3_02434	A2QA09	NRRL3_02434	0.546741	0.529303	0.978346	0.97	0.945	0.964	FALSE	FALSE	FALSE	FALSE	0.458	0.478	0.0204	0.178	-0.279	-0.3
NRRL3_02438	A2QA14	NRRL3_02438	0.997393	0.901831	0.899247	0.983	0.963	0.961	FALSE	FALSE	FALSE	FALSE	-0.00275	0.104	0.107	0.723	0.726	0.619
NRRL3_02439	A2QA15	NRRL3_02439	0.560663	0.571556	0.261755	0.97	0.948	0.901	FALSE	FALSE	FALSE	FALSE	-0.355	0.345	0.7	-0.307	0.0484	-0.652
NRRL3_02445	A2QA21	NRRL3_02445	0.936909	0.82395	0.885902	0.982	0.96	0.961	FALSE	FALSE	FALSE	TRUE	-0.0603	-0.17	-0.109	1.57	1.63	1.74
NRRL3_02451	A2QA27	NRRL3_02451	0.0335631	0.0104992	0.527406	0.582	0.314	0.942	FALSE	FALSE	FALSE	TRUE	-2.6	-3.29	-0.698	-4.35	-1.75	-1.05
NRRL3_02452	A2QA28	NRRL3_02452	0.962337	0.695462	0.730332	0.982	0.955	0.955	FALSE	FALSE	FALSE	FALSE	-0.0522	-0.434	-0.382	-1.7	-1.65	-1.27
NRRL3_02453	A2QA29	NRRL3_02453	0.840817	0.769541	0.622876	0.98	0.958	0.949	FALSE	FALSE	FALSE	FALSE	-0.278	0.407	0.685	-1.37	-1.09	-1.78
NRRL3_02454	A2QA30	NRRL3_02454	0.389931	0.867137	0.484276	0.959	0.962	0.938	FALSE	FALSE	FALSE	FALSE	0.8	0.153	-0.647	-1.13	-1.93	-1.28
NRRL3_02458	A2QA35	NRRL3_02458	0.780841	0.460024	0.315958	0.978	0.939	0.914	FALSE	FALSE	FALSE	FALSE	0.196	-0.526	-0.721	0.92	0.724	1.45
NRRL3_02461	A2QA40	NRRL3_02461	0.335814	0.573139	0.140859	0.952	0.948	0.842	FALSE	FALSE	FALSE	FALSE	-1.08	0.624	1.7	-1.28	-0.197	-1.9
NRRL3_02472	A2QA56	NRRL3_02472	0.423362	0.108102	0.0256252	0.962	0.829	0.514	FALSE	FALSE	FALSE	FALSE	0.938	-1.97	-2.91	-0.281	-1.22	1.69
NRRL3_02478	A2QA63	NRRL3_02478	0.106702	0.440799	0.0267387	0.855	0.938	0.523	FALSE	FALSE	FALSE	FALSE	-1.24	0.566	1.81	1.1	2.34	0.532
NRRL3_02492	A2QA87	NRRL3_02492	0.346414	0.434966	0.100415	0.954	0.937	0.797	FALSE	FALSE	FALSE	TRUE	-0.837	0.689	1.53	-2.27	-1.43	-2.96
NRRL3_02497	A2QA94	NRRL3_02497	0.493386	0.767331	0.693075	0.967	0.958	0.953	FALSE	FALSE	FALSE	FALSE	0.857	0.367	-0.49	0.858	0.000721	0.491
NRRL3_02505	A2QAA0	NRRL3_02505	0.385758	0.450821	0.905529	0.958	0.939	0.962	FALSE	FALSE	FALSE	FALSE	0.61	0.528	-0.082	-0.256	-0.866	-0.784
NRRL3_02508	A2QAA3	NRRL3_02508	0.622523	0.0354642	0.0852926	0.973	0.634	0.771	FALSE	FALSE	FALSE	FALSE	-0.421	-1.99	-1.57	-0.385	0.0364	1.61
NRRL3_02509	A2QAA4	NRRL3_02509	0.286108	0.0146188	0.103699	0.944	0.402	0.802	FALSE	FALSE	FALSE	FALSE	1.72	4.43	2.72	2.22	0.504	-2.21
NRRL3_02511	A2QAA7	NRRL3_02511	0.698814	0.140656	0.258791	0.976	0.859	0.9	FALSE	FALSE	FALSE	FALSE	0.539	2.15	1.62	2.46	1.92	0.309
NRRL3_02514	A2QAB0	NRRL3_02514	0.42416	0.177275	0.553082	0.962	0.88	0.944	FALSE	FALSE	FALSE	FALSE	1	1.74	0.737	1.46	0.465	-0.272
NRRL3_02519	A2QAB5	NRRL3_02519	0.206491	0.418289	0.0516385	0.924	0.935	0.672	FALSE	FALSE	FALSE	FALSE	1.2	-0.752	-1.95	0.498	-0.702	1.25
NRRL3_02520	A2QAB6	NRRL3_02520	0.142114	0.235588	0.749917	0.89	0.902	0.956	FALSE	FALSE	FALSE	FALSE	-1.11	-0.884	0.23	-0.816	0.299	0.0687
NRRL3_02523	A2QAC0	NRRL3_02523	0.36546	0.562423	0.735299	0.956	0.948	0.955	FALSE	FALSE	FALSE	FALSE	-1.33	-0.84	0.487	-1.38	-0.0577	-0.545
NRRL3_02524	A2QAC1	NRRL3_02524	0.16267	0.0054712	0.0768415	0.904	0.176	0.753	FALSE	FALSE	FALSE	TRUE	-1.27	-2.92	-1.65	-3.68	-2.42	-0.763
NRRL3_02526	A2QAC3	NRRL3_02526	0.57579	0.582382	0.992141	0.971	0.949	0.964	FALSE	FALSE	FALSE	TRUE	-0.532	-0.523	0.0093	1.58	2.11	2.11
NRRL3_02530	A2QAC7	NRRL3_02530	0.308531	0.00235423	0.000407339	0.948	0.069	0.00792	FALSE	FALSE	TRUE	TRUE	0.748	-2.76	-3.51	-0.367	-1.12	2.39
NRRL3_02532	A2QAC9	NRRL3_02532	0.0665715	0.946584	0.0748556	0.771	0.964	0.748	FALSE	FALSE	FALSE	TRUE	-1.99	-0.0669	1.92	-2.86	-0.872	-2.79
NRRL3_02536	A2QAD5	NRRL3_02536	0.00616533	0.000428656	0.140501	0.12	0.00689	0.842	FALSE	TRUE	FALSE	TRUE	3.25	4.77	1.52	3.03	-0.221	-1.75
NRRL3_02541	A2QAE0	NRRL3_02541	0.902269	0.0498625	0.0400098	0.981	0.707	0.611	FALSE	FALSE	FALSE	FALSE	0.108	-1.9	-2.01	-0.761	-0.869	1.14
NRRL3_02565	A2QAG6	NRRL3_02565	0.822337	0.965749	0.789241	0.979	0.965	0.957	FALSE	FALSE	FALSE	FALSE	-0.305	0.0582	0.363	-1.39	-1.08	-1.45
NRRL3_02566	A2QAG7	NRRL3_02566	0.690261	0.802506	0.881197	0.976	0.96	0.961	FALSE	FALSE	FALSE	FALSE	-0.427	-0.267	0.159	0.64	1.07	0.907
NRRL3_02581	A2QAI4	NRRL3_02581	0.230281	0.274328	0.906967	0.931	0.912	0.962	FALSE	FALSE	FALSE	FALSE	-1.92	-1.74	0.181	-0.731	1.19	1.01
NRRL3_02583	A2QAI6	NRRL3_02583	0.672347	0.874019	0.790519	0.975	0.962	0.957	FALSE	FALSE	FALSE	FALSE	0.345	0.129	-0.216	1.75	1.41	1.62
NRRL3_02584	A2QAI7	NRRL3_02584	0.882581	0.424447	0.511544	0.981	0.936	0.941	FALSE	FALSE	FALSE	TRUE	0.139	0.765	0.626	-2.24	-2.37	-3
NRRL3_02585	A2QAI8	NRRL3_02585	0.593525	0.55486	0.953712	0.972	0.947	0.963	FALSE	FALSE	FALSE	TRUE	0.574	0.636	0.062	-2.03	-2.61	-2.67
NRRL3_02586	A2QAI9	NRRL3_02586	0.633874	0.000271084	0.000130152	0.974	0.00322	0.000768	FALSE	TRUE	TRUE	TRUE	0.394	-4.23	-4.63	-1.34	-1.73	2.9
NRRL3_02599	A2QAK3	NRRL3_02599	0.229023	0.377966	0.729165	0.931	0.93	0.955	FALSE	FALSE	FALSE	FALSE	1.49	1.07	-0.414	1.7	0.21	0.624
NRRL3_02609	A2QAL2	NRRL3_02609	0.00192987	0.250829	0.0161637	0.0221	0.907	0.403	TRUE	FALSE	FALSE	TRUE	3.68	1.1	-2.58	1.56	-2.12	0.46
NRRL3_02612	A2QAL5	NRRL3_02612	0.682195	0.367783	0.614194	0.975	0.929	0.948	FALSE	FALSE	FALSE	FALSE	-0.752	-1.68	-0.928	-0.581	0.171	1.1
NRRL3_02613	A2QAL6	NRRL3_02613	0.334186	0.592377	0.655368	0.952	0.95	0.951	FALSE	FALSE	FALSE	FALSE	0.791	0.432	-0.359	0.135	-0.656	-0.297
NRRL3_02627	A2QAN0	NRRL3_02627	0.235838	0.175393	0.849267	0.933	0.879	0.96	FALSE	FALSE	FALSE	FALSE	-1.7	-1.96	-0.263	-0.531	1.17	1.43
NRRL3_02630	A2QAN3	NRRL3_02630	0.0400497	0.00195881	0.114558	0.638	0.0564	0.816	FALSE	FALSE	FALSE	TRUE	1.09	1.9	0.805	-0.746	-1.84	-2.64
NRRL3_02631	A2QAN5	NRRL3_02631	0.228735	0.280989	0.0347923	0.931	0.914	0.578	FALSE	FALSE	FALSE	FALSE	-1.71	1.52	3.24	-1.49	0.222	-3.01
NRRL3_02632	A2QAN6	NRRL3_02632	0.599623	0.215971	0.456072	0.972	0.896	0.935	FALSE	FALSE	FALSE	FALSE	-0.255	-0.62	-0.365	-0.305	-0.0502	0.314
NRRL3_02635	A2QAN9	NRRL3_02635	0.49334	0.554882	0.922485	0.967	0.947	0.962	FALSE	FALSE	FALSE	FALSE	-0.399	-0.343	0.0561	0.454	0.853	0.797
NRRL3_02637	A2QAP1	NRRL3_02637	0.403568	0.466029	0.132784	0.96	0.94	0.835	FALSE	FALSE	FALSE	FALSE	0.436	-0.379	-0.815	0.391	-0.0451	0.77
NRRL3_02644	A2QAP8	NRRL3_02644	0.617059	0.21133	0.433523	0.973	0.894	0.933	FALSE	FALSE	FALSE	FALSE	0.801	2.07	1.27	0.749	-0.0515	-1.32
NRRL3_02646	A2QAQ0	NRRL3_02646	0.576445	0.334659	0.141439	0.971	0.924	0.843	FALSE	FALSE	FALSE	FALSE	-0.664	1.16	1.83	-0.0361	0.628	-1.2
NRRL3_02649	A2QAQ4	NRRL3_02649	0.735542	0.587933	0.385107	0.977	0.949	0.926	FALSE	FALSE	FALSE	FALSE	0.399	-0.643	-1.04	-0.0524	-0.451	0.591
NRRL3_02654	A2QAR0	NRRL3_02654	0.828507	0.941832	0.88565	0.979	0.964	0.961	FALSE	FALSE	FALSE	FALSE	0.175	0.0589	-0.116	0.04	-0.135	-0.0189
NRRL3_02657	A2QAR3	NRRL3_02657	0.276284	0.000537693	0.00364466	0.942	0.00961	0.127	FALSE	TRUE	FALSE	TRUE	0.673	2.83	2.16	0.212	-0.46	-2.62
NRRL3_02659	A2QAR5	NRRL3_02659	0.930204	0.436818	0.389185	0.981	0.937	0.927	FALSE	FALSE	FALSE	FALSE	0.113	-1.02	-1.13	-1.04	-1.15	-0.0216
NRRL3_02661	A2QAR7	NRRL3_02661	0.523979	0.198747	0.492691	0.969	0.89	0.939	FALSE	FALSE	FALSE	FALSE	-0.761	-1.58	-0.821	-0.302	0.459	1.28
NRRL3_02663	A2QAR9	NRRL3_02663	0.577692	0.0224602	0.00808129	0.971	0.519	0.247	FALSE	FALSE	FALSE	FALSE	0.672	-3.11	-3.78	-1.44	-2.12	1.67
NRRL3_02664	A2QAS0	NRRL3_02664	0.810185	0.818444	0.63985	0.979	0.96	0.95	FALSE	FALSE	FALSE	FALSE	0.225	-0.215	-0.44	-0.959	-1.18	-0.744
NRRL3_02666	A2QAS2	NRRL3_02666	0.727995	0.000388045	0.000223988	0.977	0.00586	0.00261	FALSE	TRUE	TRUE	TRUE	-0.179	2.53	2.71	0.0309	0.21	-2.5
NRRL3_02667	A2QAS4	NRRL3_02667	0.525115	0.693305	0.806119	0.969	0.955	0.958	FALSE	FALSE	FALSE	FALSE	-0.464	-0.286	0.178	-0.312	0.152	-0.0261
NRRL3_02678	A2QAT7	NRRL3_02678	0.749668	0.68748	0.933085	0.977	0.955	0.963	FALSE	FALSE	FALSE	FALSE	0.217	0.274	0.057	0.785	0.568	0.511
NRRL3_02685	A2QAU4	NRRL3_02685	0.243486	0.452364	0.0695069	0.935	0.939	0.734	FALSE	FALSE	FALSE	FALSE	1.57	-0.995	-2.57	0.572	-1	1.57
NRRL3_02687	A2QAU7	NRRL3_02687	0.932452	0.15076	0.172862	0.982	0.866	0.865	FALSE	FALSE	FALSE	FALSE	0.0484	0.863	0.814	0.197	0.149	-0.665
NRRL3_02690	A2QAV5	NRRL3_02690	0.25033	0.164514	0.787723	0.937	0.874	0.957	FALSE	FALSE	FALSE	FALSE	-1.03	-1.27	-0.235	-2.03	-0.997	-0.762
NRRL3_02691	A2QAV7	NRRL3_02691	0.319199	0.323641	0.992213	0.95	0.922	0.964	FALSE	FALSE	FALSE	FALSE	0.755	0.748	-0.00723	1.75	0.996	1
NRRL3_02693	A2QAV9	NRRL3_02693	0.662951	0.89198	0.569176	0.975	0.963	0.945	FALSE	FALSE	FALSE	FALSE	-0.195	0.0604	0.255	-0.0493	0.145	-0.11
NRRL3_02696	A2QAW3	NRRL3_02696	0.0181778	0.543386	0.00596188	0.38	0.946	0.197	FALSE	FALSE	FALSE	FALSE	3.28	-0.742	-4.03	0.744	-2.54	1.49
NRRL3_02699	A2QAW7	NRRL3_02699	0.782308	0.304098	0.443456	0.978	0.919	0.934	FALSE	FALSE	FALSE	FALSE	-0.47	-1.79	-1.32	-1.03	-0.559	0.76
NRRL3_02701	A2QAX0	NRRL3_02701	0.819888	0.24589	0.172581	0.979	0.905	0.865	FALSE	FALSE	FALSE	FALSE	-0.112	0.588	0.7	-0.301	-0.189	-0.889
NRRL3_02708	A2QAX7	NRRL3_02708	0.354658	0.054213	0.259403	0.955	0.723	0.901	FALSE	FALSE	FALSE	FALSE	0.495	1.1	0.609	0.893	0.398	-0.211
NRRL3_02709	A2QAX8	NRRL3_02709	0.144983	0.788743	0.0924016	0.892	0.959	0.784	FALSE	FALSE	FALSE	FALSE	-0.762	0.133	0.895	-0.45	0.311	-0.584
NRRL3_02710	A2QAX9	NRRL3_02710	0.362643	0.765487	0.532743	0.956	0.958	0.942	FALSE	FALSE	FALSE	FALSE	1.14	0.366	-0.77	-0.0353	-1.17	-0.401
NRRL3_02711	A2QAY1	NRRL3_02711	0.555515	0.339296	0.703263	0.97	0.925	0.953	FALSE	FALSE	FALSE	FALSE	0.358	0.588	0.23	0.707	0.35	0.12
NRRL3_02714	A2QAY4	NRRL3_02714	0.585346	0.62775	0.950682	0.972	0.952	0.963	FALSE	FALSE	FALSE	FALSE	0.375	0.333	-0.0422	1.22	0.845	0.887
NRRL3_02715	A2QAY5	NRRL3_02715	0.19723	0.604761	0.418802	0.92	0.95	0.931	FALSE	FALSE	FALSE	FALSE	2.22	0.863	-1.36	1.25	-0.974	0.387
NRRL3_02724	A2QAZ6	NRRL3_02724	0.133661	0.147671	0.951638	0.884	0.863	0.963	FALSE	FALSE	FALSE	FALSE	-1.93	-1.86	0.074	-1.26	0.674	0.6
NRRL3_02725	A2QAZ7	NRRL3_02725	0.739165	0.674732	0.456077	0.977	0.954	0.935	FALSE	FALSE	FALSE	FALSE	-0.138	0.175	0.313	0.655	0.793	0.48
NRRL3_02737	A2QB14	NRRL3_02737	0.295979	0.174684	0.0271464	0.946	0.879	0.527	FALSE	FALSE	FALSE	TRUE	-0.513	0.678	1.19	1.2	1.71	0.523
NRRL3_02737	A2QB13	NRRL3_02737	0.833427	0.763668	0.610961	0.98	0.958	0.948	FALSE	FALSE	FALSE	FALSE	-0.189	0.271	0.46	1.14	1.32	0.864
NRRL3_02745	A2QB22	NRRL3_02745	0.805842	0.87686	0.689403	0.979	0.962	0.953	FALSE	FALSE	FALSE	FALSE	-0.143	0.0902	0.233	0.315	0.459	0.225
NRRL3_02751	A2QB28	NRRL3_02751	0.389592	0.230655	0.0533549	0.958	0.901	0.68	FALSE	FALSE	FALSE	TRUE	-0.712	1.01	1.72	-1.74	-1.03	-2.75
NRRL3_02753	A2QB30	NRRL3_02753	0.279439	0.718888	0.458401	0.943	0.956	0.935	FALSE	FALSE	FALSE	FALSE	0.853	0.277	-0.576	0.323	-0.53	0.0464
NRRL3_02765	A2QB42	NRRL3_02765	0.212836	0.709665	0.367108	0.926	0.956	0.924	FALSE	FALSE	FALSE	FALSE	-1.48	-0.429	1.06	-1.1	0.388	-0.667
NRRL3_02774	A2QB52	NRRL3_02774	0.235948	0.116265	0.660369	0.933	0.838	0.951	FALSE	FALSE	FALSE	FALSE	-0.6	-0.816	-0.216	-0.509	0.0911	0.307
NRRL3_02782	A2QB60	NRRL3_02782	0.994011	0.935617	0.941586	0.983	0.964	0.963	FALSE	FALSE	FALSE	FALSE	0.0111	0.119	0.108	-0.832	-0.843	-0.951
NRRL3_02788	A2QB67	NRRL3_02788	0.691483	0.146635	0.0746888	0.976	0.863	0.747	FALSE	FALSE	FALSE	FALSE	-0.224	0.859	1.08	0.338	0.562	-0.521
NRRL3_02789	A2QB69	NRRL3_02789	0.0804155	0.129286	0.780318	0.809	0.85	0.957	FALSE	FALSE	FALSE	FALSE	-0.977	-0.832	0.145	-0.688	0.29	0.145
NRRL3_02794	A2QB74	NRRL3_02794	0.31503	0.116641	0.528666	0.949	0.838	0.942	FALSE	FALSE	FALSE	FALSE	-0.606	-0.981	-0.375	-0.468	0.139	0.513
NRRL3_02797	A2QB77	NRRL3_02797	0.238944	0.901075	0.287376	0.934	0.963	0.908	FALSE	FALSE	FALSE	FALSE	1.09	0.111	-0.979	1.01	-0.0751	0.904
NRRL3_02801	A2QB81	NRRL3_02801	0.312671	0.091893	0.44688	0.949	0.808	0.934	FALSE	FALSE	FALSE	FALSE	0.667	1.16	0.497	1.05	0.381	-0.117
NRRL3_02805	A2QB85	NRRL3_02805	0.104353	0.922145	0.123018	0.852	0.964	0.825	FALSE	FALSE	FALSE	FALSE	-2.53	-0.143	2.39	-1	1.54	-0.857
NRRL3_02812	A2QB93	NRRL3_02812	0.777462	0.0895881	0.144217	0.978	0.805	0.845	FALSE	FALSE	FALSE	FALSE	-0.504	-3.24	-2.73	-2.52	-2.01	0.721
NRRL3_02813	A2QB94	NRRL3_02813	0.765113	0.791513	0.57548	0.978	0.959	0.946	FALSE	FALSE	FALSE	FALSE	0.479	-0.424	-0.903	0.39	-0.0892	0.814
NRRL3_02821	A2QBA2	NRRL3_02821	0.516472	0.276095	0.643481	0.968	0.913	0.95	FALSE	FALSE	FALSE	FALSE	0.682	1.17	0.484	1.26	0.579	0.0949
NRRL3_02840	A2QBC2	NRRL3_02840	0.8312	0.382288	0.283209	0.979	0.931	0.907	FALSE	FALSE	FALSE	FALSE	0.422	-1.76	-2.18	-1.4	-1.82	0.359
NRRL3_02846	A2QBC7	NRRL3_02846	0.701583	0.113165	0.210984	0.976	0.835	0.884	FALSE	FALSE	FALSE	FALSE	0.375	1.64	1.27	1.72	1.34	0.0764
NRRL3_02890	A2R140	NRRL3_02890	0.986311	0.655879	0.668153	0.982	0.953	0.952	FALSE	FALSE	FALSE	TRUE	0.00884	0.231	0.222	-1.46	-1.46	-1.69
NRRL3_02899	A2R128	NRRL3_02899	0.141453	0.282733	0.657911	0.89	0.914	0.951	FALSE	FALSE	FALSE	TRUE	-0.964	-0.687	0.277	1.02	1.98	1.71
NRRL3_02907	A2R120	NRRL3_02907	0.25408	0.434348	0.702425	0.938	0.937	0.953	FALSE	FALSE	FALSE	TRUE	1.04	0.701	-0.339	-1.49	-2.53	-2.19
NRRL3_02921	A2R106	NRRL3_02921	0.132791	0.663772	0.0628252	0.883	0.954	0.714	FALSE	FALSE	FALSE	FALSE	1.93	-0.531	-2.46	0.788	-1.14	1.32
NRRL3_02923	A2R104	NRRL3_02923	0.305142	0.000279738	0.00158223	0.948	0.00338	0.048	FALSE	TRUE	TRUE	TRUE	0.788	3.84	3.06	2.66	1.88	-1.18
NRRL3_02940	A2R0Y9	NRRL3_02940	0.104981	0.777868	0.0643734	0.852	0.959	0.719	FALSE	FALSE	FALSE	TRUE	1.35	-0.221	-1.57	-1.82	-3.17	-1.6
NRRL3_02946	A2R0Y1	NRRL3_02946	0.0362382	0.906887	0.0447281	0.607	0.963	0.639	FALSE	FALSE	FALSE	FALSE	2.71	0.136	-2.58	2.21	-0.5	2.08
NRRL3_02973	A2R0V6	NRRL3_02973	0.508455	0.175942	0.461359	0.968	0.88	0.936	FALSE	FALSE	FALSE	TRUE	-0.345	-0.73	-0.385	1.2	1.55	1.93
NRRL3_02991	A2R0T4	NRRL3_02991	0.622471	0.298293	0.570158	0.973	0.918	0.945	FALSE	FALSE	FALSE	FALSE	0.317	0.683	0.366	1.54	1.22	0.857
NRRL3_02995	A2R0S9	NRRL3_02995	0.547664	0.570015	0.25323	0.97	0.948	0.899	FALSE	FALSE	FALSE	FALSE	0.522	-0.492	-1.01	-0.513	-1.03	-0.0208
NRRL3_03001	A2R0S2	NRRL3_03001	0.393043	0.865276	0.489302	0.959	0.962	0.939	FALSE	FALSE	FALSE	FALSE	-0.958	-0.187	0.771	-1.14	-0.178	-0.949
NRRL3_03008	A2R0R4	NRRL3_03008	0.460834	0.136487	0.0371805	0.965	0.856	0.593	FALSE	FALSE	FALSE	FALSE	-0.568	1.19	1.76	1.24	1.81	0.0481
NRRL3_03035	A2R0M6	NRRL3_03035	0.43827	0.392877	0.93376	0.963	0.932	0.963	FALSE	FALSE	FALSE	FALSE	1.05	1.16	0.111	0.637	-0.41	-0.521
NRRL3_03036	A2R0M5	NRRL3_03036	0.288312	0.837927	0.212013	0.945	0.961	0.884	FALSE	FALSE	FALSE	FALSE	0.858	-0.161	-1.02	0.577	-0.281	0.738
NRRL3_03043	A2R0K7	NRRL3_03043	0.793502	0.278517	0.401914	0.979	0.913	0.929	FALSE	FALSE	FALSE	FALSE	-0.451	-1.92	-1.47	-1.47	-1.02	0.446
NRRL3_03047	A2R0K1	NRRL3_03047	0.403133	0.234078	0.704209	0.96	0.902	0.953	FALSE	FALSE	FALSE	FALSE	1.6	2.31	0.715	0.0626	-1.53	-2.25
NRRL3_03054	A2R0I8	NRRL3_03054	0.457628	0.34219	0.105799	0.964	0.925	0.805	FALSE	FALSE	FALSE	FALSE	-0.357	0.46	0.817	-0.0389	0.318	-0.499
NRRL3_03068	A2R0H3	NRRL3_03068	0.28522	0.151728	0.684462	0.944	0.866	0.952	FALSE	FALSE	FALSE	FALSE	-0.544	-0.746	-0.202	-0.446	0.0981	0.3
NRRL3_03070	A2R0H1	NRRL3_03070	0.885652	0.350876	0.425756	0.981	0.927	0.932	FALSE	FALSE	FALSE	FALSE	-0.136	-0.901	-0.765	0.252	0.388	1.15
NRRL3_03072	A2R0G9	NRRL3_03072	0.783075	0.188357	0.120239	0.978	0.885	0.822	FALSE	FALSE	FALSE	FALSE	0.314	-1.56	-1.88	0.624	0.31	2.19
NRRL3_03074	A2R0G7	NRRL3_03074	0.104917	0.00481077	0.107076	0.852	0.155	0.806	FALSE	FALSE	FALSE	FALSE	-1.85	-3.68	-1.83	-2.68	-0.836	0.997
NRRL3_03076	A2R0G3	NRRL3_03076	0.0115878	0.560926	0.0337035	0.244	0.948	0.572	FALSE	FALSE	FALSE	FALSE	3.33	0.659	-2.67	1.99	-1.33	1.33
NRRL3_03080	A2R0F0	NRRL3_03080	0.491783	0.83586	0.375671	0.967	0.961	0.925	FALSE	FALSE	FALSE	FALSE	-0.528	0.157	0.685	0.146	0.673	-0.0118
NRRL3_03081	A2R0E9	NRRL3_03081	0.826033	0.840505	0.674688	0.979	0.961	0.952	FALSE	FALSE	FALSE	FALSE	-0.219	0.201	0.42	0.468	0.687	0.267
NRRL3_03087	A2R0E0	NRRL3_03087	0.0319942	0.0610828	0.718942	0.566	0.745	0.954	FALSE	FALSE	FALSE	TRUE	-1.69	-1.43	0.254	-3.76	-2.07	-2.33
NRRL3_03099	A2R0B5	NRRL3_03099	0.119871	0.225955	0.69407	0.87	0.899	0.953	FALSE	FALSE	FALSE	FALSE	-0.776	-0.59	0.186	-0.305	0.471	0.286
NRRL3_03100	A2R0B4	NRRL3_03100	0.313175	0.887011	0.254476	0.949	0.962	0.899	FALSE	FALSE	FALSE	FALSE	2.75	-0.378	-3.13	1.07	-1.68	1.45
NRRL3_03108	A2R0A2	NRRL3_03108	0.378811	0.597309	0.716168	0.957	0.95	0.954	FALSE	FALSE	FALSE	FALSE	1.55	0.92	-0.631	-0.28	-1.83	-1.2
NRRL3_03110	A2R0A0	NRRL3_03110	0.909269	0.311695	0.264057	0.981	0.92	0.902	FALSE	FALSE	FALSE	FALSE	0.0972	-0.884	-0.981	0.0601	-0.037	0.944
NRRL3_03112	A2R098	NRRL3_03112	0.670152	0.230668	0.423373	0.975	0.901	0.931	FALSE	FALSE	FALSE	FALSE	0.332	0.963	0.631	0.282	-0.0503	-0.682
NRRL3_03113	A2R097	NRRL3_03113	0.399767	0.0618469	0.254067	0.959	0.747	0.899	FALSE	FALSE	FALSE	FALSE	-0.409	-0.971	-0.562	-0.265	0.144	0.707
NRRL3_03115	A2R095	NRRL3_03115	0.905652	0.904839	0.99918	0.981	0.963	0.965	FALSE	FALSE	FALSE	FALSE	0.125	0.126	0.00108	-0.405	-0.529	-0.531
NRRL3_03116	A2R093	NRRL3_03116	0.488062	0.721491	0.30195	0.966	0.956	0.911	FALSE	FALSE	FALSE	FALSE	1.29	-0.659	-1.95	0.0723	-1.22	0.732
NRRL3_03118	A2R091	NRRL3_03118	0.353329	0.914977	0.408206	0.954	0.963	0.929	FALSE	FALSE	FALSE	FALSE	-0.71	-0.08	0.63	0.0756	0.786	0.156
NRRL3_03126	A2R083	NRRL3_03126	0.74603	0.691774	0.475292	0.977	0.955	0.937	FALSE	FALSE	FALSE	FALSE	0.237	-0.291	-0.528	0.807	0.57	1.1
NRRL3_03133	A2R073	NRRL3_03133	0.359348	0.256199	0.813775	0.955	0.908	0.958	FALSE	FALSE	FALSE	FALSE	-1.06	-1.33	-0.268	-0.463	0.598	0.866
NRRL3_03135	A2R070	NRRL3_03135	0.771278	0.815158	0.601688	0.978	0.96	0.947	FALSE	FALSE	FALSE	FALSE	0.193	-0.155	-0.348	0.685	0.492	0.84
NRRL3_03137	A2R068	NRRL3_03137	0.347282	0.891634	0.417471	0.954	0.963	0.931	FALSE	FALSE	FALSE	FALSE	-0.533	-0.0757	0.457	0.0923	0.625	0.168
NRRL3_03138	A2R067	NRRL3_03138	0.315559	0.000772706	0.00458107	0.949	0.0167	0.159	FALSE	TRUE	FALSE	TRUE	1.08	4.73	3.65	1.84	0.761	-2.89
NRRL3_03139	A2R065	NRRL3_03139	0.209807	0.634604	0.0960035	0.925	0.952	0.79	FALSE	FALSE	FALSE	FALSE	2.43	-0.891	-3.32	0.742	-1.69	1.63
NRRL3_03142	A2R062	NRRL3_03142	0.26494	0.294922	0.044048	0.94	0.917	0.635	FALSE	FALSE	FALSE	FALSE	1.39	-1.3	-2.69	-0.568	-1.96	0.732
NRRL3_03143	A2R061	NRRL3_03143	0.159736	0.271737	0.732152	0.902	0.912	0.955	FALSE	FALSE	FALSE	FALSE	1.65	1.27	-0.385	1.37	-0.288	0.097
NRRL3_03146	A2R057	NRRL3_03146	0.524237	0.479456	0.942094	0.969	0.941	0.963	FALSE	FALSE	FALSE	FALSE	-0.787	-0.875	-0.0889	-2.41	-1.62	-1.53
NRRL3_03147	A2R055	NRRL3_03147	0.278927	0.382677	0.822526	0.943	0.931	0.959	FALSE	FALSE	FALSE	FALSE	1.75	1.4	-0.353	-0.902	-2.65	-2.3
NRRL3_03174	A2R030	NRRL3_03174	0.585371	0.236234	0.503862	0.972	0.903	0.94	FALSE	FALSE	FALSE	TRUE	0.324	0.722	0.398	1.79	1.47	1.07
NRRL3_03234	A2QZV3	NRRL3_03234	0.448516	0.891066	0.53166	0.964	0.963	0.942	FALSE	FALSE	FALSE	FALSE	-0.92	-0.164	0.756	0.654	1.57	0.818
NRRL3_03251	A2QZT0	NRRL3_03251	0.000748814	1.48102e-05	0.0194484	0.0041	2.19e-06	0.449	TRUE	TRUE	FALSE	TRUE	2.77	4.41	1.64	2.99	0.217	-1.42
NRRL3_03259	A2QZS1	NRRL3_03259	0.448413	0.267466	0.709643	0.964	0.911	0.954	FALSE	FALSE	FALSE	TRUE	0.479	0.712	0.233	-1.83	-2.31	-2.54
NRRL3_03268	A2QZR1	NRRL3_03268	0.996717	0.221528	0.22293	0.983	0.898	0.889	FALSE	FALSE	FALSE	TRUE	-0.00291	-0.895	-0.893	1.15	1.15	2.04
NRRL3_03283	A2QZP0	NRRL3_03283	0.707304	0.660874	0.948991	0.976	0.953	0.963	FALSE	FALSE	FALSE	FALSE	-0.511	-0.597	-0.0867	0.318	0.829	0.915
NRRL3_03294	A2QZN4	NRRL3_03294	0.797557	0.139231	0.20997	0.979	0.858	0.883	FALSE	FALSE	FALSE	FALSE	-0.246	-1.49	-1.25	-0.493	-0.247	0.998
NRRL3_03302	A2QZM4	NRRL3_03302	0.6264	0.691432	0.927388	0.973	0.955	0.962	FALSE	FALSE	FALSE	FALSE	-0.663	-0.54	0.123	-1.52	-0.853	-0.976
NRRL3_03309	A2QZL7	NRRL3_03309	0.710712	0.0923815	0.0480843	0.976	0.809	0.656	FALSE	FALSE	FALSE	TRUE	-0.406	1.97	2.37	-1.74	-1.33	-3.71
NRRL3_03310	A2QZL6	NRRL3_03310	0.866141	0.656759	0.781549	0.98	0.953	0.957	FALSE	FALSE	FALSE	FALSE	-0.188	-0.498	-0.31	-1.69	-1.5	-1.19
NRRL3_03313	A2QZL2	NRRL3_03313	0.778414	0.675188	0.889599	0.978	0.954	0.961	FALSE	FALSE	FALSE	FALSE	0.358	0.534	0.176	0.891	0.534	0.357
NRRL3_03346	A2QZH6	NRRL3_03346	0.279327	0.000973785	0.00683995	0.943	0.0224	0.22	FALSE	TRUE	FALSE	TRUE	1.23	4.84	3.6	1.82	0.582	-3.02
NRRL3_03347	A2QZH5	NRRL3_03347	0.230687	0.0840026	0.540706	0.932	0.796	0.943	FALSE	FALSE	FALSE	FALSE	-0.567	-0.849	-0.282	0.204	0.77	1.05
NRRL3_03355	A2QZG8	NRRL3_03355	0.799688	0.306692	0.433966	0.979	0.919	0.933	FALSE	FALSE	FALSE	FALSE	0.142	0.586	0.444	-0.102	-0.244	-0.688
NRRL3_03356	A2QZG7	NRRL3_03356	0.432754	0.370817	0.907568	0.962	0.929	0.962	FALSE	FALSE	FALSE	FALSE	-0.427	-0.489	-0.0622	-0.0658	0.361	0.423
NRRL3_03358	A2QZG4	NRRL3_03358	0.461717	0.129747	0.0352775	0.965	0.85	0.58	FALSE	FALSE	FALSE	FALSE	-1.56	3.36	4.93	0.978	2.54	-2.38
NRRL3_03359	A2QZG3	NRRL3_03359	0.164037	0.627994	0.342058	0.905	0.952	0.919	FALSE	FALSE	FALSE	FALSE	-1.41	-0.473	0.942	-0.148	1.27	0.325
NRRL3_03360	A2QZG2	NRRL3_03360	0.0731076	0.055103	0.872571	0.79	0.726	0.961	FALSE	FALSE	FALSE	FALSE	-1.93	-2.08	-0.159	-0.937	0.989	1.15
NRRL3_03365	A2QZF9	NRRL3_03365	0.430612	0.857358	0.337811	0.962	0.962	0.919	FALSE	FALSE	FALSE	FALSE	0.442	-0.0994	-0.542	0.283	-0.159	0.383
NRRL3_03368	A2QZF6	NRRL3_03368	0.90949	0.697389	0.782525	0.981	0.955	0.957	FALSE	FALSE	FALSE	FALSE	0.0801	0.275	0.195	0.413	0.333	0.138
NRRL3_03372	A2QZF2	NRRL3_03372	0.46634	0.94971	0.50444	0.965	0.964	0.94	FALSE	FALSE	FALSE	FALSE	0.614	0.0525	-0.561	0.0845	-0.529	0.032
NRRL3_03373	A2QZF1	NRRL3_03373	0.453373	0.000362718	0.0012716	0.964	0.00523	0.036	FALSE	TRUE	TRUE	TRUE	0.465	3.04	2.57	0.552	0.0867	-2.49
NRRL3_03374	A2QZF0	NRRL3_03374	0.0608539	0.946583	0.0684716	0.751	0.964	0.731	FALSE	FALSE	FALSE	FALSE	1.76	0.0576	-1.7	0.827	-0.93	0.769
NRRL3_03376	A2QZE8	NRRL3_03376	0.99095	0.873189	0.86428	0.983	0.962	0.96	FALSE	FALSE	FALSE	FALSE	0.0111	-0.156	-0.167	0.151	0.14	0.308
NRRL3_03377	A2QZE7	NRRL3_03377	0.970808	0.576119	0.551976	0.982	0.949	0.944	FALSE	FALSE	FALSE	FALSE	0.03	-0.462	-0.492	0.66	0.63	1.12
NRRL3_03378	A2QZE6	NRRL3_03378	0.12803	0.769803	0.0777122	0.878	0.958	0.755	FALSE	FALSE	FALSE	FALSE	2.43	-0.443	-2.88	0.0832	-2.35	0.526
NRRL3_03387	A2QZD7	NRRL3_03387	0.612164	0.482772	0.841596	0.973	0.942	0.959	FALSE	FALSE	FALSE	FALSE	0.649	0.904	0.255	0.818	0.169	-0.0854
NRRL3_03422	A2QZ96	NRRL3_03422	0.360562	0.758095	0.536307	0.955	0.958	0.943	FALSE	FALSE	FALSE	FALSE	0.899	0.297	-0.601	-0.661	-1.56	-0.959
NRRL3_03431	A2QZ87	NRRL3_03431	0.822531	0.0342226	0.051224	0.979	0.626	0.67	FALSE	FALSE	FALSE	FALSE	-0.106	-1.12	-1.01	-0.211	-0.105	0.904
NRRL3_03434	A2QZ84	NRRL3_03434	0.255785	0.510577	0.614028	0.938	0.944	0.948	FALSE	FALSE	FALSE	FALSE	1.08	0.612	-0.467	-0.113	-1.19	-0.724
NRRL3_03437	A2QZ81	NRRL3_03437	0.236192	0.136178	0.729228	0.933	0.855	0.955	FALSE	FALSE	FALSE	FALSE	1.36	1.74	0.384	1.74	0.383	-0.000901
NRRL3_03441	A2QZ77	NRRL3_03441	0.323898	0.313327	0.981346	0.951	0.92	0.964	FALSE	FALSE	FALSE	FALSE	0.711	0.728	0.0165	1.2	0.491	0.474
NRRL3_03444	A2QZ76	NRRL3_03444	0.227406	0.124822	0.708777	0.931	0.846	0.954	FALSE	FALSE	FALSE	FALSE	-1.75	-2.27	-0.524	-1.3	0.451	0.974
NRRL3_03449	A2QZ71	NRRL3_03449	0.249172	0.000141809	0.000943846	0.936	0.000965	0.0247	FALSE	TRUE	TRUE	TRUE	0.945	4.42	3.48	2.15	1.21	-2.27
NRRL3_03452	A2QZ64	NRRL3_03452	0.00389281	0.0132101	0.503627	0.0639	0.375	0.94	FALSE	FALSE	FALSE	FALSE	4.4	3.57	-0.835	0.441	-3.96	-3.13
NRRL3_03454	A2QZ62	NRRL3_03454	0.0167329	3.17662e-05	0.00230977	0.353	2.31e-05	0.0775	FALSE	TRUE	FALSE	TRUE	2.52	6.04	3.52	2.21	-0.31	-3.83
NRRL3_03458	A2QZ56	NRRL3_03458	0.0614776	0.17185	0.547081	0.753	0.878	0.944	FALSE	FALSE	FALSE	FALSE	1.42	0.995	-0.423	1.19	-0.225	0.197
NRRL3_03466	A2QZ43	NRRL3_03466	0.335166	0.683806	0.567289	0.952	0.955	0.945	FALSE	FALSE	FALSE	FALSE	-0.909	-0.377	0.532	-0.387	0.522	-0.00979
NRRL3_03476	A2QKP7	NRRL3_03476	0.861806	0.542893	0.437293	0.98	0.946	0.933	FALSE	FALSE	FALSE	FALSE	0.213	-0.751	-0.965	0.0807	-0.133	0.832
NRRL3_03477	A2QKP4	NRRL3_03477	0.366643	0.497247	0.128601	0.956	0.943	0.831	FALSE	FALSE	FALSE	FALSE	-0.459	0.342	0.802	-0.579	-0.12	-0.921
NRRL3_03482	A2QKN6	NRRL3_03482	0.838208	0.988843	0.84912	0.98	0.965	0.96	FALSE	FALSE	FALSE	FALSE	0.257	0.0176	-0.24	0.226	-0.0317	0.208
NRRL3_03483	A2QKN5	NRRL3_03483	0.903958	0.289006	0.24168	0.981	0.916	0.895	FALSE	FALSE	FALSE	FALSE	0.173	-1.56	-1.74	0.518	0.345	2.08
NRRL3_03486	A2QKN1	NRRL3_03486	0.843634	0.269021	0.199244	0.98	0.911	0.879	FALSE	FALSE	FALSE	FALSE	0.308	-1.77	-2.08	0.217	-0.091	1.99
NRRL3_03488	A2QKM9	NRRL3_03488	0.00204482	0.59271	0.00530682	0.0237	0.95	0.18	TRUE	FALSE	FALSE	TRUE	4.28	0.587	-3.7	0.633	-3.65	0.0459
NRRL3_03491	A2QKM3	NRRL3_03491	0.654375	0.824715	0.506341	0.974	0.96	0.94	FALSE	FALSE	FALSE	FALSE	0.357	-0.176	-0.534	-1.66	-2.01	-1.48
NRRL3_03500	A2QKK6	NRRL3_03500	0.998573	0.269627	0.270339	0.983	0.911	0.904	FALSE	FALSE	FALSE	FALSE	0.000952	0.605	0.605	-0.139	-0.14	-0.745
NRRL3_03501	A2QKK5	NRRL3_03501	0.827362	0.212798	0.150423	0.979	0.895	0.85	FALSE	FALSE	FALSE	FALSE	-0.107	0.636	0.743	0.194	0.301	-0.442
NRRL3_03514	A2QKJ2	NRRL3_03514	0.558114	0.0721282	0.193252	0.97	0.773	0.876	FALSE	FALSE	FALSE	FALSE	-0.356	-1.17	-0.816	0.069	0.425	1.24
NRRL3_03523	A2QKI0	NRRL3_03523	0.801894	0.243794	0.350683	0.979	0.905	0.921	FALSE	FALSE	FALSE	FALSE	0.196	0.939	0.743	0.886	0.69	-0.0531
NRRL3_03531	A2QKG7	NRRL3_03531	0.200785	0.030675	0.287148	0.922	0.599	0.908	FALSE	FALSE	FALSE	FALSE	-0.708	-1.29	-0.582	-0.399	0.309	0.891
NRRL3_03532	A2QKG5	NRRL3_03532	0.446056	0.00152845	0.00597423	0.963	0.0415	0.198	FALSE	TRUE	FALSE	TRUE	0.392	2.08	1.68	0.784	0.392	-1.29
NRRL3_03534	A2QKG3	NRRL3_03534	0.374264	0.115033	0.448627	0.957	0.837	0.934	FALSE	FALSE	FALSE	FALSE	-1.18	-2.19	-1	-0.834	0.35	1.35
NRRL3_03537	A2QKG0	NRRL3_03537	0.13682	0.877743	0.105767	0.886	0.962	0.805	FALSE	FALSE	FALSE	FALSE	1.73	-0.17	-1.9	-0.145	-1.88	0.0254
NRRL3_03539	A2QKF8	NRRL3_03539	0.79318	0.436287	0.600437	0.979	0.937	0.947	FALSE	FALSE	FALSE	FALSE	-0.203	-0.609	-0.407	-0.62	-0.417	-0.0103
NRRL3_03541	A2QKF6	NRRL3_03541	0.57807	0.469681	0.86373	0.971	0.94	0.96	FALSE	FALSE	FALSE	FALSE	-0.444	-0.58	-0.136	-1.07	-0.626	-0.49
NRRL3_03570	A5ABV4	NRRL3_03570	0.532849	0.0783742	0.221098	0.969	0.786	0.888	FALSE	FALSE	FALSE	FALSE	-0.343	-1.03	-0.691	-0.275	0.0674	0.758
NRRL3_03571	A5ABV5	NRRL3_03571	0.753654	0.928035	0.82279	0.978	0.964	0.959	FALSE	FALSE	FALSE	FALSE	0.467	0.134	-0.333	1.27	0.801	1.13
NRRL3_03577	A5ABW1	NRRL3_03577	0.742949	0.908936	0.659098	0.977	0.963	0.951	FALSE	FALSE	FALSE	FALSE	0.186	-0.0648	-0.251	0.564	0.378	0.629
NRRL3_03579	A2R4E7	NRRL3_03579	0.869885	0.438027	0.537101	0.98	0.937	0.943	FALSE	FALSE	FALSE	FALSE	0.081	0.389	0.308	0.47	0.389	0.0816
NRRL3_03580	A2R4E8	NRRL3_03580	0.267301	0.48162	0.668233	0.941	0.941	0.952	FALSE	FALSE	FALSE	FALSE	-0.726	-0.452	0.274	-0.56	0.166	-0.108
NRRL3_03581	A2R4F0	NRRL3_03581	0.817096	0.676913	0.851917	0.979	0.954	0.96	FALSE	FALSE	FALSE	FALSE	-0.17	-0.308	-0.137	0.311	0.481	0.619
NRRL3_03584	A2R4F2	NRRL3_03584	0.567751	0.826346	0.433105	0.971	0.96	0.933	FALSE	FALSE	FALSE	FALSE	-0.931	0.355	1.29	-0.074	0.857	-0.429
NRRL3_03588	A2R4F6	NRRL3_03588	0.880796	0.809034	0.696072	0.981	0.96	0.953	FALSE	FALSE	FALSE	FALSE	-0.126	0.203	0.329	-0.000494	0.126	-0.204
NRRL3_03590	A2R4F8	NRRL3_03590	0.54851	0.318541	0.678411	0.97	0.921	0.952	FALSE	FALSE	FALSE	FALSE	-0.608	-1.03	-0.418	0.26	0.868	1.29
NRRL3_03598	Q58FL6	NRRL3_03598	0.897799	0.523772	0.608618	0.981	0.945	0.948	FALSE	FALSE	FALSE	FALSE	-0.0748	-0.375	-0.3	-0.125	-0.0498	0.25
NRRL3_03603	A2R4H2	NRRL3_03603	0.23669	0.0861106	0.539057	0.933	0.799	0.943	FALSE	FALSE	FALSE	FALSE	-0.666	-1	-0.337	-0.973	-0.307	0.0298
NRRL3_03604	A2R4H3	NRRL3_03604	0.574405	0.865349	0.467655	0.971	0.962	0.936	FALSE	FALSE	FALSE	FALSE	0.649	-0.194	-0.843	0.654	0.00536	0.848
NRRL3_03606	A2R4H6	NRRL3_03606	0.542315	0.427465	0.848793	0.97	0.936	0.96	FALSE	FALSE	FALSE	FALSE	1.21	1.59	0.376	1.28	0.0665	-0.31
NRRL3_03607	A2R4H7	NRRL3_03607	0.361026	0.772317	0.237413	0.955	0.958	0.894	FALSE	FALSE	FALSE	FALSE	1.12	-0.347	-1.46	0.455	-0.662	0.802
NRRL3_03611	A2R4I1	NRRL3_03611	0.279338	0.249229	0.0382632	0.943	0.906	0.6	FALSE	FALSE	FALSE	FALSE	1.48	-1.58	-3.06	0.486	-0.993	2.07
NRRL3_03612	A2R4I2	NRRL3_03612	0.795682	0.479056	0.339757	0.979	0.941	0.919	FALSE	FALSE	FALSE	FALSE	-0.129	0.357	0.486	0.734	0.863	0.377
NRRL3_03617	A2R4I7	NRRL3_03617	0.537016	0.486316	0.935206	0.969	0.942	0.963	FALSE	FALSE	FALSE	FALSE	-0.35	-0.396	-0.0457	-0.264	0.0862	0.132
NRRL3_03618	A2R4I8	NRRL3_03618	0.671596	0.187345	0.0927159	0.975	0.885	0.784	FALSE	FALSE	FALSE	FALSE	0.235	-0.757	-0.992	0.414	0.179	1.17
NRRL3_03623	A2R4J3	NRRL3_03623	0.440618	0.408981	0.954495	0.963	0.934	0.963	FALSE	FALSE	FALSE	FALSE	0.887	0.952	0.0647	1.09	0.201	0.136
NRRL3_03626	A2R4J6	NRRL3_03626	0.417665	0.0110208	0.00251637	0.961	0.326	0.0851	FALSE	FALSE	FALSE	FALSE	1.21	-4.4	-5.61	-1.17	-2.38	3.23
NRRL3_03631	A2R4K0	NRRL3_03631	0.0300884	0.0123919	0.628369	0.545	0.357	0.949	FALSE	FALSE	FALSE	FALSE	-3.08	-3.69	-0.615	-2.61	0.472	1.09
NRRL3_03636	A2R4K7	NRRL3_03636	0.411694	0.169333	0.549199	0.961	0.876	0.944	FALSE	FALSE	FALSE	FALSE	-0.627	-1.08	-0.454	-0.652	-0.0245	0.43
NRRL3_03636	A2R4K8	NRRL3_03636	0.301071	0.953744	0.27673	0.947	0.965	0.905	FALSE	FALSE	FALSE	FALSE	-1.26	0.0687	1.32	0.0257	1.28	-0.043
NRRL3_03653	A2R4M5	NRRL3_03653	0.773862	0.0156646	0.026477	0.978	0.421	0.521	FALSE	FALSE	FALSE	FALSE	-0.178	-1.73	-1.55	-0.339	-0.162	1.39
NRRL3_03655	A2R4M7	NRRL3_03655	0.674677	0.619996	0.366777	0.975	0.951	0.924	FALSE	FALSE	FALSE	FALSE	0.374	-0.443	-0.817	0.962	0.588	1.4
NRRL3_03663	A2R4P2	NRRL3_03663	0.512711	0.213045	0.531766	0.968	0.895	0.942	FALSE	FALSE	FALSE	FALSE	-0.754	-1.47	-0.72	0.168	0.922	1.64
NRRL3_03669	A2R4P8	NRRL3_03669	0.345568	0.592406	0.152661	0.954	0.95	0.852	FALSE	FALSE	FALSE	FALSE	1.54	-0.863	-2.41	0.065	-1.48	0.928
NRRL3_03671	A2R4Q0	NRRL3_03671	0.340848	0.0110354	0.0641951	0.953	0.327	0.718	FALSE	FALSE	FALSE	FALSE	1.02	3.14	2.12	1.87	0.848	-1.27
NRRL3_03676	A2R4Q6	NRRL3_03676	0.190673	0.746406	0.310505	0.918	0.957	0.913	FALSE	FALSE	FALSE	FALSE	-0.973	-0.231	0.741	-0.721	0.252	-0.49
NRRL3_03684	A2R4R4	NRRL3_03684	0.488018	0.054411	0.178884	0.966	0.724	0.868	FALSE	FALSE	FALSE	FALSE	0.8	2.4	1.6	0.9	0.0999	-1.5
NRRL3_03691	A2R4S1	NRRL3_03691	0.590334	0.82743	0.453142	0.972	0.96	0.935	FALSE	FALSE	FALSE	FALSE	-0.434	0.175	0.609	0.861	1.3	0.686
NRRL3_03693	A2R4S3	NRRL3_03693	0.419012	1.26761e-05	3.74813e-05	0.961	1.42e-06	4.82e-05	FALSE	TRUE	TRUE	TRUE	-0.593	-5.28	-4.69	-1.74	-1.14	3.55
NRRL3_03694	A2R4S4	NRRL3_03694	0.749935	0.0381765	0.0674464	0.977	0.651	0.728	FALSE	FALSE	FALSE	FALSE	-0.267	-1.93	-1.66	-1.05	-0.781	0.88
NRRL3_03701	A2R4T1	NRRL3_03701	0.91123	0.0630601	0.0766669	0.981	0.75	0.752	FALSE	FALSE	FALSE	FALSE	-0.0964	-1.75	-1.65	-0.771	-0.675	0.977
NRRL3_03704	A2R4T4	NRRL3_03704	0.472901	0.953259	0.438865	0.965	0.964	0.933	FALSE	FALSE	FALSE	FALSE	1.02	-0.0824	-1.1	0.574	-0.447	0.656
NRRL3_03714	A2R4U8	NRRL3_03714	0.977442	0.394476	0.379759	0.982	0.932	0.926	FALSE	FALSE	FALSE	FALSE	-0.0213	0.651	0.673	0.693	0.714	0.0415
NRRL3_03716	A2R4V0	NRRL3_03716	0.217528	0.16784	0.869149	0.928	0.875	0.96	FALSE	FALSE	FALSE	FALSE	0.897	1.01	0.116	0.503	-0.394	-0.509
NRRL3_03717	A2R4V1	NRRL3_03717	0.165883	0.300895	0.697728	0.906	0.918	0.953	FALSE	FALSE	FALSE	FALSE	-0.931	-0.681	0.25	-0.185	0.746	0.496
NRRL3_03718	A2R4V2	NRRL3_03718	0.39319	0.161309	0.552086	0.959	0.872	0.944	FALSE	FALSE	FALSE	FALSE	-0.687	-1.16	-0.474	-0.548	0.139	0.614
NRRL3_03721	A2R4V5	NRRL3_03721	0.350494	0.126907	0.023621	0.954	0.848	0.495	FALSE	FALSE	FALSE	FALSE	0.924	-1.57	-2.49	-0.596	-1.52	0.969
NRRL3_03723	A2R4V7	NRRL3_03723	0.236486	0.36132	0.769905	0.933	0.928	0.957	FALSE	FALSE	FALSE	FALSE	-2.1	-1.6	0.503	-1.14	0.96	0.457
NRRL3_03725	A2R4V9	NRRL3_03725	0.696376	0.371008	0.605208	0.976	0.929	0.948	FALSE	FALSE	FALSE	FALSE	-0.2	-0.466	-0.266	-0.393	-0.193	0.0728
NRRL3_03731	A2R4W5	NRRL3_03731	0.507165	0.0591727	0.183516	0.968	0.739	0.871	FALSE	FALSE	FALSE	FALSE	-0.454	-1.39	-0.94	-0.594	-0.14	0.8
NRRL3_03733	A2R4W7	NRRL3_03733	0.0394986	0.192668	0.3632	0.634	0.887	0.923	FALSE	FALSE	FALSE	FALSE	-1.08	-0.644	0.44	-0.987	0.097	-0.343
NRRL3_03738	A2R4X2	NRRL3_03738	0.339516	0.311557	0.0640466	0.953	0.92	0.718	FALSE	FALSE	FALSE	FALSE	1.41	-1.5	-2.92	-0.17	-1.58	1.33
NRRL3_03739	A2R4X3	NRRL3_03739	0.386292	0.132936	0.485981	0.958	0.853	0.938	FALSE	FALSE	FALSE	FALSE	-0.657	-1.18	-0.525	-0.874	-0.217	0.307
NRRL3_03741	A2R4X5	NRRL3_03741	0.026486	0.017833	0.828356	0.5	0.457	0.959	FALSE	FALSE	FALSE	TRUE	2.28	2.47	0.197	-0.173	-2.45	-2.65
NRRL3_03753	A2R4Z0	NRRL3_03753	0.680901	0.57051	0.873923	0.975	0.948	0.961	FALSE	FALSE	FALSE	FALSE	0.363	0.503	0.14	-1.28	-1.65	-1.78
NRRL3_03762	A2R501	NRRL3_03762	0.226645	0.170903	0.857002	0.93	0.877	0.96	FALSE	FALSE	FALSE	FALSE	-1.18	-1.35	-0.17	-1.88	-0.704	-0.535
NRRL3_03766	A2R509	NRRL3_03766	0.74976	0.876185	0.869946	0.977	0.962	0.96	FALSE	FALSE	FALSE	FALSE	-0.188	-0.0915	0.0961	-0.245	-0.0571	-0.153
NRRL3_03771	A2R515	NRRL3_03771	0.683228	0.797452	0.878754	0.975	0.959	0.961	FALSE	FALSE	FALSE	FALSE	-0.389	-0.244	0.145	-0.331	0.0575	-0.0872
NRRL3_03772	A2R516	NRRL3_03772	0.663138	0.184992	0.0896189	0.975	0.884	0.779	FALSE	FALSE	FALSE	FALSE	0.379	-1.2	-1.58	1.28	0.904	2.48
NRRL3_03773	A2R517	NRRL3_03773	0.356293	0.620639	0.65884	0.955	0.951	0.951	FALSE	FALSE	FALSE	FALSE	-1.45	-0.767	0.683	-0.0953	1.35	0.671
NRRL3_03778	A2R522	NRRL3_03778	0.757582	0.585509	0.810683	0.978	0.949	0.958	FALSE	FALSE	FALSE	FALSE	-0.347	-0.617	-0.269	-1.66	-1.32	-1.05
NRRL3_03780	A2R524	NRRL3_03780	0.498144	0.159474	0.435772	0.967	0.871	0.933	FALSE	FALSE	FALSE	FALSE	-0.509	-1.1	-0.588	0.0063	0.516	1.1
NRRL3_03784	A2R529	NRRL3_03784	0.255046	0.114594	0.617917	0.938	0.836	0.949	FALSE	FALSE	FALSE	FALSE	-0.588	-0.839	-0.251	0.41	0.998	1.25
NRRL3_03789	A2R539	NRRL3_03789	0.409747	0.152617	0.510506	0.96	0.867	0.94	FALSE	FALSE	FALSE	FALSE	-1.07	-1.92	-0.851	-2.25	-1.17	-0.324
NRRL3_03798	A2R549	NRRL3_03798	0.829962	0.0102333	0.0151449	0.979	0.307	0.386	FALSE	FALSE	FALSE	FALSE	-0.144	-2.03	-1.89	-0.0827	0.0618	1.95
NRRL3_03799	A2R550	NRRL3_03799	0.0491212	0.019608	0.614009	0.697	0.483	0.948	FALSE	FALSE	FALSE	FALSE	-3.17	-3.91	-0.743	-2.18	0.99	1.73
NRRL3_03812	A2R566	NRRL3_03812	0.184887	0.025237	0.00209217	0.915	0.55	0.0691	FALSE	FALSE	FALSE	FALSE	-1.54	2.81	4.35	0.341	1.88	-2.47
NRRL3_03815	A2R569	NRRL3_03815	0.01144	0.236557	0.102564	0.241	0.903	0.8	FALSE	FALSE	FALSE	FALSE	5.26	2.17	-3.09	2.7	-2.57	0.524
NRRL3_03819	A2R578	NRRL3_03819	0.58297	0.0361643	0.0132176	0.971	0.638	0.357	FALSE	FALSE	FALSE	FALSE	0.628	-2.65	-3.28	-1.17	-1.8	1.48
NRRL3_03822	A2R582	NRRL3_03822	0.987644	0.092145	0.0897257	0.982	0.809	0.779	FALSE	FALSE	FALSE	FALSE	0.0136	-1.58	-1.6	-1.04	-1.06	0.538
NRRL3_03827	A2R589	NRRL3_03827	0.0248353	0.0301923	0.914417	0.478	0.595	0.962	FALSE	FALSE	FALSE	FALSE	-2.95	-2.83	0.125	-1.58	1.37	1.25
NRRL3_03831	A2R599	NRRL3_03831	0.495067	0.0912359	0.276288	0.967	0.807	0.905	FALSE	FALSE	FALSE	TRUE	-0.415	-1.09	-0.674	-1.77	-1.35	-0.681
NRRL3_03837	A2R5A6	NRRL3_03837	0.744544	0.0380302	0.0680458	0.977	0.65	0.73	FALSE	FALSE	FALSE	FALSE	-0.519	-3.67	-3.15	-2.52	-2	1.15
NRRL3_03841	A2R5B4	NRRL3_03841	0.750875	0.159837	0.262035	0.977	0.871	0.901	FALSE	FALSE	FALSE	FALSE	-0.578	-2.68	-2.1	-0.751	-0.173	1.93
NRRL3_03842	A2R5B5	NRRL3_03842	0.258924	0.37646	0.792998	0.939	0.93	0.958	FALSE	FALSE	FALSE	FALSE	1.56	1.21	-0.352	0.341	-1.22	-0.866
NRRL3_03845	A2R5B8	NRRL3_03845	0.330577	0.71306	0.534876	0.952	0.956	0.943	FALSE	FALSE	FALSE	FALSE	0.959	0.355	-0.603	1.33	0.375	0.978
NRRL3_03849	A2R5C2	NRRL3_03849	0.295334	0.649541	0.145746	0.946	0.953	0.846	FALSE	FALSE	FALSE	FALSE	-1.11	0.472	1.58	0.0963	1.21	-0.376
NRRL3_03861	A5ABW5	NRRL3_03861	0.93454	0.419573	0.466375	0.982	0.935	0.936	FALSE	FALSE	FALSE	FALSE	0.0381	0.38	0.342	0.54	0.502	0.16
NRRL3_03870	A5ABX6	NRRL3_03870	0.729557	0.70873	0.475959	0.977	0.956	0.937	FALSE	FALSE	FALSE	FALSE	-0.163	0.177	0.34	0.198	0.361	0.0212
NRRL3_03887	A5AC05	NRRL3_03887	0.649393	0.603242	0.337739	0.974	0.95	0.919	FALSE	FALSE	FALSE	FALSE	-0.644	0.737	1.38	-1.13	-0.489	-1.87
NRRL3_03920	A2R5J0	NRRL3_03920	0.186821	0.0313923	0.312466	0.916	0.605	0.914	FALSE	FALSE	FALSE	FALSE	2.33	4.09	1.75	1.97	-0.359	-2.11
NRRL3_03921	A2R5J1	NRRL3_03921	0.198613	0.034696	0.319816	0.921	0.629	0.915	FALSE	FALSE	FALSE	FALSE	0.852	1.5	0.649	0.768	-0.084	-0.733
NRRL3_03934	A2R5K4	NRRL3_03934	0.224678	0.106257	0.0111726	0.93	0.827	0.319	FALSE	FALSE	FALSE	FALSE	1.6	-2.18	-3.78	0.184	-1.41	2.37
NRRL3_03939	A2R5K9	NRRL3_03939	0.788211	0.610475	0.440914	0.978	0.951	0.933	FALSE	FALSE	FALSE	FALSE	-0.276	0.525	0.801	1.6	1.87	1.07
NRRL3_03949	A2R5L8	NRRL3_03949	0.559505	0.799604	0.407177	0.97	0.959	0.929	FALSE	FALSE	FALSE	FALSE	0.287	-0.124	-0.411	0.921	0.634	1.05
NRRL3_03951	A2R5M0	NRRL3_03951	0.526237	0.000236464	0.000659182	0.969	0.00259	0.0157	FALSE	TRUE	TRUE	TRUE	0.765	6.26	5.5	2.94	2.17	-3.32
NRRL3_03955	A2R5M3	NRRL3_03955	0.966175	0.0711966	0.0766654	0.982	0.771	0.752	FALSE	FALSE	FALSE	FALSE	0.0221	1.02	0.995	1.39	1.37	0.37
NRRL3_03981	A2R5Q1	NRRL3_03981	0.036366	0.315001	0.21029	0.608	0.921	0.884	FALSE	FALSE	FALSE	FALSE	-2.5	-1.1	1.39	-2.27	0.225	-1.17
NRRL3_03999	A2R5S3	NRRL3_03999	0.273692	0.0950991	0.514005	0.942	0.813	0.941	FALSE	FALSE	FALSE	FALSE	0.697	1.11	0.408	0.683	-0.0143	-0.422
NRRL3_04002	A2R5S8	NRRL3_04002	0.0169422	3.6747e-06	0.000137816	0.357	2.19e-08	0.000827	FALSE	TRUE	TRUE	TRUE	-2.31	-7.01	-4.7	-3.2	-0.887	3.81
NRRL3_04005	A2R5T1	NRRL3_04005	0.836458	0.189343	0.259904	0.98	0.886	0.901	FALSE	FALSE	FALSE	TRUE	-0.0909	-0.602	-0.511	0.8	0.891	1.4
NRRL3_04006	A2R5T2	NRRL3_04006	0.285338	0.0178876	0.125284	0.944	0.458	0.828	FALSE	FALSE	FALSE	FALSE	1.04	2.58	1.54	2.31	1.27	-0.263
NRRL3_04023	A2R5V4	NRRL3_04023	0.723702	0.442124	0.672189	0.977	0.938	0.952	FALSE	FALSE	FALSE	FALSE	0.17	0.373	0.203	-0.0949	-0.265	-0.468
NRRL3_04024	A2R5V5	NRRL3_04024	0.000776735	0.141198	0.0118514	0.00434	0.859	0.332	TRUE	FALSE	FALSE	TRUE	-3.88	-1.34	2.54	-2.02	1.86	-0.686
NRRL3_04027	A2R5V8	NRRL3_04027	0.410549	0.461889	0.927474	0.96	0.94	0.962	FALSE	FALSE	FALSE	FALSE	1.05	0.94	-0.115	0.291	-0.764	-0.649
NRRL3_04029	A2R5W0	NRRL3_04029	0.846187	0.109735	0.151451	0.98	0.831	0.851	FALSE	FALSE	FALSE	FALSE	0.101	0.883	0.782	0.334	0.233	-0.549
NRRL3_04031	A2R5W3	NRRL3_04031	0.845007	0.611777	0.753331	0.98	0.951	0.956	FALSE	FALSE	FALSE	FALSE	-0.0986	-0.257	-0.159	0.465	0.564	0.722
NRRL3_04042	A2R5X5	NRRL3_04042	0.853026	0.827658	0.974041	0.98	0.961	0.964	FALSE	FALSE	FALSE	FALSE	-0.124	-0.146	-0.0218	0.169	0.293	0.315
NRRL3_04047	A2R5Y0	NRRL3_04047	0.349851	0.0238587	0.128355	0.954	0.535	0.831	FALSE	FALSE	FALSE	FALSE	-0.502	-1.35	-0.846	-0.497	0.00508	0.851
NRRL3_04048	A2R5Y2	NRRL3_04048	0.312127	0.399359	0.858354	0.949	0.933	0.96	FALSE	FALSE	FALSE	FALSE	-1.91	-1.58	0.33	-2.09	-0.175	-0.505
NRRL3_04051	A2R5Y5	NRRL3_04051	0.195043	0.582853	0.432791	0.92	0.949	0.933	FALSE	FALSE	FALSE	FALSE	-1.52	-0.622	0.894	-0.289	1.23	0.333
NRRL3_04053	A2R5Y8	NRRL3_04053	0.169573	0.773018	0.105211	0.908	0.958	0.804	FALSE	FALSE	FALSE	FALSE	0.681	-0.137	-0.818	0.449	-0.232	0.586
NRRL3_04054	A2R5Y9	NRRL3_04054	0.635077	0.972803	0.611379	0.974	0.965	0.948	FALSE	FALSE	FALSE	FALSE	-0.219	0.0157	0.235	0.364	0.583	0.348
NRRL3_04058	A2R5Z6	NRRL3_04058	0.540869	0.755915	0.76057	0.969	0.958	0.956	FALSE	FALSE	FALSE	FALSE	-0.664	-0.335	0.329	0.674	1.34	1.01
NRRL3_04064	A2R603	NRRL3_04064	0.531861	0.544558	0.984235	0.969	0.946	0.964	FALSE	FALSE	FALSE	FALSE	-0.387	-0.375	0.0121	-0.731	-0.345	-0.357
NRRL3_04072	A2R611	NRRL3_04072	0.21446	0.983191	0.207579	0.927	0.965	0.882	FALSE	FALSE	FALSE	FALSE	0.907	-0.0148	-0.922	-0.122	-1.03	-0.107
NRRL3_04076	A2R616	NRRL3_04076	0.0121315	0.553983	0.0359523	0.256	0.947	0.584	FALSE	FALSE	FALSE	FALSE	2.92	0.594	-2.32	2.02	-0.903	1.42
NRRL3_04077	A2R617	NRRL3_04077	0.201354	0.322757	0.752088	0.922	0.922	0.956	FALSE	FALSE	FALSE	FALSE	-1.6	-1.22	0.381	-0.509	1.09	0.708
NRRL3_04082	A2R621	NRRL3_04082	0.791977	0.176917	0.265638	0.979	0.88	0.902	FALSE	FALSE	FALSE	FALSE	-0.133	-0.708	-0.576	-0.426	-0.293	0.282
NRRL3_04083	A2R622	NRRL3_04083	0.756854	0.458346	0.300757	0.978	0.939	0.911	FALSE	FALSE	FALSE	FALSE	-0.152	0.369	0.521	0.182	0.335	-0.186
NRRL3_04085	A2R624	NRRL3_04085	0.818058	0.896639	0.920068	0.979	0.963	0.962	FALSE	FALSE	FALSE	FALSE	0.256	0.145	-0.112	0.691	0.435	0.547
NRRL3_04089	A2R628	NRRL3_04089	0.408727	0.645155	0.707206	0.96	0.953	0.954	FALSE	FALSE	FALSE	FALSE	0.482	0.266	-0.217	0.217	-0.265	-0.0488
NRRL3_04090	A2R629	NRRL3_04090	0.892883	0.373182	0.445934	0.981	0.93	0.934	FALSE	FALSE	FALSE	FALSE	-0.0794	-0.535	-0.455	-0.898	-0.819	-0.363
NRRL3_04104	A2R643	NRRL3_04104	0.336161	0.250712	0.839868	0.952	0.907	0.959	FALSE	FALSE	FALSE	FALSE	-1.79	-2.16	-0.369	-2	-0.206	0.163
NRRL3_04116	A2R659	NRRL3_04116	0.0627627	0.212025	0.471417	0.758	0.895	0.937	FALSE	FALSE	FALSE	FALSE	1.42	0.907	-0.51	0.15	-1.27	-0.757
NRRL3_04121	A2R664	NRRL3_04121	0.708596	0.987241	0.720417	0.976	0.965	0.954	FALSE	FALSE	FALSE	FALSE	0.456	0.0195	-0.437	0.94	0.483	0.92
NRRL3_04124	A2R667	NRRL3_04124	0.215689	0.283886	0.854917	0.927	0.915	0.96	FALSE	FALSE	FALSE	FALSE	-2.01	-1.73	0.287	-1.19	0.828	0.541
NRRL3_04139	A2R684	NRRL3_04139	0.735759	0.0940026	0.165088	0.977	0.811	0.86	FALSE	FALSE	FALSE	FALSE	-0.35	-1.85	-1.5	-0.717	-0.367	1.14
NRRL3_04142	A2R689	NRRL3_04142	0.360001	0.640125	0.64439	0.955	0.952	0.95	FALSE	FALSE	FALSE	FALSE	-0.863	-0.434	0.429	-1.63	-0.765	-1.19
NRRL3_04145	A2R692	NRRL3_04145	0.443374	0.0626075	0.227829	0.963	0.749	0.89	FALSE	FALSE	FALSE	FALSE	-0.438	-1.14	-0.703	-0.795	-0.357	0.346
NRRL3_04152	A2R6A0	NRRL3_04152	0.617988	0.845021	0.760112	0.973	0.961	0.956	FALSE	FALSE	FALSE	FALSE	-0.981	-0.383	0.599	0.119	1.1	0.502
NRRL3_04158	A2R6A9	NRRL3_04158	0.52006	0.0343195	0.0105128	0.968	0.626	0.306	FALSE	FALSE	FALSE	FALSE	0.692	-2.52	-3.21	-0.86	-1.55	1.66
NRRL3_04162	A2R6B4	NRRL3_04162	0.0383202	0.701328	0.0758923	0.624	0.955	0.75	FALSE	FALSE	FALSE	TRUE	-1.18	-0.197	0.979	1.29	2.47	1.49
NRRL3_04162	A2R6B5	NRRL3_04162	0.395505	0.951737	0.428374	0.959	0.964	0.932	FALSE	FALSE	FALSE	TRUE	-0.411	-0.0288	0.382	1.88	2.3	1.91
NRRL3_04169	A2R6C1	NRRL3_04169	0.00136279	1.3056e-05	0.00850286	0.0131	1.52e-06	0.258	TRUE	TRUE	FALSE	TRUE	3.39	5.94	2.55	3.38	-0.0124	-2.56
NRRL3_04170	A2R6C3	NRRL3_04170	0.67302	0.16551	0.315271	0.975	0.874	0.914	FALSE	FALSE	FALSE	FALSE	-0.329	-1.13	-0.8	0.368	0.698	1.5
NRRL3_04177	A2R6C9	NRRL3_04177	0.321847	0.518112	0.718569	0.95	0.944	0.954	FALSE	FALSE	FALSE	FALSE	1.47	0.945	-0.523	0.531	-0.936	-0.413
NRRL3_04179	A2R6D1	NRRL3_04179	0.627579	0.587484	0.953404	0.973	0.949	0.963	FALSE	FALSE	FALSE	FALSE	-0.469	-0.525	-0.0562	-1.78	-1.31	-1.26
NRRL3_04184	A2R6D7	NRRL3_04184	0.93334	0.749762	0.687804	0.982	0.958	0.953	FALSE	FALSE	FALSE	FALSE	0.112	-0.429	-0.542	-1.61	-1.73	-1.18
NRRL3_04192	A2R6F0	NRRL3_04192	0.313456	0.00361787	0.000616077	0.949	0.113	0.0144	FALSE	FALSE	TRUE	TRUE	1.1	-3.83	-4.92	-1.36	-2.45	2.47
NRRL3_04228	A2QLX2	NRRL3_04228	0.0980071	0.000914617	0.0210823	0.842	0.0208	0.468	FALSE	TRUE	FALSE	TRUE	3.1	7.7	4.61	3.13	0.0298	-4.58
NRRL3_04233	A2QLX7	NRRL3_04233	0.523214	0.327909	0.120555	0.968	0.923	0.823	FALSE	FALSE	FALSE	FALSE	-0.348	0.541	0.89	0.431	0.78	-0.11
NRRL3_04235	A2QLX9	NRRL3_04235	0.297861	0.960086	0.319963	0.946	0.965	0.915	FALSE	FALSE	FALSE	FALSE	-1.32	-0.0619	1.26	0.315	1.64	0.377
NRRL3_04236	A2QLY0	NRRL3_04236	0.36331	0.000102772	0.000429349	0.956	0.000479	0.00854	FALSE	TRUE	TRUE	TRUE	0.72	4.5	3.77	1.99	1.27	-2.51
NRRL3_04237	A2QLY1	NRRL3_04237	0.935205	0.000465598	0.000531331	0.982	0.00783	0.0117	FALSE	TRUE	TRUE	TRUE	0.0543	3.21	3.16	2.33	2.27	-0.882
NRRL3_04240	A2QLY7	NRRL3_04240	0.509753	0.249616	0.603725	0.968	0.906	0.948	FALSE	FALSE	FALSE	FALSE	-0.968	-1.73	-0.759	-0.943	0.0254	0.785
NRRL3_04260	A2QM14	NRRL3_04260	0.294691	0.427737	0.78695	0.946	0.936	0.957	FALSE	FALSE	FALSE	FALSE	1.44	1.07	-0.361	-0.487	-1.92	-1.56
NRRL3_04264	A2QM21	NRRL3_04264	0.92071	0.281636	0.242929	0.981	0.914	0.896	FALSE	FALSE	FALSE	FALSE	-0.0852	0.948	1.03	1.81	1.89	0.859
NRRL3_04265	A2QM22	NRRL3_04265	0.436583	0.926303	0.490863	0.963	0.964	0.939	FALSE	FALSE	FALSE	FALSE	-0.732	-0.0858	0.646	0.58	1.31	0.666
NRRL3_04267	A2QM24	NRRL3_04267	0.131514	0.0582176	0.637325	0.882	0.736	0.95	FALSE	FALSE	FALSE	FALSE	-2.18	-2.83	-0.649	-1.93	0.251	0.901
NRRL3_04310	A2QM77	NRRL3_04310	0.66266	0.208605	0.393692	0.975	0.893	0.928	FALSE	FALSE	FALSE	FALSE	-0.354	-1.06	-0.701	-0.986	-0.632	0.0692
NRRL3_04330	A2QM98	NRRL3_04330	0.0543848	0.00328919	0.140852	0.724	0.101	0.842	FALSE	FALSE	FALSE	FALSE	1.97	3.41	1.45	0.499	-1.47	-2.91
NRRL3_04331	A2QM99	NRRL3_04331	0.203377	0.120466	0.746829	0.923	0.842	0.955	FALSE	FALSE	FALSE	FALSE	1.24	1.55	0.304	-0.253	-1.5	-1.8
NRRL3_04339	A2QMA7	NRRL3_04339	0.264703	0.205452	0.867606	0.94	0.892	0.96	FALSE	FALSE	FALSE	FALSE	1.23	1.41	0.178	-0.271	-1.5	-1.68
NRRL3_04342	A2QMB1	NRRL3_04342	0.901848	0.853501	0.758476	0.981	0.961	0.956	FALSE	FALSE	FALSE	FALSE	0.0813	-0.122	-0.203	-0.0796	-0.161	0.0422
NRRL3_04346	A2QMB6	NRRL3_04346	0.823251	0.867624	0.954674	0.979	0.962	0.963	FALSE	FALSE	FALSE	FALSE	0.126	0.0943	-0.0321	0.473	0.347	0.379
NRRL3_04347	A2QMB7	NRRL3_04347	0.150129	0.000578544	0.00800178	0.896	0.0108	0.246	FALSE	TRUE	FALSE	TRUE	-1.08	-3.32	-2.25	-1.03	0.0473	2.29
NRRL3_04349	A2QMB9	NRRL3_04349	0.890671	0.172329	0.137845	0.981	0.878	0.84	FALSE	FALSE	FALSE	FALSE	0.17	-1.76	-1.93	-0.327	-0.497	1.43
NRRL3_04351	A2QMC2	NRRL3_04351	0.106314	0.361559	0.436433	0.854	0.928	0.933	FALSE	FALSE	FALSE	FALSE	0.879	0.475	-0.403	0.399	-0.48	-0.0763
NRRL3_04368	A2QME7	NRRL3_04368	0.663414	0.319301	0.164334	0.975	0.921	0.86	FALSE	FALSE	FALSE	FALSE	-0.302	0.704	1.01	0.661	0.963	-0.0425
NRRL3_04379	A2QMG0	NRRL3_04379	0.173774	0.337757	0.659787	0.91	0.925	0.951	FALSE	FALSE	FALSE	FALSE	-0.773	-0.533	0.241	-0.778	-0.00501	-0.246
NRRL3_04382	A2QMG4	NRRL3_04382	0.711872	0.822586	0.555111	0.976	0.96	0.944	FALSE	FALSE	FALSE	FALSE	-0.232	0.14	0.372	-0.0434	0.188	-0.184
NRRL3_04385	A2QMG8	NRRL3_04385	0.321445	0.626576	0.601402	0.95	0.952	0.947	FALSE	FALSE	FALSE	FALSE	-0.671	-0.323	0.347	-0.0213	0.649	0.302
NRRL3_04390	A2QMH3	NRRL3_04390	0.790296	0.213212	0.139332	0.978	0.895	0.841	FALSE	FALSE	FALSE	FALSE	-0.296	1.44	1.73	-0.0993	0.197	-1.53
NRRL3_04391	A2QMH4	NRRL3_04391	0.0525442	0.801983	0.0334692	0.715	0.96	0.57	FALSE	FALSE	FALSE	FALSE	2.16	-0.255	-2.42	0.777	-1.38	1.03
NRRL3_04395	A2QMH9	NRRL3_04395	0.133162	0.0122631	0.197375	0.883	0.355	0.878	FALSE	FALSE	FALSE	FALSE	-0.88	-1.62	-0.744	-0.0165	0.863	1.61
NRRL3_04397	A2QMI1	NRRL3_04397	0.610422	0.300466	0.585175	0.973	0.918	0.946	FALSE	FALSE	FALSE	FALSE	-0.251	-0.52	-0.269	-0.0103	0.241	0.51
NRRL3_04399	A2QMI2	NRRL3_04399	0.534989	0.109873	0.295162	0.969	0.831	0.91	FALSE	FALSE	FALSE	FALSE	0.406	1.1	0.697	0.691	0.285	-0.413
NRRL3_04400	A2QMI3	NRRL3_04400	0.681247	0.869261	0.804637	0.975	0.962	0.958	FALSE	FALSE	FALSE	FALSE	0.329	0.131	-0.198	-0.231	-0.56	-0.363
NRRL3_04402	A2QMI7	NRRL3_04402	0.107334	0.150658	0.0071365	0.856	0.865	0.227	FALSE	FALSE	FALSE	FALSE	1.65	-1.45	-3.11	0.0808	-1.57	1.54
NRRL3_04408	A2QMJ3	NRRL3_04408	0.965574	0.266497	0.283944	0.982	0.911	0.907	FALSE	FALSE	FALSE	FALSE	-0.0392	-1.04	-1	0.381	0.42	1.42
NRRL3_04411	A2QMJ7	NRRL3_04411	0.302669	0.766926	0.453179	0.947	0.958	0.935	FALSE	FALSE	FALSE	FALSE	-1.53	-0.429	1.1	-1.96	-0.432	-1.53
NRRL3_04417	A2QMM5	NRRL3_04417	0.864042	0.175314	0.132691	0.98	0.879	0.835	FALSE	FALSE	FALSE	FALSE	-0.0829	0.685	0.768	0.746	0.828	0.0603
NRRL3_04421	A2QML5	NRRL3_04421	0.607565	0.929095	0.548104	0.973	0.964	0.944	FALSE	FALSE	FALSE	FALSE	0.617	-0.106	-0.724	-1.51	-2.13	-1.4
NRRL3_04431	A2QMM9	NRRL3_04431	0.116856	0.0392582	0.536602	0.867	0.657	0.943	FALSE	FALSE	FALSE	FALSE	2.62	3.61	0.983	2.25	-0.372	-1.35
NRRL3_04432	A2QMN0	NRRL3_04432	0.87873	0.788002	0.907123	0.98	0.959	0.962	FALSE	FALSE	FALSE	FALSE	-0.12	-0.212	-0.0919	0.721	0.841	0.933
NRRL3_04435	A2QMN5	NRRL3_04435	0.781738	0.0562005	0.091285	0.978	0.73	0.782	FALSE	FALSE	FALSE	FALSE	-0.329	-2.47	-2.14	-0.506	-0.178	1.96
NRRL3_04436	A2QMN6	NRRL3_04436	0.0713477	0.984921	0.0737432	0.785	0.965	0.745	FALSE	FALSE	FALSE	FALSE	1.64	0.0159	-1.63	0.906	-0.737	0.89
NRRL3_04440	A2QMP0	NRRL3_04440	0.411293	0.593306	0.187978	0.961	0.95	0.873	FALSE	FALSE	FALSE	FALSE	0.632	-0.407	-1.04	0.113	-0.519	0.521
NRRL3_04442	A2QMP2	NRRL3_04442	0.953863	0.101406	0.0918573	0.982	0.821	0.783	FALSE	FALSE	FALSE	FALSE	-0.0306	0.926	0.956	0.315	0.346	-0.611
NRRL3_04443	A2QMP4	NRRL3_04443	0.402003	0.937175	0.3614	0.96	0.964	0.923	FALSE	FALSE	FALSE	FALSE	-1.35	0.125	1.48	-1.72	-0.368	-1.84
NRRL3_04445	A2QMP6	NRRL3_04445	0.964616	0.542244	0.514048	0.982	0.946	0.941	FALSE	FALSE	FALSE	FALSE	-0.0329	0.456	0.489	0.301	0.333	-0.156
NRRL3_04451	A2QMQ0	NRRL3_04451	0.233651	0.0682058	0.461946	0.932	0.764	0.936	FALSE	FALSE	FALSE	FALSE	0.809	1.3	0.489	0.316	-0.493	-0.982
NRRL3_04454	A2QMQ6	NRRL3_04454	0.689319	0.960923	0.725385	0.976	0.965	0.954	FALSE	FALSE	FALSE	FALSE	-0.327	-0.0399	0.287	-0.564	-0.237	-0.524
NRRL3_04457	A2QMQ9	NRRL3_04457	0.117324	0.0330684	0.476243	0.868	0.617	0.937	FALSE	FALSE	FALSE	TRUE	0.893	1.28	0.388	1.84	0.946	0.558
NRRL3_04464	A2QMR7	NRRL3_04464	0.871297	0.58752	0.70187	0.98	0.949	0.953	FALSE	FALSE	FALSE	FALSE	-0.128	-0.433	-0.304	-0.23	-0.101	0.203
NRRL3_04467	A2QMS0	NRRL3_04467	0.275356	0.0653676	0.387717	0.942	0.757	0.927	FALSE	FALSE	FALSE	FALSE	-1.37	-2.44	-1.07	-1.95	-0.585	0.489
NRRL3_04471	A2QMS4	NRRL3_04471	0.928719	0.541959	0.601391	0.981	0.946	0.947	FALSE	FALSE	FALSE	FALSE	-0.0885	-0.609	-0.52	-0.718	-0.629	-0.109
NRRL3_04472	A2QMS5	NRRL3_04472	0.0500052	0.442411	0.187629	0.702	0.938	0.873	FALSE	FALSE	FALSE	FALSE	1.61	0.584	-1.03	0.675	-0.939	0.0907
NRRL3_04474	A2QMS7	NRRL3_04474	0.822897	0.31353	0.225093	0.979	0.92	0.889	FALSE	FALSE	FALSE	FALSE	0.483	-2.23	-2.71	-0.604	-1.09	1.62
NRRL3_04475	A2QMS9	NRRL3_04475	0.950049	0.321582	0.351054	0.982	0.922	0.921	FALSE	FALSE	FALSE	FALSE	-0.0468	-0.758	-0.711	0.206	0.253	0.964
NRRL3_04476	A2QMT0	NRRL3_04476	0.209839	0.27419	0.859568	0.925	0.912	0.96	FALSE	FALSE	FALSE	FALSE	0.895	0.773	-0.122	0.847	-0.0478	0.0739
NRRL3_04477	A2QMT1	NRRL3_04477	0.453311	0.106614	0.347929	0.964	0.828	0.92	FALSE	FALSE	FALSE	FALSE	0.925	2.09	1.17	1.36	0.439	-0.728
NRRL3_04478	A2QMT2	NRRL3_04478	0.884235	0.429789	0.516237	0.981	0.936	0.941	FALSE	FALSE	FALSE	FALSE	-0.135	-0.743	-0.608	-1.95	-1.82	-1.21
NRRL3_04484	A2QMT9	NRRL3_04484	0.467238	0.371823	0.861928	0.965	0.93	0.96	FALSE	FALSE	FALSE	FALSE	-1.19	-1.47	-0.281	-1.8	-0.614	-0.333
NRRL3_04490	A2QMU4	NRRL3_04490	0.267329	0.000978273	0.00725515	0.941	0.0225	0.229	FALSE	TRUE	FALSE	TRUE	-0.854	-3.26	-2.41	0.0624	0.917	3.32
NRRL3_04495	A2QMU9	NRRL3_04495	0.779972	0.174726	0.268749	0.978	0.879	0.903	FALSE	FALSE	FALSE	FALSE	-0.304	-1.54	-1.24	-0.298	0.00573	1.24
NRRL3_04497	A2QMV1	NRRL3_04497	0.207199	0.0684396	0.510401	0.924	0.764	0.94	FALSE	FALSE	FALSE	FALSE	-1.65	-2.49	-0.839	-2.8	-1.15	-0.307
NRRL3_04498	A2QMV2	NRRL3_04498	0.411666	0.459912	0.931795	0.961	0.939	0.963	FALSE	FALSE	FALSE	FALSE	0.637	0.571	-0.0653	0.707	0.0704	0.136
NRRL3_04499	A2QMV3	NRRL3_04499	0.256486	0.357821	0.81675	0.938	0.928	0.958	FALSE	FALSE	FALSE	FALSE	1.35	1.08	-0.268	1.68	0.33	0.597
NRRL3_04500	A2QMV4	NRRL3_04500	0.449115	0.924587	0.396811	0.964	0.964	0.928	FALSE	FALSE	FALSE	FALSE	-0.443	0.0546	0.497	-0.469	-0.0259	-0.523
NRRL3_04501	A2QMV5	NRRL3_04501	0.0877259	0.492372	0.268908	0.824	0.942	0.903	FALSE	FALSE	FALSE	FALSE	2.51	0.951	-1.56	1.55	-0.965	0.595
NRRL3_04505	A2QMW2	NRRL3_04505	0.732165	0.513461	0.326825	0.977	0.944	0.917	FALSE	FALSE	FALSE	FALSE	-0.323	0.621	0.944	1.19	1.51	0.57
NRRL3_04510	A2QMW7	NRRL3_04510	0.401641	0.742101	0.25174	0.96	0.957	0.898	FALSE	FALSE	FALSE	FALSE	-0.658	0.255	0.913	-0.758	-0.1	-1.01
NRRL3_04514	A2QMX2	NRRL3_04514	0.929325	0.620453	0.560498	0.981	0.951	0.945	FALSE	FALSE	FALSE	FALSE	-0.0883	0.496	0.584	-0.501	-0.412	-0.996
NRRL3_04515	A2QMX3	NRRL3_04515	0.610808	0.401677	0.190291	0.973	0.933	0.874	FALSE	FALSE	FALSE	FALSE	0.323	-0.537	-0.86	0.646	0.324	1.18
NRRL3_04517	A2QMX6	NRRL3_04517	0.0540786	0.0734374	0.862251	0.722	0.776	0.96	FALSE	FALSE	FALSE	FALSE	3.95	3.63	-0.325	1.62	-2.33	-2
NRRL3_04524	A2QMY3	NRRL3_04524	0.843483	0.991372	0.835055	0.98	0.966	0.959	FALSE	FALSE	FALSE	FALSE	0.0909	-0.00498	-0.0959	0.157	0.0657	0.162
NRRL3_04526	A2QMY5	NRRL3_04526	0.820923	0.349088	0.251737	0.979	0.926	0.898	FALSE	FALSE	FALSE	FALSE	-0.0994	0.419	0.519	0.77	0.87	0.351
NRRL3_04527	A2QMY6	NRRL3_04527	0.0283158	0.00579185	0.391295	0.524	0.186	0.927	FALSE	FALSE	FALSE	FALSE	-1.52	-2.05	-0.536	-1.29	0.223	0.759
NRRL3_04528	A2QMZ4	NRRL3_04528	0.869383	0.490968	0.397251	0.98	0.942	0.928	FALSE	FALSE	FALSE	FALSE	-0.103	0.436	0.539	0.57	0.673	0.134
NRRL3_04530	A2QMZ7	NRRL3_04530	0.360481	0.888706	0.434548	0.955	0.963	0.933	FALSE	FALSE	FALSE	FALSE	-0.581	-0.0872	0.494	-1.47	-0.892	-1.39
NRRL3_04532	A2QN01	NRRL3_04532	0.884292	0.216495	0.172239	0.981	0.896	0.865	FALSE	FALSE	FALSE	FALSE	-0.0801	0.705	0.786	-0.0266	0.0535	-0.732
NRRL3_04550	A2QN27	NRRL3_04550	0.814708	0.137343	0.0925253	0.979	0.856	0.784	FALSE	FALSE	FALSE	FALSE	0.424	-2.83	-3.26	-0.764	-1.19	2.07
NRRL3_04551	A2QN28	NRRL3_04551	0.992527	0.563339	0.557182	0.983	0.948	0.944	FALSE	FALSE	FALSE	FALSE	-0.00527	0.328	0.333	0.558	0.563	0.23
NRRL3_04557	A2QN36	NRRL3_04557	0.122248	0.248874	0.01471	0.873	0.906	0.38	FALSE	FALSE	FALSE	FALSE	2.11	-1.53	-3.64	0.00794	-2.1	1.54
NRRL3_04558	A2QN37	NRRL3_04558	0.272408	0.0333189	0.227762	0.942	0.619	0.89	FALSE	FALSE	FALSE	FALSE	-0.667	-1.4	-0.737	-0.577	0.0899	0.827
NRRL3_04560	A2QN39	NRRL3_04560	0.726334	0.0312325	0.0586222	0.977	0.604	0.7	FALSE	FALSE	FALSE	FALSE	-0.221	-1.52	-1.3	-0.942	-0.721	0.58
NRRL3_04580	A2QN66	NRRL3_04580	0.348443	0.0251489	0.00442204	0.954	0.549	0.154	FALSE	FALSE	FALSE	FALSE	1.02	-2.69	-3.7	-2.43	-3.45	0.256
NRRL3_04595	A2QN89	NRRL3_04595	0.0311735	0.333353	0.17266	0.557	0.924	0.865	FALSE	FALSE	FALSE	FALSE	4.05	1.66	-2.39	2.21	-1.84	0.551
NRRL3_04600	A2QN94	NRRL3_04600	0.299327	0.686709	0.160951	0.947	0.955	0.857	FALSE	FALSE	FALSE	FALSE	-0.594	0.226	0.82	0.0954	0.69	-0.131
NRRL3_04623	A2QNB9	NRRL3_04623	0.0501669	0.444579	0.187041	0.703	0.938	0.873	FALSE	FALSE	FALSE	FALSE	2.95	1.06	-1.89	1.3	-1.65	0.235
NRRL3_04625	A2QNC1	NRRL3_04625	0.0062296	0.0663292	0.208273	0.122	0.759	0.883	FALSE	FALSE	FALSE	FALSE	-3.49	-2.11	1.38	-3.49	0.00474	-1.38
NRRL3_04629	A2QNC6	NRRL3_04629	0.349586	0.764702	0.22565	0.954	0.958	0.89	FALSE	FALSE	FALSE	FALSE	1.21	-0.379	-1.58	0.74	-0.465	1.12
NRRL3_04637	A2QND9	NRRL3_04637	0.840838	0.792572	0.950256	0.98	0.959	0.963	FALSE	FALSE	FALSE	FALSE	-0.335	-0.438	-0.104	0.173	0.508	0.612
NRRL3_04638	A2QNE2	NRRL3_04638	0.0369095	0.547849	0.107112	0.613	0.947	0.806	FALSE	FALSE	FALSE	FALSE	2.41	0.63	-1.78	1.81	-0.603	1.18
NRRL3_04640	A2QNE4	NRRL3_04640	0.821607	0.0248617	0.0374325	0.979	0.546	0.595	FALSE	FALSE	FALSE	FALSE	-0.264	-2.97	-2.71	-1.18	-0.92	1.79
NRRL3_04641	A2QNE5	NRRL3_04641	0.150989	0.155662	0.985035	0.897	0.869	0.964	FALSE	FALSE	FALSE	FALSE	1.21	1.2	-0.015	1.27	0.0588	0.0739
NRRL3_04643	A2QNE9	NRRL3_04643	0.0778976	0.24998	0.480518	0.803	0.906	0.938	FALSE	FALSE	FALSE	FALSE	1.32	0.821	-0.494	1.87	0.552	1.05
NRRL3_04647	A2QNF3	NRRL3_04647	0.443268	0.772722	0.627396	0.963	0.958	0.949	FALSE	FALSE	FALSE	FALSE	-1.07	-0.399	0.673	-2.1	-1.03	-1.7
NRRL3_04656	A2QNF9	NRRL3_04656	0.770253	0.506315	0.705655	0.978	0.944	0.953	FALSE	FALSE	FALSE	FALSE	0.443	1.02	0.574	0.724	0.281	-0.293
NRRL3_04660	E2PSQ3	NRRL3_04660	0.416036	0.0463418	0.189015	0.961	0.692	0.874	FALSE	FALSE	FALSE	FALSE	-1.22	-3.23	-2.02	-1.67	-0.454	1.56
NRRL3_04674	E2PSP6	NRRL3_04674	0.832823	0.164143	0.228675	0.979	0.873	0.891	FALSE	FALSE	FALSE	FALSE	0.172	1.19	1.01	0.0563	-0.116	-1.13
NRRL3_04675	E2PSP7	NRRL3_04675	0.548736	0.419102	0.172851	0.97	0.935	0.865	FALSE	FALSE	FALSE	FALSE	0.765	-1.04	-1.8	-2.43	-3.19	-1.39
NRRL3_04679	E2PSQ7	NRRL3_04679	0.51866	0.427534	0.878011	0.968	0.936	0.961	FALSE	FALSE	FALSE	FALSE	-1.19	-1.47	-0.281	-1.4	-0.207	0.0738
NRRL3_04680	E2PSQ9	NRRL3_04680	0.611919	0.138488	0.0576816	0.973	0.857	0.696	FALSE	FALSE	FALSE	FALSE	0.22	-0.672	-0.892	0.118	-0.102	0.79
NRRL3_04682	E2PSR1	NRRL3_04682	0.124224	0.529247	0.331826	0.875	0.945	0.918	FALSE	FALSE	FALSE	FALSE	2.18	0.849	-1.33	1.34	-0.834	0.493
NRRL3_04690	E2PSR7	NRRL3_04690	0.649868	0.924244	0.584126	0.974	0.964	0.946	FALSE	FALSE	FALSE	FALSE	-0.196	0.0409	0.237	0.404	0.6	0.363
NRRL3_04693	E2PSS0	NRRL3_04693	0.834955	0.984319	0.850287	0.98	0.965	0.96	FALSE	FALSE	FALSE	FALSE	0.144	0.0135	-0.13	0.494	0.351	0.481
NRRL3_04696	E2PSS5	NRRL3_04696	0.382493	0.864349	0.47781	0.958	0.962	0.937	FALSE	FALSE	FALSE	FALSE	-0.598	-0.115	0.483	-0.771	-0.173	-0.656
NRRL3_04698	E2PST0	NRRL3_04698	0.00484345	0.0143359	0.552821	0.0862	0.397	0.944	FALSE	FALSE	FALSE	FALSE	4.86	4.02	-0.846	2.63	-2.23	-1.39
NRRL3_04699	E2PST1	NRRL3_04699	0.87251	0.914279	0.788865	0.98	0.963	0.957	FALSE	FALSE	FALSE	FALSE	0.115	-0.0774	-0.193	1.08	0.962	1.15
NRRL3_04720	A2QNN3	NRRL3_04720	0.832002	0.300386	0.218905	0.979	0.918	0.887	FALSE	FALSE	FALSE	FALSE	-0.261	1.31	1.57	-1.36	-1.09	-2.66
NRRL3_04722	A2QNN6	NRRL3_04722	0.88046	0.295741	0.365469	0.981	0.917	0.923	FALSE	FALSE	FALSE	FALSE	-0.0856	-0.61	-0.525	0.383	0.468	0.993
NRRL3_04730	A2QNP5	NRRL3_04730	0.936394	0.7321	0.792519	0.982	0.957	0.957	FALSE	FALSE	FALSE	FALSE	-0.0453	-0.195	-0.149	0.458	0.504	0.653
NRRL3_04731	A2QNP6	NRRL3_04731	0.672998	0.916455	0.750383	0.975	0.963	0.956	FALSE	FALSE	FALSE	FALSE	-0.563	-0.139	0.424	0.899	1.46	1.04
NRRL3_04736	A2QNQ1	NRRL3_04736	0.588071	0.0606036	0.153498	0.972	0.743	0.852	FALSE	FALSE	FALSE	FALSE	-0.549	-2.06	-1.51	-0.411	0.137	1.65
NRRL3_04741	A2QNQ7	NRRL3_04741	0.121855	0.392897	0.447679	0.872	0.932	0.934	FALSE	FALSE	FALSE	FALSE	-2.6	-1.38	1.22	-0.893	1.71	0.486
NRRL3_04748	A2QNR6	NRRL3_04748	0.308623	0.818262	0.21929	0.948	0.96	0.887	FALSE	FALSE	FALSE	FALSE	1.44	-0.317	-1.75	0.465	-0.972	0.782
NRRL3_04751	A2QNR9	NRRL3_04751	0.292035	0.816681	0.20601	0.945	0.96	0.882	FALSE	FALSE	FALSE	FALSE	-0.913	0.196	1.11	-1.02	-0.104	-1.21
NRRL3_04753	A2QNS1	NRRL3_04753	0.779118	0.743359	0.962316	0.978	0.957	0.964	FALSE	FALSE	FALSE	FALSE	-0.194	-0.226	-0.0326	-1.01	-0.82	-0.787
NRRL3_04755	A2QNS5	NRRL3_04755	0.563843	0.49422	0.219545	0.971	0.943	0.887	FALSE	FALSE	FALSE	FALSE	-0.533	0.634	1.17	-0.826	-0.293	-1.46
NRRL3_04756	A2QNS6	NRRL3_04756	0.681917	0.552789	0.851705	0.975	0.947	0.96	FALSE	FALSE	FALSE	FALSE	-0.256	-0.373	-0.117	0.103	0.36	0.476
NRRL3_04765	A2QNT9	NRRL3_04765	0.393728	0.0505148	0.217415	0.959	0.71	0.886	FALSE	FALSE	FALSE	FALSE	-0.752	-1.86	-1.11	-1.92	-1.17	-0.0598
NRRL3_04766	A2QNU0	NRRL3_04766	0.872417	0.846643	0.973765	0.98	0.961	0.964	FALSE	FALSE	FALSE	FALSE	-0.0855	-0.103	-0.0175	0.291	0.376	0.394
NRRL3_04777	A2QNV5	NRRL3_04777	0.8401	0.213714	0.155181	0.98	0.895	0.853	FALSE	FALSE	FALSE	FALSE	0.136	-0.869	-1.01	-0.31	-0.446	0.56
NRRL3_04786	A2QNW7	NRRL3_04786	0.115155	0.0523433	0.651234	0.865	0.716	0.951	FALSE	FALSE	FALSE	FALSE	-1.7	-2.17	-0.462	-1.07	0.637	1.1
NRRL3_04787	A2QNW8	NRRL3_04787	0.27201	0.354919	0.852201	0.942	0.927	0.96	FALSE	FALSE	FALSE	FALSE	-1.29	-1.08	0.213	-1.05	0.241	0.0281
NRRL3_04788	A2QNW9	NRRL3_04788	0.934942	0.400289	0.445394	0.982	0.933	0.934	FALSE	FALSE	FALSE	FALSE	0.0851	0.892	0.807	0.79	0.705	-0.102
NRRL3_04791	A2QNX1	NRRL3_04791	0.163736	0.258074	0.769927	0.905	0.909	0.957	FALSE	FALSE	FALSE	FALSE	1.92	1.54	-0.386	1.73	-0.197	0.189
NRRL3_04796	A2QNX9	NRRL3_04796	0.92916	0.870361	0.940712	0.981	0.962	0.963	FALSE	FALSE	FALSE	TRUE	-0.0466	-0.0856	-0.039	1.33	1.38	1.42
NRRL3_04798	A5AAU2	NRRL3_04798	0.891034	0.244783	0.198328	0.981	0.905	0.878	FALSE	FALSE	FALSE	FALSE	-0.0708	0.621	0.692	0.872	0.943	0.251
NRRL3_04799	A5AAU3	NRRL3_04799	0.350551	0.748894	0.531045	0.954	0.957	0.942	FALSE	FALSE	FALSE	FALSE	-0.917	-0.309	0.609	-0.642	0.275	-0.333
NRRL3_04803	A5AAU6	NRRL3_04803	0.333691	0.804298	0.232076	0.952	0.96	0.892	FALSE	FALSE	FALSE	FALSE	1.72	-0.432	-2.15	0.0955	-1.63	0.527
NRRL3_04808	A5AAV2	NRRL3_04808	0.209332	0.119226	0.728305	0.925	0.841	0.955	FALSE	FALSE	FALSE	FALSE	0.996	1.26	0.266	0.528	-0.468	-0.734
NRRL3_04816	A5AAW2	NRRL3_04816	0.47191	0.943373	0.43093	0.965	0.964	0.932	FALSE	FALSE	FALSE	FALSE	0.692	-0.0675	-0.759	0.618	-0.0732	0.686
NRRL3_04822	A5AAW8	NRRL3_04822	0.146731	0.553149	0.0525628	0.894	0.947	0.676	FALSE	FALSE	FALSE	FALSE	-2.11	0.828	2.94	-0.666	1.45	-1.49
NRRL3_04824	A5AAX0	NRRL3_04824	0.976963	0.0534444	0.0562569	0.982	0.72	0.691	FALSE	FALSE	FALSE	FALSE	0.0391	2.86	2.82	0.908	0.869	-1.95
NRRL3_04825	A5AAX1	NRRL3_04825	0.0384286	0.117014	0.528516	0.625	0.839	0.942	FALSE	FALSE	FALSE	FALSE	-2.05	-1.48	0.568	-2.84	-0.785	-1.35
NRRL3_04828	A5AAX5	NRRL3_04828	0.0268876	0.935445	0.0311466	0.506	0.964	0.556	FALSE	FALSE	FALSE	FALSE	2.99	0.0971	-2.9	1.28	-1.71	1.18
NRRL3_04829	A5AAX7	NRRL3_04829	0.734863	0.983944	0.719882	0.977	0.965	0.954	FALSE	FALSE	FALSE	FALSE	-0.215	0.0128	0.228	-0.618	-0.402	-0.63
NRRL3_04830	A5AAX9	NRRL3_04830	0.196821	0.0289415	0.279164	0.92	0.585	0.906	FALSE	FALSE	FALSE	FALSE	-2.45	-4.48	-2.03	-1.23	1.22	3.25
NRRL3_04831	A5AAY0	NRRL3_04831	0.533522	0.704177	0.804859	0.969	0.956	0.958	FALSE	FALSE	FALSE	FALSE	-0.802	-0.486	0.316	-0.203	0.599	0.284
NRRL3_04836	A5AAY5	NRRL3_04836	0.239664	0.849304	0.1784	0.934	0.961	0.868	FALSE	FALSE	FALSE	FALSE	-1.21	0.189	1.4	0.146	1.36	-0.0437
NRRL3_04837	A5AAY6	NRRL3_04837	0.54706	0.0133801	0.0403732	0.97	0.378	0.614	FALSE	FALSE	FALSE	FALSE	-0.79	-3.75	-2.96	-1.53	-0.735	2.22
NRRL3_04838	A5AAY7	NRRL3_04838	0.545581	0.347396	0.727082	0.97	0.926	0.955	FALSE	FALSE	FALSE	FALSE	-0.387	-0.61	-0.222	0.431	0.819	1.04
NRRL3_04840	A5AAY9	NRRL3_04840	0.767366	0.945108	0.820191	0.978	0.964	0.959	FALSE	FALSE	FALSE	FALSE	-0.167	-0.0389	0.129	0.487	0.655	0.526
NRRL3_04845	A2QP26	NRRL3_04845	0.871389	0.247326	0.31354	0.98	0.906	0.914	FALSE	FALSE	FALSE	FALSE	0.0868	0.64	0.553	0.627	0.541	-0.0126
NRRL3_04849	A2QP32	NRRL3_04849	0.275814	0.939553	0.307875	0.942	0.964	0.913	FALSE	FALSE	FALSE	FALSE	-2.18	-0.148	2.03	-2.22	-0.0364	-2.07
NRRL3_04852	A2QP39	NRRL3_04852	0.637421	0.457361	0.235574	0.974	0.939	0.893	FALSE	FALSE	FALSE	FALSE	-0.578	0.919	1.5	0.119	0.696	-0.8
NRRL3_04853	A2QP43	NRRL3_04853	0.294904	0.75217	0.182361	0.946	0.958	0.87	FALSE	FALSE	FALSE	FALSE	-0.687	0.202	0.89	-0.22	0.468	-0.422
NRRL3_04856	A2QP46	NRRL3_04856	0.583522	0.971196	0.559529	0.972	0.965	0.944	FALSE	FALSE	FALSE	FALSE	-0.341	0.0223	0.363	0.399	0.74	0.377
NRRL3_04857	A2QP48	NRRL3_04857	0.478632	0.972545	0.499523	0.966	0.965	0.939	FALSE	FALSE	FALSE	TRUE	-0.364	-0.0175	0.346	1.97	2.33	1.99
NRRL3_04860	A2QP51	NRRL3_04860	0.00783398	0.123492	0.14299	0.161	0.845	0.844	FALSE	FALSE	FALSE	FALSE	3.35	1.72	-1.63	0.93	-2.42	-0.794
NRRL3_04866	A2QP59	NRRL3_04866	0.539863	0.503221	0.953684	0.969	0.943	0.963	FALSE	FALSE	FALSE	FALSE	-0.33	-0.361	-0.031	0.73	1.06	1.09
NRRL3_04870	A2QP63	NRRL3_04870	0.778578	0.78096	0.578094	0.978	0.959	0.946	FALSE	FALSE	FALSE	FALSE	0.169	-0.167	-0.337	-0.12	-0.289	0.0476
NRRL3_04876	A2QP69	NRRL3_04876	0.636251	0.020063	0.0474499	0.974	0.489	0.653	FALSE	FALSE	FALSE	FALSE	-0.601	-3.36	-2.76	-1.82	-1.21	1.54
NRRL3_04884	A2QP88	NRRL3_04884	0.137542	0.0508551	0.56686	0.887	0.711	0.945	FALSE	FALSE	FALSE	FALSE	1.49	2.05	0.551	1.46	-0.0333	-0.584
NRRL3_04893	A2QP99	NRRL3_04893	0.145977	0.323342	0.606021	0.893	0.922	0.948	FALSE	FALSE	FALSE	FALSE	-1.07	-0.708	0.363	-1.25	-0.175	-0.539
NRRL3_04894	A2QPA0	NRRL3_04894	0.832796	0.899604	0.736387	0.979	0.963	0.955	FALSE	FALSE	FALSE	FALSE	-0.102	0.0611	0.163	-0.68	-0.577	-0.741
NRRL3_04900	A2QPA9	NRRL3_04900	0.647037	0.292005	0.53766	0.974	0.916	0.943	FALSE	FALSE	FALSE	FALSE	-0.667	-1.57	-0.901	-0.559	0.108	1.01
NRRL3_04902	A2QPB1	NRRL3_04902	0.0263299	0.847257	0.0185301	0.498	0.961	0.437	FALSE	FALSE	FALSE	FALSE	3.13	-0.241	-3.37	0.296	-2.84	0.536
NRRL3_04904	A2QPB3	NRRL3_04904	0.746205	0.594744	0.832973	0.977	0.95	0.959	FALSE	FALSE	FALSE	FALSE	0.339	0.56	0.221	0.371	0.0314	-0.189
NRRL3_04908	A2QPB7	NRRL3_04908	0.51749	0.644621	0.277409	0.968	0.953	0.906	FALSE	FALSE	FALSE	TRUE	-0.389	0.276	0.664	1.65	2.04	1.38
NRRL3_04916	A2QPC2	NRRL3_04916	0.776563	0.20039	0.306909	0.978	0.89	0.913	FALSE	FALSE	FALSE	FALSE	-0.35	-1.64	-1.29	-2.01	-1.66	-0.372
NRRL3_04917	A2QPC3	NRRL3_04917	0.763733	0.0844828	0.049742	0.978	0.797	0.664	FALSE	FALSE	FALSE	TRUE	-0.188	1.16	1.35	-1.75	-1.56	-2.9
NRRL3_04921	A2QPC7	NRRL3_04921	0.783708	0.596154	0.796329	0.978	0.95	0.958	FALSE	FALSE	FALSE	FALSE	-0.127	-0.245	-0.119	-0.449	-0.323	-0.204
NRRL3_04925	A2QPD2	NRRL3_04925	0.07407	0.00856063	0.247331	0.793	0.264	0.897	FALSE	FALSE	FALSE	FALSE	1.76	2.86	1.09	1.49	-0.269	-1.36
NRRL3_04926	A2QPD3	NRRL3_04926	0.184544	0.832249	0.255737	0.915	0.961	0.9	FALSE	FALSE	FALSE	FALSE	2.68	0.41	-2.27	0.0309	-2.65	-0.379
NRRL3_04928	A2QPD5	NRRL3_04928	0.0756292	0.837836	0.107543	0.797	0.961	0.807	FALSE	FALSE	FALSE	FALSE	3.41	0.364	-3.05	1.88	-1.53	1.52
NRRL3_04934	A2QPE3	NRRL3_04934	0.940914	0.412407	0.373443	0.982	0.935	0.925	FALSE	FALSE	FALSE	FALSE	0.126	-1.42	-1.54	-0.425	-0.551	0.99
NRRL3_04935	A2QPE4	NRRL3_04935	0.445062	0.334981	0.0993465	0.963	0.924	0.795	FALSE	FALSE	FALSE	FALSE	1.44	-1.83	-3.27	-0.466	-1.91	1.37
NRRL3_04936	A2QPE5	NRRL3_04936	0.742397	0.545031	0.779114	0.977	0.946	0.957	FALSE	FALSE	FALSE	FALSE	0.531	0.984	0.453	-0.519	-1.05	-1.5
NRRL3_04938	A2QPE7	NRRL3_04938	0.412934	0.309941	0.0818807	0.961	0.92	0.764	FALSE	FALSE	FALSE	FALSE	1.01	-1.26	-2.27	-0.615	-1.62	0.647
NRRL3_04952	A2QPG0	NRRL3_04952	0.125792	0.173669	0.84349	0.876	0.878	0.96	FALSE	FALSE	FALSE	FALSE	2.25	1.98	-0.275	1.65	-0.605	-0.33
NRRL3_04954	A2QPG3	NRRL3_04954	0.13007	0.796442	0.0839298	0.88	0.959	0.768	FALSE	FALSE	FALSE	FALSE	2.28	-0.367	-2.64	1.35	-0.924	1.72
NRRL3_04956	A2QPG5	NRRL3_04956	0.066668	0.172947	0.00506389	0.771	0.878	0.174	FALSE	FALSE	FALSE	FALSE	2.18	-1.56	-3.74	0.909	-1.27	2.47
NRRL3_04959	A2QPG8	NRRL3_04959	0.347688	0.19057	0.686718	0.954	0.886	0.953	FALSE	FALSE	FALSE	FALSE	1.68	2.39	0.709	1.07	-0.606	-1.31
NRRL3_04970	A2QPI1	NRRL3_04970	0.110606	0.00939824	0.186792	0.86	0.286	0.873	FALSE	FALSE	FALSE	FALSE	-0.972	-1.76	-0.788	-0.644	0.328	1.12
NRRL3_04972	A2QPI3	NRRL3_04972	0.027414	0.108779	0.442125	0.513	0.83	0.934	FALSE	FALSE	FALSE	FALSE	2.74	1.88	-0.859	1.83	-0.912	-0.0529
NRRL3_04974	A2QPI5	NRRL3_04974	0.196286	0.597352	0.423096	0.92	0.95	0.931	FALSE	FALSE	FALSE	FALSE	-1.08	-0.429	0.656	-0.773	0.311	-0.345
NRRL3_04976	A2QPI7	NRRL3_04976	0.72027	0.0962002	0.174418	0.977	0.815	0.866	FALSE	FALSE	FALSE	FALSE	-0.258	-1.28	-1.02	-1.06	-0.799	0.22
NRRL3_04978	A2QPI9	NRRL3_04978	0.289582	0.637977	0.542231	0.945	0.952	0.943	FALSE	FALSE	FALSE	FALSE	0.624	0.271	-0.352	0.315	-0.308	0.0443
NRRL3_04981	A2QPJ9	NRRL3_04981	0.643235	0.50231	0.831862	0.974	0.943	0.959	FALSE	FALSE	FALSE	FALSE	0.206	0.301	0.0943	0.617	0.411	0.316
NRRL3_04984	A2QPJ6	NRRL3_04984	0.0176223	0.34598	0.0983412	0.37	0.926	0.794	FALSE	FALSE	FALSE	FALSE	2.56	0.904	-1.66	0.534	-2.03	-0.371
NRRL3_04987	A2QPK1	NRRL3_04987	0.1084	0.584494	0.261206	0.857	0.949	0.901	FALSE	FALSE	FALSE	FALSE	1.86	0.6	-1.26	1.19	-0.671	0.59
NRRL3_04992	A2QPK6	NRRL3_04992	0.813826	0.500661	0.368632	0.979	0.943	0.924	FALSE	FALSE	FALSE	FALSE	-0.33	0.952	1.28	-0.329	0.000549	-1.28
NRRL3_04999	A2QPK9	NRRL3_04999	0.779751	0.867631	0.656434	0.978	0.962	0.951	FALSE	FALSE	FALSE	FALSE	-0.139	0.0828	0.222	-0.265	-0.126	-0.348
NRRL3_05002	A2QPL2	NRRL3_05002	0.208479	0.137945	0.796761	0.925	0.857	0.958	FALSE	FALSE	FALSE	FALSE	-1.89	-2.27	-0.374	-0.93	0.962	1.34
NRRL3_05008	A2QPL8	NRRL3_05008	0.0928554	0.0231575	0.442241	0.834	0.527	0.934	FALSE	FALSE	FALSE	FALSE	2.2	3.16	0.954	1.6	-0.598	-1.55
NRRL3_05011	A2QPM1	NRRL3_05011	0.546695	0.37473	0.767275	0.97	0.93	0.956	FALSE	FALSE	FALSE	FALSE	0.266	0.396	0.13	0.764	0.498	0.368
NRRL3_05015	A2QPM8	NRRL3_05015	0.196153	0.297611	0.782467	0.92	0.917	0.957	FALSE	FALSE	FALSE	FALSE	-0.639	-0.508	0.131	0.317	0.956	0.825
NRRL3_05017	A2QPN0	NRRL3_05017	0.286092	0.370582	0.0645386	0.944	0.929	0.72	FALSE	FALSE	FALSE	FALSE	1.11	-0.925	-2.04	-0.928	-2.04	-0.0028
NRRL3_05018	A2QPN1	NRRL3_05018	0.112205	0.162386	0.822972	0.862	0.872	0.959	FALSE	FALSE	FALSE	FALSE	2.65	2.3	-0.352	0.264	-2.39	-2.04
NRRL3_05022	A2QPN7	NRRL3_05022	0.443895	0.00261568	0.0105334	0.963	0.0777	0.306	FALSE	FALSE	FALSE	FALSE	-0.675	-3.29	-2.62	-1.13	-0.458	2.16
NRRL3_05023	A2QPN8	NRRL3_05023	0.938793	0.998595	0.940193	0.982	0.966	0.963	FALSE	FALSE	FALSE	FALSE	0.0693	0.00159	-0.0677	-0.633	-0.702	-0.634
NRRL3_05024	A2QPN9	NRRL3_05024	0.182681	0.10569	0.739768	0.914	0.827	0.955	FALSE	FALSE	FALSE	FALSE	-0.694	-0.861	-0.166	-0.311	0.383	0.549
NRRL3_05025	A2QPP0	NRRL3_05025	0.915257	0.350863	0.405287	0.981	0.927	0.929	FALSE	FALSE	FALSE	FALSE	-0.0622	-0.556	-0.494	-0.072	-0.00978	0.484
NRRL3_05037	A2QPQ7	NRRL3_05037	0.365915	0.789132	0.517249	0.956	0.959	0.941	FALSE	FALSE	FALSE	FALSE	0.929	0.27	-0.659	0.476	-0.453	0.206
NRRL3_05038	A2QPQ8	NRRL3_05038	0.850123	0.514909	0.404826	0.98	0.944	0.929	FALSE	FALSE	FALSE	FALSE	0.19	-0.661	-0.851	0.697	0.507	1.36
NRRL3_05042	A2QPR4	NRRL3_05042	0.049593	0.357585	0.2385	0.699	0.928	0.894	FALSE	FALSE	FALSE	FALSE	1.36	0.59	-0.766	0.615	-0.742	0.0248
NRRL3_05043	A2QPR6	NRRL3_05043	0.516897	0.555059	0.227502	0.968	0.947	0.89	FALSE	FALSE	FALSE	FALSE	1.1	-1	-2.1	-0.922	-2.02	0.079
NRRL3_05045	A2QPS0	NRRL3_05045	0.338473	0.0922851	0.416785	0.953	0.809	0.931	FALSE	FALSE	FALSE	FALSE	0.451	0.831	0.38	0.814	0.364	-0.0167
NRRL3_05047	A2QPS2	NRRL3_05047	0.275581	0.355212	0.858676	0.942	0.927	0.96	FALSE	FALSE	FALSE	FALSE	1.74	1.46	-0.276	0.619	-1.12	-0.842
NRRL3_05049	A2QFL7	NRRL3_05049	0.605977	0.871293	0.500384	0.972	0.962	0.94	FALSE	FALSE	FALSE	FALSE	0.478	-0.149	-0.628	0.154	-0.324	0.304
NRRL3_05050	A2QFL6	NRRL3_05050	0.838279	0.291355	0.387678	0.98	0.916	0.927	FALSE	FALSE	FALSE	FALSE	0.1	0.532	0.432	0.171	0.0707	-0.361
NRRL3_05051	A2QFL5	NRRL3_05051	0.796179	0.537571	0.386932	0.979	0.946	0.927	FALSE	FALSE	FALSE	FALSE	-0.225	0.54	0.765	0.303	0.528	-0.237
NRRL3_05054	A2QFL1	NRRL3_05054	0.10211	0.324622	0.467401	0.848	0.922	0.936	FALSE	FALSE	FALSE	FALSE	1.5	0.869	-0.634	0.953	-0.55	0.0843
NRRL3_05056	A2QFK9	NRRL3_05056	0.148529	0.00141853	0.0214726	0.895	0.0378	0.473	FALSE	TRUE	FALSE	TRUE	-1.31	-3.56	-2.25	-2.27	-0.961	1.29
NRRL3_05056	A2QFK8	NRRL3_05056	0.158851	0.992349	0.156404	0.902	0.966	0.854	FALSE	FALSE	FALSE	FALSE	1.36	-0.00885	-1.37	-0.651	-2.02	-0.643
NRRL3_05057	A2QFK7	NRRL3_05057	0.444903	0.110487	0.365473	0.963	0.832	0.923	FALSE	FALSE	FALSE	FALSE	-0.881	-1.93	-1.05	-0.76	0.12	1.17
NRRL3_05062	A2QFK2	NRRL3_05062	0.11681	0.0114501	0.210386	0.867	0.336	0.884	FALSE	FALSE	FALSE	FALSE	-1.86	-3.32	-1.46	-1.75	0.116	1.57
NRRL3_05064	A2QFK0	NRRL3_05064	0.205979	0.360486	0.703898	0.924	0.928	0.953	FALSE	FALSE	FALSE	FALSE	0.876	0.622	-0.254	0.762	-0.114	0.14
NRRL3_05066	A2QFJ8	NRRL3_05066	0.981892	0.402946	0.390926	0.982	0.933	0.927	FALSE	FALSE	FALSE	FALSE	-0.021	0.787	0.808	0.508	0.529	-0.279
NRRL3_05070	A2QFJ3	NRRL3_05070	0.810002	0.877383	0.931177	0.979	0.962	0.963	FALSE	FALSE	FALSE	FALSE	-0.2	-0.128	0.0716	0.356	0.556	0.484
NRRL3_05079	A2QFI3	NRRL3_05079	0.629286	0.519252	0.269753	0.973	0.945	0.904	FALSE	FALSE	FALSE	FALSE	0.285	-0.382	-0.666	0.412	0.127	0.794
NRRL3_05082	A2QFI0	NRRL3_05082	0.561594	0.533653	0.965657	0.97	0.946	0.964	FALSE	FALSE	FALSE	FALSE	-0.526	-0.565	-0.0387	0.0803	0.607	0.645
NRRL3_05083	A2QFH9	NRRL3_05083	0.676504	0.762748	0.475962	0.975	0.958	0.937	FALSE	FALSE	FALSE	FALSE	0.687	-0.496	-1.18	0.163	-0.524	0.659
NRRL3_05084	A2QFH8	NRRL3_05084	0.695705	0.363445	0.595547	0.976	0.928	0.947	FALSE	FALSE	FALSE	FALSE	-0.681	-1.61	-0.928	-0.423	0.258	1.19
NRRL3_05085	A2QFH7	NRRL3_05085	0.876465	0.266401	0.210483	0.98	0.911	0.884	FALSE	FALSE	FALSE	FALSE	-0.0866	0.638	0.724	-0.309	-0.222	-0.947
NRRL3_05086	A2QFH4	NRRL3_05086	0.868413	0.0735969	0.0979943	0.98	0.776	0.793	FALSE	FALSE	FALSE	FALSE	0.0875	1.02	0.933	0.646	0.558	-0.375
NRRL3_05087	A2QFH3	NRRL3_05087	0.900681	0.0711534	0.0571078	0.981	0.771	0.694	FALSE	FALSE	FALSE	FALSE	0.103	-1.61	-1.71	0.0234	-0.0794	1.63
NRRL3_05090	A2QFH0	NRRL3_05090	0.729343	0.551972	0.353639	0.977	0.947	0.921	FALSE	FALSE	FALSE	FALSE	0.197	-0.341	-0.538	0.212	0.0147	0.552
NRRL3_05094	A2QFG5	NRRL3_05094	0.97661	0.131125	0.12489	0.982	0.851	0.827	FALSE	FALSE	FALSE	FALSE	0.0237	-1.29	-1.31	-0.408	-0.432	0.882
NRRL3_05095	A2QFG4	NRRL3_05095	0.128281	0.0217435	0.325958	0.879	0.511	0.916	FALSE	FALSE	FALSE	FALSE	1.15	1.86	0.716	1.59	0.447	-0.269
NRRL3_05100	A2QFF8	NRRL3_05100	0.0682014	0.0286181	0.629504	0.776	0.582	0.949	FALSE	FALSE	FALSE	FALSE	-0.946	-1.18	-0.232	-0.906	0.0397	0.272
NRRL3_05110	A2QFE8	NRRL3_05110	0.486879	0.57112	0.894559	0.966	0.948	0.961	FALSE	FALSE	FALSE	FALSE	-0.928	-0.753	0.175	-1.39	-0.465	-0.64
NRRL3_05116	A2QFE0	NRRL3_05116	0.832611	0.914784	0.750599	0.979	0.963	0.956	FALSE	FALSE	FALSE	FALSE	-0.235	0.119	0.354	-0.000469	0.235	-0.12
NRRL3_05118	A2QFD7	NRRL3_05118	0.183737	0.0205705	0.225034	0.915	0.496	0.889	FALSE	FALSE	FALSE	TRUE	-1.02	-1.94	-0.92	0.397	1.41	2.33
NRRL3_05124	A2QFC9	NRRL3_05124	0.673316	0.523526	0.825489	0.975	0.945	0.959	FALSE	FALSE	FALSE	FALSE	0.241	0.366	0.125	0.304	0.0636	-0.0618
NRRL3_05131	A2QFB4	NRRL3_05131	0.844301	0.815247	0.668168	0.98	0.96	0.952	FALSE	FALSE	FALSE	FALSE	0.374	-0.445	-0.819	0.0179	-0.356	0.463
NRRL3_05133	A2QFB2	NRRL3_05133	0.587193	0.422947	0.191636	0.972	0.936	0.875	FALSE	FALSE	FALSE	FALSE	0.812	-1.21	-2.02	0.0126	-0.799	1.22
NRRL3_05134	A2QFB1	NRRL3_05134	0.0222175	0.682895	0.0105141	0.443	0.954	0.306	FALSE	FALSE	FALSE	FALSE	3.77	-0.594	-4.36	0.409	-3.36	1
NRRL3_05138	A2QFA8	NRRL3_05138	0.704296	0.269014	0.148613	0.976	0.911	0.849	FALSE	FALSE	FALSE	FALSE	0.322	-0.961	-1.28	0.66	0.339	1.62
NRRL3_05141	A2QFA5	NRRL3_05141	0.574131	0.0246949	0.068203	0.971	0.544	0.73	FALSE	FALSE	FALSE	FALSE	0.506	2.27	1.77	1.14	0.638	-1.13
NRRL3_05142	A2QFA4	NRRL3_05142	0.536301	0.378643	0.14815	0.969	0.93	0.848	FALSE	FALSE	FALSE	FALSE	-0.357	0.513	0.87	-0.324	0.0334	-0.837
NRRL3_05150	A2QF95	NRRL3_05150	0.997035	0.740272	0.73749	0.983	0.957	0.955	FALSE	FALSE	FALSE	FALSE	0.00386	-0.345	-0.349	-1.31	-1.31	-0.962
NRRL3_05151	A2QF94	NRRL3_05151	0.868823	0.909778	0.958605	0.98	0.963	0.963	FALSE	FALSE	FALSE	FALSE	0.13	0.0893	-0.0409	-0.91	-1.04	-0.999
NRRL3_05164	A2QF78	NRRL3_05164	0.994318	0.338313	0.334959	0.983	0.925	0.918	FALSE	FALSE	FALSE	FALSE	0.00589	-0.809	-0.815	0.911	0.906	1.72
NRRL3_05171	A2QF71	NRRL3_05171	0.177175	0.047595	0.447269	0.912	0.698	0.934	FALSE	FALSE	FALSE	FALSE	0.749	1.16	0.409	0.984	0.236	-0.173
NRRL3_05195	A2QF50	NRRL3_05195	0.855047	0.102881	0.139691	0.98	0.823	0.841	FALSE	FALSE	FALSE	TRUE	-0.142	-1.35	-1.21	-3.2	-3.06	-1.85
NRRL3_05201	A2QF44	NRRL3_05201	0.88681	0.623233	0.725839	0.981	0.951	0.954	FALSE	FALSE	FALSE	FALSE	0.195	0.677	0.482	-1.1	-1.3	-1.78
NRRL3_05203	A2QF42	NRRL3_05203	0.195994	0.264774	0.84383	0.92	0.91	0.96	FALSE	FALSE	FALSE	FALSE	1.82	1.55	-0.267	0.189	-1.63	-1.37
NRRL3_05208	A2QF38	NRRL3_05208	0.285471	0.177731	0.756851	0.944	0.88	0.956	FALSE	FALSE	FALSE	TRUE	0.505	0.648	0.143	1.39	0.888	0.746
NRRL3_05215	A2QF31	NRRL3_05215	0.862063	0.449922	0.357092	0.98	0.939	0.922	FALSE	FALSE	FALSE	TRUE	0.135	-0.596	-0.732	1.51	1.38	2.11
NRRL3_05222	A2QF18	NRRL3_05222	0.105236	0.327607	0.474079	0.853	0.923	0.937	FALSE	FALSE	FALSE	FALSE	-1.78	-1.03	0.747	-0.725	1.05	0.307
NRRL3_05228	A2QF12	NRRL3_05228	0.462619	0.735213	0.686678	0.965	0.957	0.953	FALSE	FALSE	FALSE	FALSE	0.508	0.232	-0.276	0.414	-0.0938	0.183
NRRL3_05239	A2QEZ7	NRRL3_05239	0.624223	0.208579	0.423048	0.973	0.893	0.931	FALSE	FALSE	FALSE	FALSE	-0.386	-1.02	-0.637	0.256	0.642	1.28
NRRL3_05240	A2QEZ6	NRRL3_05240	0.666664	0.775188	0.883596	0.975	0.959	0.961	FALSE	FALSE	FALSE	FALSE	-0.298	-0.197	0.101	-0.27	0.0281	-0.0728
NRRL3_05241	A2QEZ5	NRRL3_05241	0.813066	0.521888	0.385522	0.979	0.945	0.926	FALSE	FALSE	FALSE	FALSE	-0.113	0.309	0.422	0.17	0.283	-0.139
NRRL3_05246	A2QEY4	NRRL3_05246	0.0210017	0.397854	0.0972612	0.426	0.933	0.792	FALSE	FALSE	FALSE	FALSE	1.37	0.446	-0.92	1.25	-0.114	0.806
NRRL3_05249	A2QEY1	NRRL3_05249	0.4547	0.886187	0.542505	0.964	0.962	0.943	FALSE	FALSE	FALSE	FALSE	0.649	0.123	-0.527	0.154	-0.495	0.0315
NRRL3_05251	A2QEX1	NRRL3_05251	0.650292	0.117675	0.243682	0.974	0.839	0.896	FALSE	FALSE	FALSE	FALSE	0.32	1.17	0.846	-0.798	-1.12	-1.96
NRRL3_05254	A2QEW8	NRRL3_05254	0.535709	0.206009	0.495498	0.969	0.892	0.939	FALSE	FALSE	FALSE	FALSE	0.647	1.36	0.714	1.46	0.811	0.0972
NRRL3_05263	A2QEW0	NRRL3_05263	0.946032	0.430744	0.469732	0.982	0.937	0.937	FALSE	FALSE	FALSE	FALSE	-0.0337	-0.398	-0.364	0.427	0.461	0.825
NRRL3_05264	A2QEV9	NRRL3_05264	0.405728	0.671772	0.22029	0.96	0.954	0.888	FALSE	FALSE	FALSE	FALSE	-0.384	0.193	0.577	0.0936	0.477	-0.0994
NRRL3_05265	A2QEV8	NRRL3_05265	0.617069	0.401519	0.726998	0.973	0.933	0.955	FALSE	FALSE	FALSE	FALSE	0.395	0.67	0.275	0.89	0.495	0.22
NRRL3_05266	A2QEV6	NRRL3_05266	0.0264657	0.491981	0.0911178	0.5	0.942	0.782	FALSE	FALSE	FALSE	FALSE	3.1	0.859	-2.24	1.88	-1.21	1.03
NRRL3_05271	A2QEU9	NRRL3_05271	0.205244	0.421693	0.0518491	0.923	0.936	0.673	FALSE	FALSE	FALSE	FALSE	-0.691	0.428	1.12	-0.303	0.388	-0.731
NRRL3_05275	A2QEU4	NRRL3_05275	0.775214	0.652744	0.868235	0.978	0.953	0.96	FALSE	FALSE	FALSE	FALSE	0.517	0.817	0.3	0.113	-0.404	-0.704
NRRL3_05283	A2QET1	NRRL3_05283	0.356984	0.383436	0.958168	0.955	0.931	0.963	FALSE	FALSE	FALSE	FALSE	-0.488	-0.46	0.0272	0.00734	0.495	0.468
NRRL3_05284	A2QES9	NRRL3_05284	0.869668	0.34239	0.42724	0.98	0.925	0.932	FALSE	FALSE	FALSE	FALSE	0.116	0.688	0.571	0.699	0.582	0.0112
NRRL3_05287	A2QES4	NRRL3_05287	0.371492	0.72408	0.222274	0.957	0.956	0.888	FALSE	FALSE	FALSE	FALSE	-0.48	0.187	0.666	0.105	0.585	-0.0811
NRRL3_05288	A2QES3	NRRL3_05288	0.0495613	0.200246	0.416472	0.699	0.89	0.931	FALSE	FALSE	FALSE	FALSE	-1.31	-0.807	0.5	-0.554	0.754	0.254
NRRL3_05292	A2QER8	NRRL3_05292	0.670711	0.619254	0.941947	0.975	0.951	0.963	FALSE	FALSE	FALSE	FALSE	-0.234	-0.274	-0.0399	-0.66	-0.426	-0.386
NRRL3_05293	A2QER7	NRRL3_05293	0.000828737	0.0273357	0.0691367	0.00477	0.571	0.733	TRUE	FALSE	FALSE	TRUE	-4.6	-2.57	2.03	-2.49	2.11	0.0739
NRRL3_05295	A2QER5	NRRL3_05295	0.90233	0.0485214	0.0603494	0.981	0.702	0.706	FALSE	FALSE	FALSE	FALSE	0.127	2.24	2.12	0.964	0.837	-1.28
NRRL3_05300	A2QER1	NRRL3_05300	0.733899	0.00808397	0.0150394	0.977	0.252	0.385	FALSE	FALSE	FALSE	FALSE	-0.165	-1.53	-1.36	-0.927	-0.762	0.598
NRRL3_05302	A2QEQ8	NRRL3_05302	0.189527	0.287441	0.784096	0.917	0.915	0.957	FALSE	FALSE	FALSE	FALSE	-0.727	-0.581	0.146	-0.000903	0.726	0.58
NRRL3_05304	A2QEQ7	NRRL3_05304	0.520469	0.329182	0.727647	0.968	0.923	0.955	FALSE	FALSE	FALSE	FALSE	0.35	0.539	0.189	0.488	0.137	-0.0514
NRRL3_05305	A2QEQ6	NRRL3_05305	0.522896	0.167859	0.431322	0.968	0.875	0.932	FALSE	FALSE	FALSE	TRUE	0.617	1.38	0.764	-1.67	-2.28	-3.05
NRRL3_05309	A2QEP7	NRRL3_05309	0.56399	0.782432	0.398834	0.971	0.959	0.928	FALSE	FALSE	FALSE	FALSE	-0.323	0.154	0.477	0.0514	0.374	-0.102
NRRL3_05313	A2QEN9	NRRL3_05313	0.705646	0.649995	0.41128	0.976	0.953	0.93	FALSE	FALSE	FALSE	FALSE	-0.245	0.295	0.54	-0.886	-0.64	-1.18
NRRL3_05317	A2QEN5	NRRL3_05317	0.301698	0.943191	0.271966	0.947	0.964	0.904	FALSE	FALSE	FALSE	FALSE	-0.496	0.0333	0.529	-0.0239	0.472	-0.0573
NRRL3_05319	A2QEN3	NRRL3_05319	0.145104	0.260471	0.709568	0.893	0.909	0.954	FALSE	FALSE	FALSE	FALSE	-1.75	-1.33	0.427	-0.52	1.23	0.805
NRRL3_05324	A2QEM7	NRRL3_05324	0.405667	0.678761	0.668891	0.96	0.954	0.952	FALSE	FALSE	FALSE	FALSE	-1.27	-0.627	0.647	-2.04	-0.767	-1.41
NRRL3_05327	A2QEM2	NRRL3_05327	0.75628	0.579704	0.805343	0.978	0.949	0.958	FALSE	FALSE	FALSE	FALSE	-0.269	-0.483	-0.213	0.575	0.845	1.06
NRRL3_05333	A2QEL2	NRRL3_05333	0.518818	0.903676	0.598164	0.968	0.963	0.947	FALSE	FALSE	FALSE	FALSE	-0.869	-0.162	0.708	0.0243	0.894	0.186
NRRL3_05334	A2QEL1	NRRL3_05334	0.930869	0.724491	0.661193	0.981	0.956	0.951	FALSE	FALSE	FALSE	FALSE	0.101	-0.412	-0.513	0.253	0.152	0.665
NRRL3_05336	A2QEK9	NRRL3_05336	0.00149352	0.00887805	0.326104	0.0153	0.272	0.916	TRUE	FALSE	FALSE	TRUE	2.38	1.8	-0.582	0.994	-1.39	-0.803
NRRL3_05340	A2QEK4	NRRL3_05340	0.510376	0.576271	0.235133	0.968	0.949	0.893	FALSE	FALSE	FALSE	FALSE	0.848	-0.718	-1.57	0.285	-0.563	1
NRRL3_05350	A2QEI6	NRRL3_05350	0.102186	0.567158	0.0370233	0.848	0.948	0.592	FALSE	FALSE	FALSE	FALSE	2.04	-0.674	-2.71	0.973	-1.06	1.65
NRRL3_05353	A2QEI3	NRRL3_05353	0.0419739	0.281808	0.00562439	0.652	0.914	0.189	FALSE	FALSE	FALSE	FALSE	3.67	-1.8	-5.47	1.29	-2.38	3.1
NRRL3_05354	A2QEI2	NRRL3_05354	0.504625	0.881978	0.417883	0.967	0.962	0.931	FALSE	FALSE	FALSE	FALSE	1.05	-0.231	-1.28	0.882	-0.168	1.11
NRRL3_05355	A2QEI1	NRRL3_05355	0.306469	0.258119	0.0447741	0.948	0.909	0.639	FALSE	FALSE	FALSE	TRUE	-0.849	0.944	1.79	-2.2	-1.35	-3.14
NRRL3_05356	A2QEI0	NRRL3_05356	0.272726	0.820818	0.193078	0.942	0.96	0.876	FALSE	FALSE	FALSE	FALSE	1.66	-0.334	-2	1.6	-0.0619	1.94
NRRL3_05358	A2QEJ9	NRRL3_05358	0.340226	0.0272424	0.149582	0.953	0.57	0.849	FALSE	FALSE	FALSE	TRUE	0.947	2.42	1.47	-0.646	-1.59	-3.06
NRRL3_05359	A2QEJ8	NRRL3_05359	0.447381	0.0719451	0.254069	0.964	0.772	0.899	FALSE	FALSE	FALSE	FALSE	-1.17	-2.96	-1.79	-1.05	0.123	1.91
NRRL3_05371	A2QEG4	NRRL3_05371	0.0740714	0.116656	0.791299	0.793	0.838	0.957	FALSE	FALSE	FALSE	FALSE	-2.86	-2.46	0.392	-1.3	1.56	1.17
NRRL3_05389	A2QEE5	NRRL3_05389	0.472424	0.681227	0.753324	0.965	0.954	0.956	FALSE	FALSE	FALSE	FALSE	-0.469	-0.266	0.203	0.458	0.927	0.724
NRRL3_05390	A2QEE4	NRRL3_05390	0.52348	0.00976859	0.031592	0.969	0.295	0.559	FALSE	FALSE	FALSE	FALSE	-0.65	-3.08	-2.43	-1.81	-1.16	1.27
NRRL3_05391	A5AAI3	NRRL3_05391	0.0085564	0.357058	0.0471855	0.177	0.927	0.652	FALSE	FALSE	FALSE	FALSE	2.66	0.799	-1.86	1.21	-1.45	0.408
NRRL3_05392	A5AAI2	NRRL3_05392	0.549078	0.0229726	0.00763928	0.97	0.525	0.238	FALSE	FALSE	FALSE	FALSE	0.274	-1.17	-1.45	0.0097	-0.264	1.18
NRRL3_05399	A5AAH4	NRRL3_05399	0.466122	0.845084	0.590036	0.965	0.961	0.947	FALSE	FALSE	FALSE	FALSE	-0.414	-0.11	0.304	0.337	0.751	0.447
NRRL3_05400	A5AAH3	NRRL3_05400	0.313622	0.72185	0.503991	0.949	0.956	0.94	FALSE	FALSE	FALSE	FALSE	-0.665	-0.23	0.435	0.559	1.22	0.789
NRRL3_05407	A5AAG2	NRRL3_05407	0.185717	0.0105382	0.123676	0.916	0.315	0.826	FALSE	FALSE	FALSE	FALSE	2.14	4.66	2.52	0.284	-1.85	-4.38
NRRL3_05409	A5AAF5	NRRL3_05409	0.907889	0.162571	0.134581	0.981	0.873	0.837	FALSE	FALSE	FALSE	FALSE	-0.106	1.34	1.44	-0.644	-0.538	-1.98
NRRL3_05412	A5AAF2	NRRL3_05412	0.848895	0.988625	0.860054	0.98	0.965	0.96	FALSE	FALSE	FALSE	FALSE	-0.119	-0.00891	0.11	0.557	0.677	0.566
NRRL3_05413	A5AAF1	NRRL3_05413	0.434059	0.27095	0.73489	0.962	0.912	0.955	FALSE	FALSE	FALSE	FALSE	-0.408	-0.583	-0.175	-0.721	-0.313	-0.139
NRRL3_05417	A5AAE5	NRRL3_05417	0.681868	0.978356	0.662327	0.975	0.965	0.951	FALSE	FALSE	FALSE	FALSE	-0.25	0.0165	0.267	0.406	0.657	0.39
NRRL3_05418	A5AAE4	NRRL3_05418	0.0907603	0.784926	0.0562819	0.83	0.959	0.691	FALSE	FALSE	FALSE	FALSE	2.69	-0.406	-3.1	0.56	-2.13	0.967
NRRL3_05421	A5AAE1	NRRL3_05421	0.535411	0.372177	0.776763	0.969	0.93	0.957	FALSE	FALSE	FALSE	FALSE	-0.453	-0.659	-0.206	-0.972	-0.518	-0.313
NRRL3_05425	A5AAD7	NRRL3_05425	0.626026	0.849343	0.764687	0.973	0.961	0.956	FALSE	FALSE	FALSE	FALSE	-0.398	-0.154	0.243	-0.449	-0.0515	-0.295
NRRL3_05426	A5AAD4	NRRL3_05426	0.513194	0.817001	0.380998	0.968	0.96	0.926	FALSE	FALSE	FALSE	FALSE	0.785	-0.275	-1.06	1.67	0.887	1.95
NRRL3_05427	A5AAD3	NRRL3_05427	0.106333	0.269347	0.563116	0.854	0.911	0.945	FALSE	FALSE	FALSE	FALSE	2.08	1.37	-0.704	1.26	-0.819	-0.115
NRRL3_05433	A5AAC7	NRRL3_05433	0.561231	0.733434	0.363312	0.97	0.957	0.923	FALSE	FALSE	FALSE	FALSE	0.787	-0.459	-1.25	-0.336	-1.12	0.122
NRRL3_05434	A5AAC6	NRRL3_05434	0.59152	0.521447	0.914733	0.972	0.945	0.962	FALSE	FALSE	FALSE	FALSE	0.34	0.407	0.0673	0.831	0.492	0.424
NRRL3_05449	A5AAB4	NRRL3_05449	0.274889	0.347927	0.869092	0.942	0.926	0.96	FALSE	FALSE	FALSE	FALSE	1.29	1.1	-0.19	-0.637	-1.93	-1.74
NRRL3_05459	A2QEA3	NRRL3_05459	0.417225	0.193266	0.597884	0.961	0.887	0.947	FALSE	FALSE	FALSE	FALSE	-0.423	-0.695	-0.272	0.0563	0.479	0.751
NRRL3_05462	A2QEA0	NRRL3_05462	0.516363	0.721185	0.322185	0.968	0.956	0.916	FALSE	FALSE	FALSE	FALSE	-0.543	0.297	0.84	0.00866	0.552	-0.288
NRRL3_05467	A2QE88	NRRL3_05467	0.0441637	0.373308	0.205749	0.667	0.93	0.882	FALSE	FALSE	FALSE	FALSE	2.94	1.2	-1.74	1.21	-1.73	0.00834
NRRL3_05471	A2QE81	NRRL3_05471	0.0388905	0.0351147	0.954858	0.629	0.632	0.963	FALSE	FALSE	FALSE	FALSE	2.24	2.29	0.0553	1.9	-0.344	-0.399
NRRL3_05472	A2QE80	NRRL3_05472	0.208745	0.525038	0.511094	0.925	0.945	0.941	FALSE	FALSE	FALSE	FALSE	-1.93	-0.949	0.982	-0.562	1.37	0.387
NRRL3_05474	A2QE77	NRRL3_05474	0.356865	0.348534	0.0784155	0.955	0.926	0.756	FALSE	FALSE	FALSE	TRUE	-0.805	0.819	1.62	-2.16	-1.35	-2.98
NRRL3_05476	A2QE65	NRRL3_05476	0.152184	0.35578	0.576952	0.897	0.927	0.946	FALSE	FALSE	FALSE	FALSE	-1.16	-0.724	0.432	-1.21	-0.0504	-0.482
NRRL3_05477	A2QE64	NRRL3_05477	0.295464	0.309771	0.973756	0.946	0.92	0.964	FALSE	FALSE	FALSE	FALSE	-1.12	-1.08	0.0342	-0.354	0.764	0.73
NRRL3_05481	A2QE56	NRRL3_05481	0.816676	0.506846	0.662359	0.979	0.944	0.951	FALSE	FALSE	FALSE	FALSE	0.191	0.551	0.36	0.704	0.513	0.153
NRRL3_05481	A2QE57	NRRL3_05481	0.383033	0.191925	0.639293	0.958	0.887	0.95	FALSE	FALSE	FALSE	FALSE	1	1.53	0.532	1.71	0.703	0.171
NRRL3_05486	A2QE50	NRRL3_05486	0.416283	0.648697	0.215981	0.961	0.953	0.886	FALSE	FALSE	FALSE	FALSE	-1.02	0.564	1.58	-0.68	0.337	-1.24
NRRL3_05487	A2QE48	NRRL3_05487	0.969852	0.930269	0.960342	0.982	0.964	0.963	FALSE	FALSE	FALSE	FALSE	-0.0184	-0.0426	-0.0242	-0.0966	-0.0782	-0.054
NRRL3_05491	A2QE43	NRRL3_05491	0.826054	0.0682916	0.0462314	0.979	0.764	0.647	FALSE	FALSE	FALSE	FALSE	-0.161	1.44	1.6	0.872	1.03	-0.57
NRRL3_05497	A2QE38	NRRL3_05497	0.532325	0.441057	0.879956	0.969	0.938	0.961	FALSE	FALSE	FALSE	FALSE	0.333	0.412	0.0798	0.612	0.28	0.2
NRRL3_05498	A2QE37	NRRL3_05498	0.940699	0.701001	0.756404	0.982	0.955	0.956	FALSE	FALSE	FALSE	FALSE	-0.0639	-0.331	-0.267	-0.0572	0.00666	0.274
NRRL3_05499	A2QE36	NRRL3_05499	0.153756	0.76059	0.0922505	0.898	0.958	0.784	FALSE	FALSE	FALSE	FALSE	2.31	-0.472	-2.79	0.567	-1.75	1.04
NRRL3_05503	A2QE32	NRRL3_05503	0.0285126	0.00625426	0.412001	0.526	0.2	0.93	FALSE	FALSE	FALSE	FALSE	-1.56	-2.08	-0.527	-1.47	0.0841	0.611
NRRL3_05504	A2QE31	NRRL3_05504	0.00201737	0.843082	0.00285429	0.0233	0.961	0.0967	TRUE	FALSE	FALSE	TRUE	4.07	0.205	-3.86	1.71	-2.36	1.5
NRRL3_05510	A2QE24	NRRL3_05510	0.653818	0.127953	0.0589204	0.974	0.849	0.701	FALSE	FALSE	FALSE	FALSE	-0.43	1.54	1.97	-0.976	-0.545	-2.51
NRRL3_05514	A2QE20	NRRL3_05514	0.631743	0.373125	0.671598	0.974	0.93	0.952	FALSE	FALSE	FALSE	FALSE	-0.837	-1.58	-0.739	-0.248	0.589	1.33
NRRL3_05517	A2QE17	NRRL3_05517	0.722771	0.000931198	0.00170725	0.977	0.0212	0.0532	FALSE	TRUE	FALSE	TRUE	-0.36	-4.44	-4.08	-1.74	-1.38	2.7
NRRL3_05521	A2QE13	NRRL3_05521	0.244889	0.0101396	0.0880485	0.935	0.305	0.776	FALSE	FALSE	FALSE	FALSE	1.66	4.19	2.53	2.2	0.54	-1.99
NRRL3_05524	A2QE09	NRRL3_05524	0.143217	0.0586024	0.00360883	0.891	0.737	0.126	FALSE	FALSE	FALSE	FALSE	1.35	-1.81	-3.17	-1.29	-2.65	0.52
NRRL3_05527	A2QE06	NRRL3_05527	0.37556	0.519604	0.800921	0.957	0.945	0.958	FALSE	FALSE	FALSE	FALSE	-0.546	-0.393	0.153	-0.354	0.192	0.0395
NRRL3_05536	A2QDZ9	NRRL3_05536	0.147589	0.142737	0.983705	0.894	0.86	0.964	FALSE	FALSE	FALSE	FALSE	-2.06	-2.08	-0.0276	-1.8	0.261	0.288
NRRL3_05539	A2QDZ6	NRRL3_05539	0.597176	0.00319589	0.0012675	0.972	0.0981	0.0359	FALSE	FALSE	TRUE	TRUE	0.46	-3.17	-3.63	-0.961	-1.42	2.21
NRRL3_05540	A2QDZ5	NRRL3_05540	0.678716	0.15386	0.0762587	0.975	0.867	0.751	FALSE	FALSE	FALSE	FALSE	0.498	-1.79	-2.29	-0.7	-1.2	1.09
NRRL3_05546	A2QDY9	NRRL3_05546	0.496418	0.378293	0.833949	0.967	0.93	0.959	FALSE	FALSE	FALSE	FALSE	-0.866	-1.13	-0.264	-1.34	-0.469	-0.205
NRRL3_05548	A2QDY7	NRRL3_05548	0.289756	0.536193	0.644884	0.945	0.946	0.95	FALSE	FALSE	FALSE	FALSE	0.774	0.444	-0.33	0.993	0.219	0.549
NRRL3_05555	A2QDX8	NRRL3_05555	0.461154	0.335573	0.104384	0.965	0.924	0.803	FALSE	FALSE	FALSE	FALSE	0.429	-0.566	-0.995	-0.297	-0.726	0.268
NRRL3_05567	A2QDW4	NRRL3_05567	0.143761	0.143824	0.999788	0.892	0.861	0.965	FALSE	FALSE	FALSE	FALSE	-2.39	-2.39	0.000413	-2.39	-0.00419	-0.0046
NRRL3_05568	A2QDW3	NRRL3_05568	0.578019	0.873157	0.689796	0.971	0.962	0.953	FALSE	FALSE	FALSE	FALSE	0.328	0.0936	-0.235	-0.0328	-0.361	-0.126
NRRL3_05569	A2QDW1	NRRL3_05569	0.863177	0.646386	0.773293	0.98	0.953	0.957	FALSE	FALSE	FALSE	FALSE	0.189	0.505	0.316	0.414	0.225	-0.091
NRRL3_05572	A2QDV7	NRRL3_05572	0.978907	0.565312	0.582924	0.982	0.948	0.946	FALSE	FALSE	FALSE	FALSE	0.0154	0.339	0.323	0.538	0.522	0.199
NRRL3_05574	A2QDV4	NRRL3_05574	0.522983	0.125319	0.338939	0.968	0.846	0.919	FALSE	FALSE	FALSE	FALSE	0.761	1.92	1.15	1.27	0.508	-0.646
NRRL3_05587	A2QDU1	NRRL3_05587	0.745844	0.233746	0.373439	0.977	0.902	0.925	FALSE	FALSE	FALSE	FALSE	0.603	2.29	1.68	0.0372	-0.566	-2.25
NRRL3_05590	A2QDR2	NRRL3_05590	0.543054	0.166644	0.411427	0.97	0.875	0.93	FALSE	FALSE	FALSE	FALSE	0.666	1.57	0.906	0.263	-0.403	-1.31
NRRL3_05598	A2QDS0	NRRL3_05598	0.223573	0.937257	0.197911	0.929	0.964	0.878	FALSE	FALSE	FALSE	FALSE	-0.843	0.0526	0.896	-0.379	0.464	-0.432
NRRL3_05600	A2QDS2	NRRL3_05600	0.489453	0.290264	0.699654	0.966	0.916	0.953	FALSE	FALSE	FALSE	FALSE	-1.31	-2.04	-0.726	-1.27	0.0418	0.768
NRRL3_05601	A2QDS3	NRRL3_05601	0.418414	0.623937	0.742919	0.961	0.951	0.955	FALSE	FALSE	FALSE	FALSE	-0.643	-0.386	0.257	-0.617	0.0259	-0.231
NRRL3_05609	A2QDT1	NRRL3_05609	0.269041	0.545212	0.101366	0.941	0.946	0.798	FALSE	FALSE	FALSE	FALSE	-1.85	0.993	2.85	-0.0121	1.84	-1.01
NRRL3_05625	A2QDQ5	NRRL3_05625	0.0238015	0.297282	0.154739	0.465	0.917	0.853	FALSE	FALSE	FALSE	TRUE	-2.27	-0.948	1.32	-3.06	-0.788	-2.11
NRRL3_05629	A2QDQ2	NRRL3_05629	0.227899	0.123435	0.702803	0.931	0.845	0.953	FALSE	FALSE	FALSE	FALSE	1.58	2.07	0.485	1.82	0.236	-0.249
NRRL3_05630	A2QDQ1	NRRL3_05630	0.154318	0.00632053	0.0933513	0.899	0.202	0.786	FALSE	FALSE	FALSE	FALSE	-1.63	-3.59	-1.96	-1.68	-0.0456	1.91
NRRL3_05639	A2QDP2	NRRL3_05639	0.60654	0.806153	0.785577	0.973	0.96	0.957	FALSE	FALSE	FALSE	FALSE	0.335	0.159	-0.176	0.325	-0.00997	0.166
NRRL3_05640	A2QDP1	NRRL3_05640	0.861351	0.978185	0.882848	0.98	0.965	0.961	FALSE	FALSE	FALSE	FALSE	0.162	0.0254	-0.137	1.5	1.34	1.47
NRRL3_05641	A2QDP0	NRRL3_05641	0.293798	0.212463	0.828884	0.946	0.895	0.959	FALSE	FALSE	FALSE	FALSE	1.06	1.28	0.213	0.921	-0.143	-0.356
NRRL3_05642	A2QDN9	NRRL3_05642	0.984219	0.73367	0.718956	0.982	0.957	0.954	FALSE	FALSE	FALSE	FALSE	0.0138	-0.239	-0.253	0.598	0.584	0.837
NRRL3_05649	A2QDN4	NRRL3_05649	0.622181	0.0660254	0.153201	0.973	0.758	0.852	FALSE	FALSE	FALSE	FALSE	-0.394	-1.58	-1.19	-2.11	-1.71	-0.522
NRRL3_05650	A2QDN3	NRRL3_05650	0.657162	0.00205031	0.000955759	0.974	0.0594	0.025	FALSE	FALSE	TRUE	TRUE	0.317	-2.79	-3.11	-1.22	-1.54	1.57
NRRL3_05652	A2QDN1	NRRL3_05652	0.671428	0.12875	0.0619469	0.975	0.849	0.711	FALSE	FALSE	FALSE	FALSE	0.301	-1.13	-1.43	-0.698	-0.999	0.435
NRRL3_05655	A2QDM7	NRRL3_05655	0.591319	0.99757	0.593382	0.972	0.966	0.947	FALSE	FALSE	FALSE	FALSE	-0.24	-0.00135	0.238	-0.259	-0.0192	-0.258
NRRL3_05659	A2QDM3	NRRL3_05659	0.712458	0.738215	0.485961	0.976	0.957	0.938	FALSE	FALSE	FALSE	FALSE	0.488	-0.442	-0.93	-1.94	-2.42	-1.49
NRRL3_05663	A2QDL9	NRRL3_05663	0.303487	0.215897	0.0357789	0.947	0.896	0.583	FALSE	FALSE	FALSE	FALSE	-0.535	0.651	1.19	0.943	1.48	0.291
NRRL3_05666	A2QDL6	NRRL3_05666	0.856025	0.424903	0.533415	0.98	0.936	0.942	FALSE	FALSE	FALSE	FALSE	0.112	0.5	0.388	0.997	0.885	0.496
NRRL3_05669	A2QDL3	NRRL3_05669	0.454274	0.137251	0.425468	0.964	0.856	0.932	FALSE	FALSE	FALSE	FALSE	-0.515	-1.06	-0.549	-0.506	0.00903	0.558
NRRL3_05671	A2QDL1	NRRL3_05671	0.658911	0.0976232	0.0448341	0.975	0.816	0.639	FALSE	FALSE	FALSE	FALSE	0.347	-1.39	-1.73	0.547	0.2	1.93
NRRL3_05672	A2QDL0	NRRL3_05672	0.286396	0.50711	0.672051	0.944	0.944	0.952	FALSE	FALSE	FALSE	FALSE	-0.639	-0.391	0.248	0.0688	0.708	0.46
NRRL3_05676	A2QDK6	NRRL3_05676	0.770449	0.282375	0.180714	0.978	0.914	0.869	FALSE	FALSE	FALSE	FALSE	0.154	-0.583	-0.737	0.175	0.0206	0.757
NRRL3_05679	A2QDK3	NRRL3_05679	0.621558	0.852379	0.756888	0.973	0.961	0.956	FALSE	FALSE	FALSE	FALSE	0.456	0.171	-0.285	0.23	-0.225	0.0595
NRRL3_05681	A2QDK1	NRRL3_05681	0.856613	0.0239196	0.0332164	0.98	0.536	0.569	FALSE	FALSE	FALSE	FALSE	-0.0902	-1.28	-1.19	-0.347	-0.257	0.931
NRRL3_05684	A2QDJ8	NRRL3_05684	0.515184	0.076261	0.225273	0.968	0.781	0.889	FALSE	FALSE	FALSE	FALSE	1.15	3.33	2.19	2.58	1.43	-0.757
NRRL3_05687	A2QDJ5	NRRL3_05687	0.660825	0.387014	0.661492	0.975	0.932	0.951	FALSE	FALSE	FALSE	FALSE	-0.277	-0.554	-0.277	-0.342	-0.0643	0.213
NRRL3_05689	A2QDJ3	NRRL3_05689	0.526323	0.819735	0.681872	0.969	0.96	0.952	FALSE	FALSE	FALSE	FALSE	0.53	0.189	-0.341	1.1	0.571	0.911
NRRL3_05692	A2QDI8	NRRL3_05692	0.492243	0.6016	0.238033	0.967	0.95	0.894	FALSE	FALSE	FALSE	FALSE	0.993	-0.751	-1.74	0.217	-0.775	0.968
NRRL3_05695	A2QDI4	NRRL3_05695	0.686399	0.0693127	0.138283	0.975	0.766	0.84	FALSE	FALSE	FALSE	TRUE	0.259	1.26	0.998	-0.98	-1.24	-2.24
NRRL3_05696	A2QDI2	NRRL3_05696	0.282402	0.104328	0.534875	0.944	0.825	0.943	FALSE	FALSE	FALSE	FALSE	-0.67	-1.05	-0.38	-0.593	0.0768	0.457
NRRL3_05699	A5AAA6	NRRL3_05699	0.023418	0.00273023	0.249023	0.46	0.0817	0.898	FALSE	FALSE	FALSE	FALSE	-3.28	-4.8	-1.52	-2.55	0.732	2.25
NRRL3_05700	A5AAA5	NRRL3_05700	0.0466852	8.39102e-05	0.00287829	0.683	0.000319	0.0974	FALSE	TRUE	FALSE	TRUE	-2.08	-5.63	-3.55	-2.7	-0.612	2.94
NRRL3_05701	A5AAA4	NRRL3_05701	0.746613	0.959165	0.785447	0.977	0.965	0.957	FALSE	FALSE	FALSE	FALSE	-0.19	-0.03	0.16	0.309	0.499	0.339
NRRL3_05702	A5AAA1	NRRL3_05702	0.939423	0.0404371	0.0352591	0.982	0.663	0.58	FALSE	FALSE	FALSE	FALSE	0.0645	-1.93	-1.99	-1.08	-1.15	0.846
NRRL3_05707	A5AA96	NRRL3_05707	0.833588	0.725044	0.886787	0.98	0.956	0.961	FALSE	FALSE	FALSE	FALSE	-0.125	-0.209	-0.0845	-0.00235	0.122	0.207
NRRL3_05709	A5AA94	NRRL3_05709	0.0998217	0.0624033	0.0026245	0.845	0.749	0.0889	FALSE	FALSE	FALSE	FALSE	1.23	-1.42	-2.65	-1.27	-2.5	0.147
NRRL3_05710	A5AA93	NRRL3_05710	0.591515	0.516948	0.247217	0.972	0.944	0.897	FALSE	FALSE	FALSE	FALSE	-0.371	0.449	0.821	0.3	0.671	-0.149
NRRL3_05712	A5AA90	NRRL3_05712	0.0705585	0.718228	0.130903	0.783	0.956	0.833	FALSE	FALSE	FALSE	FALSE	-2.18	-0.404	1.78	-2.35	-0.171	-1.95
NRRL3_05720	A5AA80	NRRL3_05720	0.076466	0.310711	0.390964	0.799	0.92	0.927	FALSE	FALSE	FALSE	FALSE	1.71	0.932	-0.783	1.11	-0.604	0.179
NRRL3_05722	A5AA78	NRRL3_05722	0.701992	0.99628	0.698573	0.976	0.966	0.953	FALSE	FALSE	FALSE	FALSE	0.242	-0.00294	-0.245	0.599	0.357	0.602
NRRL3_05725	A5AA75	NRRL3_05725	0.792243	0.964921	0.826182	0.979	0.965	0.959	FALSE	FALSE	FALSE	FALSE	-0.11	-0.0183	0.0913	0.293	0.402	0.311
NRRL3_05726	A5AA74	NRRL3_05726	0.527942	0.324289	0.711023	0.969	0.922	0.954	FALSE	FALSE	FALSE	FALSE	-0.777	-1.23	-0.453	-1.31	-0.538	-0.0844
NRRL3_05728	A5AA71	NRRL3_05728	0.361196	0.317624	0.926666	0.955	0.921	0.962	FALSE	FALSE	FALSE	FALSE	-1.16	-1.27	-0.114	-0.853	0.303	0.417
NRRL3_05729	A5AA70	NRRL3_05729	0.803602	0.938114	0.864001	0.979	0.964	0.96	FALSE	FALSE	FALSE	FALSE	0.273	0.0851	-0.188	0.122	-0.151	0.0371
NRRL3_05730	A5AA69	NRRL3_05730	0.250112	0.731017	0.407268	0.937	0.957	0.929	FALSE	FALSE	FALSE	FALSE	0.878	0.255	-0.623	1.15	0.27	0.893
NRRL3_05733	A5AA65	NRRL3_05733	0.0259478	0.0817746	0.524183	0.493	0.792	0.942	FALSE	FALSE	FALSE	FALSE	-1.35	-1.01	0.345	-1.54	-0.189	-0.534
NRRL3_05734	A5AA64	NRRL3_05734	0.988773	0.678396	0.688607	0.983	0.954	0.953	FALSE	FALSE	FALSE	FALSE	0.00889	0.263	0.254	0.509	0.5	0.246
NRRL3_05745	A2QDC3	NRRL3_05745	0.94562	0.47041	0.511913	0.982	0.94	0.941	FALSE	FALSE	FALSE	FALSE	-0.105	-1.13	-1.02	-0.473	-0.367	0.656
NRRL3_05746	A2QDC2	NRRL3_05746	0.161438	0.12034	0.858298	0.903	0.842	0.96	FALSE	FALSE	FALSE	FALSE	-0.654	-0.734	-0.0796	-0.368	0.286	0.365
NRRL3_05748	A2QDB9	NRRL3_05748	0.297973	0.783475	0.434576	0.946	0.959	0.933	FALSE	FALSE	FALSE	FALSE	0.664	0.171	-0.493	1.14	0.479	0.972
NRRL3_05754	A2QDB2	NRRL3_05754	0.442671	0.234963	0.064741	0.963	0.902	0.72	FALSE	FALSE	FALSE	FALSE	-0.898	1.42	2.32	0.621	1.52	-0.797
NRRL3_05756	A2QDB0	NRRL3_05756	0.99846	0.522193	0.520974	0.983	0.945	0.941	FALSE	FALSE	FALSE	FALSE	0.00141	-0.47	-0.472	0.74	0.739	1.21
NRRL3_05757	A2QDA9	NRRL3_05757	0.440548	0.0900816	0.31245	0.963	0.806	0.914	FALSE	FALSE	FALSE	TRUE	-0.45	-1.04	-0.595	1.11	1.56	2.15
NRRL3_05758	A2QDA7	NRRL3_05758	0.377519	0.73352	0.230763	0.957	0.957	0.891	FALSE	FALSE	FALSE	FALSE	0.424	-0.161	-0.584	-0.0997	-0.523	0.0612
NRRL3_05759	A2QDA6	NRRL3_05759	0.642632	0.546134	0.294937	0.974	0.946	0.91	FALSE	FALSE	FALSE	FALSE	0.371	-0.485	-0.856	0.0967	-0.275	0.581
NRRL3_05762	A2QDA3	NRRL3_05762	0.232413	0.32549	0.818696	0.932	0.923	0.959	FALSE	FALSE	FALSE	FALSE	1.51	1.23	-0.281	1.67	0.155	0.436
NRRL3_05770	A2QD90	NRRL3_05770	0.41136	0.212991	0.0523144	0.961	0.895	0.675	FALSE	FALSE	FALSE	FALSE	1.36	-2.1	-3.46	-0.524	-1.88	1.58
NRRL3_05771	A2QD89	NRRL3_05771	0.867069	0.074724	0.0997519	0.98	0.778	0.796	FALSE	FALSE	FALSE	FALSE	0.126	1.45	1.32	0.871	0.745	-0.578
NRRL3_05775	A2QD79	NRRL3_05775	0.487154	0.454741	0.956398	0.966	0.939	0.963	FALSE	FALSE	FALSE	FALSE	0.465	0.501	0.0362	-0.211	-0.676	-0.712
NRRL3_05776	A2QD78	NRRL3_05776	0.114509	0.990008	0.11212	0.864	0.966	0.813	FALSE	FALSE	FALSE	FALSE	-1.51	0.0113	1.52	-0.445	1.07	-0.457
NRRL3_05781	A2QD71	NRRL3_05781	0.777394	0.283837	0.420358	0.978	0.915	0.931	FALSE	FALSE	FALSE	FALSE	0.203	0.789	0.586	0.0173	-0.185	-0.771
NRRL3_05783	A2QD69	NRRL3_05783	0.691877	0.961578	0.657127	0.976	0.965	0.951	FALSE	FALSE	FALSE	FALSE	-0.302	0.0366	0.339	0.166	0.468	0.129
NRRL3_05790	A2QD55	NRRL3_05790	0.291022	0.0228768	0.152978	0.945	0.524	0.852	FALSE	FALSE	FALSE	FALSE	0.734	1.75	1.02	0.444	-0.29	-1.31
NRRL3_05791	A2QD54	NRRL3_05791	0.714826	0.231363	0.391434	0.976	0.901	0.927	FALSE	FALSE	FALSE	FALSE	-0.411	-1.39	-0.977	-0.16	0.251	1.23
NRRL3_05792	A2QD53	NRRL3_05792	0.378277	0.396657	0.971847	0.957	0.933	0.964	FALSE	FALSE	FALSE	FALSE	-0.578	-0.556	0.0227	0.335	0.913	0.891
NRRL3_05793	A2QD52	NRRL3_05793	0.354471	0.0604163	0.284015	0.955	0.743	0.907	FALSE	FALSE	FALSE	FALSE	-1.25	-2.71	-1.46	-2.08	-0.824	0.633
NRRL3_05796	A2QD49	NRRL3_05796	0.583759	0.8796	0.690069	0.972	0.962	0.953	FALSE	FALSE	FALSE	FALSE	-0.404	-0.111	0.293	-0.589	-0.185	-0.478
NRRL3_05802	A2QD36	NRRL3_05802	0.697333	0.684102	0.431234	0.976	0.955	0.932	FALSE	FALSE	FALSE	FALSE	-0.203	0.212	0.414	0.0416	0.244	-0.17
NRRL3_05807	A2QD31	NRRL3_05807	0.293906	0.0388496	0.239485	0.946	0.655	0.894	FALSE	FALSE	FALSE	FALSE	-0.875	-1.86	-0.987	-0.981	-0.106	0.881
NRRL3_05819	A2QD16	NRRL3_05819	0.553852	0.828231	0.705093	0.97	0.961	0.953	FALSE	FALSE	FALSE	FALSE	-0.889	-0.323	0.566	-0.899	-0.00953	-0.575
NRRL3_05821	A2QD14	NRRL3_05821	0.434872	0.642849	0.224511	0.963	0.952	0.889	FALSE	FALSE	FALSE	FALSE	-0.407	0.24	0.647	0.385	0.792	0.145
NRRL3_05822	A2QD13	NRRL3_05822	0.257484	0.790265	0.170476	0.938	0.959	0.863	FALSE	FALSE	FALSE	FALSE	1.63	-0.371	-2	0.898	-0.729	1.27
NRRL3_05823	A2QD12	NRRL3_05823	0.875609	0.69237	0.582473	0.98	0.955	0.946	FALSE	FALSE	FALSE	FALSE	0.116	-0.294	-0.41	0.329	0.213	0.622
NRRL3_05824	A2QD11	NRRL3_05824	0.569002	0.470034	0.208832	0.971	0.94	0.883	FALSE	FALSE	FALSE	FALSE	0.796	-1.01	-1.81	0.143	-0.653	1.16
NRRL3_05827	A2QD06	NRRL3_05827	0.810414	0.408347	0.29264	0.979	0.934	0.909	FALSE	FALSE	FALSE	FALSE	-0.249	0.87	1.12	0.337	0.585	-0.533
NRRL3_05829	A2QD04	NRRL3_05829	0.517954	0.861962	0.415645	0.968	0.962	0.93	FALSE	FALSE	FALSE	FALSE	0.432	-0.115	-0.547	0.0501	-0.382	0.165
NRRL3_05831	A2QD00	NRRL3_05831	0.00912065	0.830211	0.0134852	0.189	0.961	0.361	FALSE	FALSE	FALSE	FALSE	2.04	0.142	-1.9	1.45	-0.586	1.31
NRRL3_05833	A2QCZ2	NRRL3_05833	0.336798	0.467154	0.806266	0.952	0.94	0.958	FALSE	FALSE	FALSE	FALSE	-1.03	-0.773	0.258	-1.74	-0.708	-0.966
NRRL3_05835	A2QCY9	NRRL3_05835	0.101736	0.0287709	0.480782	0.848	0.583	0.938	FALSE	FALSE	FALSE	FALSE	0.805	1.13	0.329	0.5	-0.304	-0.633
NRRL3_05854	A2QCW6	NRRL3_05854	0.900728	0.862865	0.961668	0.981	0.962	0.963	FALSE	FALSE	FALSE	FALSE	-0.124	-0.172	-0.0479	0.77	0.894	0.942
NRRL3_05859	A2QCV8	NRRL3_05859	0.578371	0.682591	0.342253	0.971	0.954	0.919	FALSE	FALSE	FALSE	FALSE	-0.517	0.379	0.897	-1.87	-1.35	-2.25
NRRL3_05860	A2QCV6	NRRL3_05860	0.453545	0.488524	0.952954	0.964	0.942	0.963	FALSE	FALSE	FALSE	FALSE	-0.443	-0.408	0.0344	-0.25	0.192	0.158
NRRL3_05862	A2QCV4	NRRL3_05862	0.535001	0.604878	0.916081	0.969	0.95	0.962	FALSE	FALSE	FALSE	FALSE	-1.15	-0.956	0.194	-0.642	0.508	0.315
NRRL3_05864	A2QCV2	NRRL3_05864	0.922723	0.12537	0.106514	0.981	0.846	0.806	FALSE	FALSE	FALSE	FALSE	-0.0583	0.974	1.03	0.468	0.526	-0.506
NRRL3_05871	A2QCU3	NRRL3_05871	0.180057	0.32482	0.696001	0.913	0.922	0.953	FALSE	FALSE	FALSE	FALSE	1.18	0.853	-0.332	0.994	-0.191	0.141
NRRL3_05873	A2QCT2	NRRL3_05873	0.637948	0.559456	0.908198	0.974	0.947	0.962	FALSE	FALSE	FALSE	FALSE	0.674	0.839	0.164	-1.4	-2.07	-2.24
NRRL3_05878	A2QCT6	NRRL3_05878	0.682765	0.0310104	0.0646393	0.975	0.602	0.72	FALSE	FALSE	FALSE	FALSE	-0.197	-1.16	-0.963	-0.399	-0.202	0.761
NRRL3_05883	A2QCS6	NRRL3_05883	0.436776	0.653084	0.736573	0.963	0.953	0.955	FALSE	FALSE	FALSE	FALSE	-0.871	-0.499	0.372	-0.32	0.551	0.179
NRRL3_05885	A2QCS1	NRRL3_05885	0.305846	0.637024	0.147319	0.948	0.952	0.848	FALSE	FALSE	FALSE	FALSE	1.08	-0.488	-1.57	-0.982	-2.06	-0.494
NRRL3_05887	A2QCR9	NRRL3_05887	0.0740651	0.149434	0.679577	0.793	0.865	0.952	FALSE	FALSE	FALSE	FALSE	-1.07	-0.837	0.229	-0.637	0.429	0.2
NRRL3_05904	A2QCP8	NRRL3_05904	0.412673	0.691658	0.665446	0.961	0.955	0.951	FALSE	FALSE	FALSE	FALSE	0.5	0.239	-0.261	0.597	0.0966	0.358
NRRL3_05907	A2QCP5	NRRL3_05907	0.704612	0.0724493	0.138368	0.976	0.773	0.84	FALSE	FALSE	FALSE	FALSE	0.362	1.85	1.49	0.725	0.363	-1.12
NRRL3_05909	A2QCP3	NRRL3_05909	0.356823	0.420305	0.903056	0.955	0.935	0.962	FALSE	FALSE	FALSE	FALSE	-0.706	-0.615	0.0915	0.944	1.65	1.56
NRRL3_05911	A2QCP1	NRRL3_05911	0.775247	0.608273	0.429542	0.978	0.951	0.932	FALSE	FALSE	FALSE	FALSE	0.292	-0.527	-0.819	0.169	-0.123	0.696
NRRL3_05914	A2QCN8	NRRL3_05914	0.167762	0.691597	0.307623	0.907	0.955	0.913	FALSE	FALSE	FALSE	FALSE	1.66	0.457	-1.2	1.2	-0.461	0.74
NRRL3_05918	A2QCN7	NRRL3_05918	0.0514895	0.862238	0.0699826	0.709	0.962	0.735	FALSE	FALSE	FALSE	FALSE	1.8	0.146	-1.65	0.991	-0.807	0.845
NRRL3_05919	A2QCN6	NRRL3_05919	0.223508	0.4826	0.584372	0.929	0.942	0.946	FALSE	FALSE	FALSE	FALSE	0.919	0.517	-0.401	0.36	-0.559	-0.158
NRRL3_05920	A2QCN5	NRRL3_05920	0.742472	0.271375	0.163094	0.977	0.912	0.859	FALSE	FALSE	FALSE	FALSE	-0.179	0.615	0.794	0.588	0.767	-0.0268
NRRL3_05925	A2QCM6	NRRL3_05925	0.964049	0.36512	0.38813	0.982	0.929	0.927	FALSE	FALSE	FALSE	FALSE	-0.0259	-0.53	-0.504	0.313	0.339	0.843
NRRL3_05927	A2QCM4	NRRL3_05927	0.844568	0.0446748	0.063329	0.98	0.685	0.716	FALSE	FALSE	FALSE	FALSE	-0.317	-3.58	-3.26	-2.54	-2.22	1.04
NRRL3_05931	A2QCM0	NRRL3_05931	0.534534	0.0666345	0.190589	0.969	0.76	0.875	FALSE	FALSE	FALSE	FALSE	-0.702	-2.23	-1.53	-0.443	0.259	1.79
NRRL3_05932	A2QCL9	NRRL3_05932	0.41721	0.255008	0.727041	0.961	0.908	0.955	FALSE	FALSE	FALSE	FALSE	0.617	0.88	0.262	0.575	-0.0421	-0.304
NRRL3_05933	A2QCL8	NRRL3_05933	0.67654	0.775483	0.894113	0.975	0.959	0.961	FALSE	FALSE	FALSE	FALSE	-0.188	-0.128	0.0598	0.0282	0.216	0.156
NRRL3_05935	A2QCL6	NRRL3_05935	0.562311	0.501575	0.222824	0.971	0.943	0.889	FALSE	FALSE	FALSE	FALSE	-0.307	0.357	0.664	-0.146	0.16	-0.503
NRRL3_05939	A2QCL2	NRRL3_05939	0.616273	0.686648	0.372395	0.973	0.955	0.924	FALSE	FALSE	FALSE	FALSE	-0.927	0.744	1.67	0.403	1.33	-0.341
NRRL3_05940	A2QCL1	NRRL3_05940	0.862707	0.90554	0.956662	0.98	0.963	0.963	FALSE	FALSE	FALSE	FALSE	0.115	0.0788	-0.0361	-0.105	-0.22	-0.184
NRRL3_05941	A2QCL0	NRRL3_05941	0.238308	0.830652	0.325994	0.934	0.961	0.916	FALSE	FALSE	FALSE	FALSE	1.09	0.191	-0.896	1.03	-0.0615	0.834
NRRL3_05943	A2QCK2	NRRL3_05943	0.160006	0.735559	0.270332	0.902	0.957	0.904	FALSE	FALSE	FALSE	FALSE	0.954	0.219	-0.735	0.318	-0.636	0.0985
NRRL3_05944	A2QCK1	NRRL3_05944	0.430736	0.0766767	0.0182312	0.962	0.782	0.433	FALSE	FALSE	FALSE	FALSE	0.597	-1.43	-2.02	0.205	-0.392	1.63
NRRL3_05948	A2QCJ4	NRRL3_05948	0.28948	0.120552	0.579943	0.945	0.842	0.946	FALSE	FALSE	FALSE	FALSE	1.6	2.42	0.82	0.969	-0.63	-1.45
NRRL3_05949	A2QCJ3	NRRL3_05949	0.599449	0.957901	0.564037	0.972	0.965	0.945	FALSE	FALSE	FALSE	FALSE	0.574	-0.0573	-0.631	1.03	0.453	1.08
NRRL3_05950	A2QCJ2	NRRL3_05950	0.418846	0.333042	0.0910581	0.961	0.924	0.782	FALSE	FALSE	FALSE	FALSE	-0.443	0.534	0.976	0.3	0.743	-0.233
NRRL3_05960	A2QCI6	NRRL3_05960	0.662565	0.138338	0.0654345	0.975	0.857	0.722	FALSE	FALSE	FALSE	FALSE	0.432	-1.54	-1.97	0.628	0.196	2.17
NRRL3_05966	A2QCI0	NRRL3_05966	0.612136	0.635587	0.334628	0.973	0.952	0.918	FALSE	FALSE	FALSE	FALSE	0.949	-0.886	-1.84	0.321	-0.628	1.21
NRRL3_05970	A2QCH5	NRRL3_05970	0.658234	0.161381	0.317493	0.975	0.872	0.915	FALSE	FALSE	FALSE	FALSE	-0.899	-2.97	-2.07	-1.67	-0.775	1.3
NRRL3_05972	A2QCH3	NRRL3_05972	0.761444	0.0521033	0.0888225	0.978	0.716	0.777	FALSE	FALSE	FALSE	FALSE	0.161	1.13	0.967	0.81	0.649	-0.319
NRRL3_05974	A2QCG8	NRRL3_05974	0.0964063	0.27367	0.519047	0.84	0.912	0.941	FALSE	FALSE	FALSE	FALSE	2.26	1.43	-0.828	1.43	-0.832	-0.0039
NRRL3_05979	A2QCG2	NRRL3_05979	0.545179	0.0403867	0.013314	0.97	0.663	0.358	FALSE	FALSE	FALSE	FALSE	0.587	-2.19	-2.77	0.109	-0.478	2.3
NRRL3_05983	A2QCF6	NRRL3_05983	0.634542	0.475915	0.80775	0.974	0.941	0.958	FALSE	FALSE	FALSE	FALSE	0.627	0.946	0.32	1.38	0.756	0.437
NRRL3_05991	A2QCE7	NRRL3_05991	0.641291	0.160528	0.326888	0.974	0.871	0.917	FALSE	FALSE	FALSE	FALSE	0.381	1.2	0.815	-0.884	-1.26	-2.08
NRRL3_05995	A2QCE3	NRRL3_05995	0.486396	0.415233	0.901674	0.966	0.935	0.962	FALSE	FALSE	FALSE	FALSE	-1.36	-1.6	-0.239	-1.42	-0.0577	0.181
NRRL3_05997	A2QCE1	NRRL3_05997	0.404728	0.0415261	0.177321	0.96	0.669	0.867	FALSE	FALSE	FALSE	FALSE	0.474	1.26	0.789	-0.0294	-0.504	-1.29
NRRL3_06004	A2QCD4	NRRL3_06004	0.597365	0.728936	0.853989	0.972	0.957	0.96	FALSE	FALSE	FALSE	FALSE	0.411	0.269	-0.142	0.835	0.424	0.566
NRRL3_06005	A2QCD2	NRRL3_06005	0.377725	0.956154	0.35033	0.957	0.965	0.921	FALSE	FALSE	FALSE	FALSE	0.87	-0.0533	-0.924	0.32	-0.551	0.373
NRRL3_06010	A2QCC8	NRRL3_06010	0.0560731	0.177937	0.500412	0.731	0.881	0.94	FALSE	FALSE	FALSE	FALSE	-0.919	-0.619	0.3	-1.03	-0.111	-0.411
NRRL3_06012	A2QCC6	NRRL3_06012	0.248398	0.314415	0.0441562	0.936	0.921	0.636	FALSE	FALSE	FALSE	FALSE	0.987	-0.854	-1.84	-0.715	-1.7	0.139
NRRL3_06016	A2QCC1	NRRL3_06016	0.0912421	0.472009	0.29216	0.831	0.941	0.909	FALSE	FALSE	FALSE	FALSE	2.09	0.842	-1.25	0.566	-1.53	-0.276
NRRL3_06019	A2QCB8	NRRL3_06019	0.475564	0.53948	0.197476	0.966	0.946	0.878	FALSE	FALSE	FALSE	FALSE	-0.683	0.585	1.27	0.469	1.15	-0.116
NRRL3_06021	A2QCB6	NRRL3_06021	0.83108	0.0835826	0.120232	0.979	0.795	0.822	FALSE	FALSE	FALSE	FALSE	-0.229	-2	-1.77	-1.59	-1.36	0.411
NRRL3_06024	A2QCB3	NRRL3_06024	0.0529176	0.000756928	0.0325897	0.717	0.0162	0.565	FALSE	TRUE	FALSE	TRUE	1.67	3.56	1.89	1.18	-0.496	-2.38
NRRL3_06025	A2QCB2	NRRL3_06025	0.448186	0.927588	0.397958	0.964	0.964	0.928	FALSE	FALSE	FALSE	FALSE	-1.11	0.131	1.24	-0.808	0.304	-0.939
NRRL3_06026	A2QCB1	NRRL3_06026	0.824926	0.857206	0.689144	0.979	0.962	0.953	FALSE	FALSE	FALSE	FALSE	-0.172	0.14	0.312	0.627	0.799	0.487
NRRL3_06027	A2QCB0	NRRL3_06027	0.583464	0.581614	0.281501	0.972	0.949	0.907	FALSE	FALSE	FALSE	FALSE	-0.739	0.743	1.48	0.19	0.929	-0.553
NRRL3_06028	A2QCA9	NRRL3_06028	0.353797	0.31638	0.0687671	0.955	0.921	0.732	FALSE	FALSE	FALSE	FALSE	1.19	-1.29	-2.48	0.185	-1	1.48
NRRL3_06029	A2QCA8	NRRL3_06029	0.415254	0.676609	0.68382	0.961	0.954	0.952	FALSE	FALSE	FALSE	FALSE	-0.881	-0.446	0.435	-0.797	0.0836	-0.352
NRRL3_06034	A2QCA3	NRRL3_06034	0.252605	0.0391356	0.280787	0.937	0.656	0.906	FALSE	FALSE	FALSE	FALSE	2.07	4.02	1.95	1.98	-0.0872	-2.03
NRRL3_06035	A2QCA2	NRRL3_06035	0.370884	0.828119	0.4921	0.957	0.961	0.939	FALSE	FALSE	FALSE	FALSE	-0.499	-0.119	0.38	-0.23	0.269	-0.111
NRRL3_06045	A2QC90	NRRL3_06045	0.41242	0.270187	0.76289	0.961	0.911	0.956	FALSE	FALSE	FALSE	FALSE	-1.21	-1.65	-0.44	-0.779	0.432	0.872
NRRL3_06055	A2QC73	NRRL3_06055	0.436633	0.412301	0.964979	0.963	0.935	0.964	FALSE	FALSE	FALSE	FALSE	-1.09	-1.15	-0.0604	-0.122	0.964	1.02
NRRL3_06062	A2QC62	NRRL3_06062	0.648243	0.902522	0.564337	0.974	0.963	0.945	FALSE	FALSE	FALSE	FALSE	-0.717	0.192	0.909	-0.196	0.521	-0.388
NRRL3_06082	A2QC40	NRRL3_06082	0.179477	0.0505651	0.462225	0.913	0.71	0.936	FALSE	FALSE	FALSE	FALSE	-2.03	-3.11	-1.08	-2.35	-0.318	0.763
NRRL3_06084	A2QC38	NRRL3_06084	0.531259	0.927206	0.474866	0.969	0.964	0.937	FALSE	FALSE	FALSE	FALSE	-0.342	0.0494	0.391	0.0108	0.352	-0.0386
NRRL3_06088	A2QC27	NRRL3_06088	0.0921248	0.882213	0.0712499	0.832	0.962	0.739	FALSE	FALSE	FALSE	FALSE	-0.921	0.0756	0.996	-0.875	0.0454	-0.951
NRRL3_06089	A2QC25	NRRL3_06089	0.155955	0.290008	0.0232748	0.9	0.916	0.492	FALSE	FALSE	FALSE	FALSE	1.27	-0.926	-2.19	0.638	-0.63	1.56
NRRL3_06090	A2QC24	NRRL3_06090	0.67488	0.470846	0.263837	0.975	0.94	0.902	FALSE	FALSE	FALSE	FALSE	-0.429	0.744	1.17	-1.15	-0.723	-1.9
NRRL3_06091	A2QC23	NRRL3_06091	0.446422	0.501664	0.926033	0.963	0.943	0.962	FALSE	FALSE	FALSE	FALSE	-0.413	-0.363	0.0497	-0.242	0.171	0.122
NRRL3_06092	A2QC22	NRRL3_06092	0.176709	0.680768	0.0889467	0.911	0.954	0.778	FALSE	FALSE	FALSE	FALSE	1.99	-0.583	-2.58	-0.458	-2.45	0.125
NRRL3_06103	A2QC04	NRRL3_06103	0.0569589	0.0258362	0.661931	0.735	0.556	0.951	FALSE	FALSE	FALSE	FALSE	-2.96	-3.58	-0.625	-2	0.962	1.59
NRRL3_06105	A2QC01	NRRL3_06105	0.220824	0.265648	0.0311468	0.929	0.91	0.556	FALSE	FALSE	FALSE	FALSE	1.09	-0.983	-2.07	0.331	-0.757	1.31
NRRL3_06107	A2QBZ8	NRRL3_06107	0.643531	0.0431174	0.0976054	0.974	0.677	0.792	FALSE	FALSE	FALSE	FALSE	-0.469	-2.25	-1.78	-1.92	-1.45	0.335
NRRL3_06109	A2QBZ6	NRRL3_06109	0.716361	0.151383	0.267022	0.976	0.866	0.903	FALSE	FALSE	FALSE	FALSE	-0.258	-1.07	-0.808	-0.294	-0.0363	0.772
NRRL3_06112	A2QBZ3	NRRL3_06112	0.693076	0.117742	0.0594066	0.976	0.839	0.703	FALSE	FALSE	FALSE	FALSE	0.551	-2.31	-2.86	-0.499	-1.05	1.81
NRRL3_06115	A2QBZ0	NRRL3_06115	0.739109	0.392725	0.594579	0.977	0.932	0.947	FALSE	FALSE	FALSE	FALSE	-0.163	-0.424	-0.261	-0.0238	0.139	0.4
NRRL3_06121	A2QBY4	NRRL3_06121	0.124487	0.0181476	0.290249	0.875	0.462	0.909	FALSE	FALSE	FALSE	FALSE	1.65	2.75	1.1	2.21	0.566	-0.534
[truncated: 1,154 more rows]

## Sheet: explain_outputDEP
Of these columns, the p.val and p.adj columns contain the raw and adjusted p values, respectively, for the contrast as depicted in the column name. The ratio columns contain the average log2 fold changes. The significant columns indicate whether the protein is differentially enriched/expressed, as defined by the chosen cutoffs. The centered columns contain the average log2 fold changes scaled by …

[truncated: 1 more sheets: Proteome_MaxQuantoutput]
