# Supplementary material for: Compatible solutes determine the heat resistance of conidia
Source: Fungal Biol Biotechnol. 2023 Nov 13;10:21. doi: 10.1186/s40694-023-00168-9 (PMC10644514; doi:10.1186/s40694-023-00168-9)
Supplement: Supplementary file 11 — Additional file 11: Table S3. Enrichment analysis. Here, we compared the set of significantly up- and down-regulated genes when comparing conidia cultivated at 37°C versus conidia cultivated at 28°C. no clear biologically relevant changes could be distilled from these over- and under-represented annotation terms. [file 40694_2023_168_MOESM11_ESM.xlsx]

## Sheet: Sheet1
Annotation term	Description	Functional annotation type/method	Proteins in study set (i.e. your input), with this annotation term	Proteins in study set (i.e. your input), without this annotation term	Proteins not in study set, with this annotation term	Proteins not in study set, without this annotation term	Over/Under-represented	P-value (from Fisher's exact test)	Corrected p-value (with FDR method)	Protein IDs in your input that have this annotation term
PF04082|Fungal_trans	Fungal specific transcription factor domain	PFAM	103	1897	161	9686	Over-represented	2.52388e-06	0.00428555	Aspni_NRRL3_1|10055; Aspni_NRRL3_1|10074; Aspni_NRRL3_1|10177; Aspni_NRRL3_1|10312; Aspni_NRRL3_1|10340; Aspni_NRRL3_1|10342; Aspni_NRRL3_1|10345; Aspni_NRRL3_1|10445; Aspni_NRRL3_1|10827; Aspni_NRRL3_1|1096; Aspni_NRRL3_1|11024; Aspni_NRRL3_1|11038; Aspni_NRRL3_1|11250; Aspni_NRRL3_1|11466; Aspni_NRRL3_1|11483; Aspni_NRRL3_1|11708; Aspni_NRRL3_1|11788; Aspni_NRRL3_1|11835; Aspni_NRRL3_1|123; Asp…
PF00172|Zn_clus	Fungal Zn(2)-Cys(6) binuclear cluster domain	PFAM	131	1869	299	9548	Over-represented	3.8193e-06	0.00324258	Aspni_NRRL3_1|10024; Aspni_NRRL3_1|10055; Aspni_NRRL3_1|10074; Aspni_NRRL3_1|10177; Aspni_NRRL3_1|10192; Aspni_NRRL3_1|10306; Aspni_NRRL3_1|10312; Aspni_NRRL3_1|10340; Aspni_NRRL3_1|10342; Aspni_NRRL3_1|10345; Aspni_NRRL3_1|10445; Aspni_NRRL3_1|10770; Aspni_NRRL3_1|10827; Aspni_NRRL3_1|10828; Aspni_NRRL3_1|1096; Aspni_NRRL3_1|11038; Aspni_NRRL3_1|11250; Aspni_NRRL3_1|11483; Aspni_NRRL3_1|11495; A…
GO:0006412|translation		GO	36	1964	57	9790	Over-represented	1.89235e-06	0.00330214	Aspni_NRRL3_1|11185; Aspni_NRRL3_1|1482; Aspni_NRRL3_1|1927; Aspni_NRRL3_1|2654; Aspni_NRRL3_1|3355; Aspni_NRRL3_1|3488; Aspni_NRRL3_1|3500; Aspni_NRRL3_1|10431; Aspni_NRRL3_1|10471; Aspni_NRRL3_1|10506; Aspni_NRRL3_1|4116; Aspni_NRRL3_1|4454; Aspni_NRRL3_1|4637; Aspni_NRRL3_1|10630; Aspni_NRRL3_1|4733; Aspni_NRRL3_1|4799; Aspni_NRRL3_1|4904; Aspni_NRRL3_1|5284; Aspni_NRRL3_1|5503; Aspni_NRRL3_1|…
GO:0032774|RNA biosynthetic process		GO	121	1879	196	9651	Over-represented	1.9593e-06	0.00170949	Aspni_NRRL3_1|10055; Aspni_NRRL3_1|10074; Aspni_NRRL3_1|10177; Aspni_NRRL3_1|11250; Aspni_NRRL3_1|11285; Aspni_NRRL3_1|11297; Aspni_NRRL3_1|11466; Aspni_NRRL3_1|11483; Aspni_NRRL3_1|11556; Aspni_NRRL3_1|11708; Aspni_NRRL3_1|11788; Aspni_NRRL3_1|11835; Aspni_NRRL3_1|123; Aspni_NRRL3_1|1276; Aspni_NRRL3_1|1293; Aspni_NRRL3_1|1452; Aspni_NRRL3_1|10312; Aspni_NRRL3_1|1549; Aspni_NRRL3_1|1880; Aspni_N…
GO:0003735|structural constituent of ribosome		GO	35	1965	59	9788	Over-represented	2.21445e-06	0.00128807	Aspni_NRRL3_1|11185; Aspni_NRRL3_1|1482; Aspni_NRRL3_1|1927; Aspni_NRRL3_1|2654; Aspni_NRRL3_1|3355; Aspni_NRRL3_1|3488; Aspni_NRRL3_1|3500; Aspni_NRRL3_1|10431; Aspni_NRRL3_1|10471; Aspni_NRRL3_1|10506; Aspni_NRRL3_1|4116; Aspni_NRRL3_1|4454; Aspni_NRRL3_1|4637; Aspni_NRRL3_1|10630; Aspni_NRRL3_1|4799; Aspni_NRRL3_1|4904; Aspni_NRRL3_1|5284; Aspni_NRRL3_1|5503; Aspni_NRRL3_1|5700; Aspni_NRRL3_1|…
GO:0044267|cellular protein metabolic process		GO	92	1908	240	9607	Over-represented	2.31009e-06	0.00100778	Aspni_NRRL3_1|11185; Aspni_NRRL3_1|11191; Aspni_NRRL3_1|1024; Aspni_NRRL3_1|1482; Aspni_NRRL3_1|1927; Aspni_NRRL3_1|2212; Aspni_NRRL3_1|2446; Aspni_NRRL3_1|2467; Aspni_NRRL3_1|10333; Aspni_NRRL3_1|10351; Aspni_NRRL3_1|10394; Aspni_NRRL3_1|2535; Aspni_NRRL3_1|2654; Aspni_NRRL3_1|3095; Aspni_NRRL3_1|3355; Aspni_NRRL3_1|3488; Aspni_NRRL3_1|3500; Aspni_NRRL3_1|3580; Aspni_NRRL3_1|10431; Aspni_NRRL3_1…
GO:0034654|nucleobase-containing compound biosynthetic process		GO	126	1874	228	9619	Over-represented	2.35799e-06	0.000822939	Aspni_NRRL3_1|10022; Aspni_NRRL3_1|10055; Aspni_NRRL3_1|10074; Aspni_NRRL3_1|10177; Aspni_NRRL3_1|11250; Aspni_NRRL3_1|11285; Aspni_NRRL3_1|11297; Aspni_NRRL3_1|11466; Aspni_NRRL3_1|11483; Aspni_NRRL3_1|11556; Aspni_NRRL3_1|11708; Aspni_NRRL3_1|11788; Aspni_NRRL3_1|11835; Aspni_NRRL3_1|123; Aspni_NRRL3_1|1276; Aspni_NRRL3_1|1293; Aspni_NRRL3_1|1452; Aspni_NRRL3_1|10312; Aspni_NRRL3_1|1549; Aspni_…
GO:0019438|aromatic compound biosynthetic process		GO	130	1870	249	9598	Over-represented	2.52074e-06	0.000733116	Aspni_NRRL3_1|10022; Aspni_NRRL3_1|10055; Aspni_NRRL3_1|10074; Aspni_NRRL3_1|10177; Aspni_NRRL3_1|11250; Aspni_NRRL3_1|11285; Aspni_NRRL3_1|11297; Aspni_NRRL3_1|11466; Aspni_NRRL3_1|11483; Aspni_NRRL3_1|11556; Aspni_NRRL3_1|11708; Aspni_NRRL3_1|11788; Aspni_NRRL3_1|11835; Aspni_NRRL3_1|123; Aspni_NRRL3_1|1276; Aspni_NRRL3_1|1293; Aspni_NRRL3_1|1452; Aspni_NRRL3_1|10312; Aspni_NRRL3_1|1549; Aspni_…
GO:0010468|regulation of gene expression		GO	164	1836	370	9477	Over-represented	2.66051e-06	0.000663228	Aspni_NRRL3_1|10024; Aspni_NRRL3_1|10055; Aspni_NRRL3_1|10057; Aspni_NRRL3_1|10074; Aspni_NRRL3_1|10177; Aspni_NRRL3_1|10192; Aspni_NRRL3_1|1109; Aspni_NRRL3_1|11250; Aspni_NRRL3_1|11483; Aspni_NRRL3_1|11495; Aspni_NRRL3_1|11708; Aspni_NRRL3_1|11788; Aspni_NRRL3_1|1179; Aspni_NRRL3_1|11835; Aspni_NRRL3_1|1200; Aspni_NRRL3_1|123; Aspni_NRRL3_1|1276; Aspni_NRRL3_1|1278; Aspni_NRRL3_1|1372; Aspni_NR…
GO:0034645|cellular macromolecule biosynthetic process		GO	149	1851	268	9579	Over-represented	2.71801e-06	0.000592867	Aspni_NRRL3_1|10055; Aspni_NRRL3_1|10074; Aspni_NRRL3_1|10177; Aspni_NRRL3_1|11185; Aspni_NRRL3_1|11250; Aspni_NRRL3_1|11285; Aspni_NRRL3_1|11297; Aspni_NRRL3_1|11466; Aspni_NRRL3_1|11483; Aspni_NRRL3_1|11708; Aspni_NRRL3_1|11788; Aspni_NRRL3_1|11835; Aspni_NRRL3_1|123; Aspni_NRRL3_1|1276; Aspni_NRRL3_1|1293; Aspni_NRRL3_1|1452; Aspni_NRRL3_1|10312; Aspni_NRRL3_1|1482; Aspni_NRRL3_1|1549; Aspni_N…
GO:0009059|macromolecule biosynthetic process		GO	162	1838	280	9567	Over-represented	2.72848e-06	0.000529021	Aspni_NRRL3_1|10055; Aspni_NRRL3_1|10074; Aspni_NRRL3_1|10177; Aspni_NRRL3_1|11185; Aspni_NRRL3_1|11250; Aspni_NRRL3_1|11285; Aspni_NRRL3_1|11297; Aspni_NRRL3_1|11466; Aspni_NRRL3_1|11483; Aspni_NRRL3_1|11556; Aspni_NRRL3_1|11708; Aspni_NRRL3_1|11788; Aspni_NRRL3_1|11835; Aspni_NRRL3_1|123; Aspni_NRRL3_1|1276; Aspni_NRRL3_1|1293; Aspni_NRRL3_1|1452; Aspni_NRRL3_1|10312; Aspni_NRRL3_1|1482; Aspni_…
GO:0003677|DNA binding		GO	152	1848	305	9542	Over-represented	2.89023e-06	0.000504346	Aspni_NRRL3_1|10055; Aspni_NRRL3_1|10074; Aspni_NRRL3_1|10177; Aspni_NRRL3_1|11250; Aspni_NRRL3_1|11285; Aspni_NRRL3_1|11466; Aspni_NRRL3_1|11483; Aspni_NRRL3_1|11534; Aspni_NRRL3_1|11561; Aspni_NRRL3_1|11708; Aspni_NRRL3_1|11788; Aspni_NRRL3_1|11835; Aspni_NRRL3_1|123; Aspni_NRRL3_1|1276; Aspni_NRRL3_1|1293; Aspni_NRRL3_1|1452; Aspni_NRRL3_1|10274; Aspni_NRRL3_1|10312; Aspni_NRRL3_1|1841; Aspni_…
GO:0006351|transcription, DNA-templated		GO	112	1888	185	9662	Over-represented	2.95234e-06	0.000447985	Aspni_NRRL3_1|10055; Aspni_NRRL3_1|10074; Aspni_NRRL3_1|10177; Aspni_NRRL3_1|11250; Aspni_NRRL3_1|11285; Aspni_NRRL3_1|11297; Aspni_NRRL3_1|11466; Aspni_NRRL3_1|11483; Aspni_NRRL3_1|11708; Aspni_NRRL3_1|11788; Aspni_NRRL3_1|11835; Aspni_NRRL3_1|123; Aspni_NRRL3_1|1276; Aspni_NRRL3_1|1293; Aspni_NRRL3_1|1452; Aspni_NRRL3_1|10312; Aspni_NRRL3_1|1549; Aspni_NRRL3_1|1880; Aspni_NRRL3_1|1890; Aspni_NR…
GO:0097659|nucleic acid-templated transcription		GO	112	1888	185	9662	Over-represented	2.95234e-06	0.000447985	Aspni_NRRL3_1|10055; Aspni_NRRL3_1|10074; Aspni_NRRL3_1|10177; Aspni_NRRL3_1|11250; Aspni_NRRL3_1|11285; Aspni_NRRL3_1|11297; Aspni_NRRL3_1|11466; Aspni_NRRL3_1|11483; Aspni_NRRL3_1|11708; Aspni_NRRL3_1|11788; Aspni_NRRL3_1|11835; Aspni_NRRL3_1|123; Aspni_NRRL3_1|1276; Aspni_NRRL3_1|1293; Aspni_NRRL3_1|1452; Aspni_NRRL3_1|10312; Aspni_NRRL3_1|1549; Aspni_NRRL3_1|1880; Aspni_NRRL3_1|1890; Aspni_NR…
GO:0005840|ribosome		GO	34	1966	57	9790	Over-represented	3.05568e-06	0.000410167	Aspni_NRRL3_1|11185; Aspni_NRRL3_1|1482; Aspni_NRRL3_1|1927; Aspni_NRRL3_1|2654; Aspni_NRRL3_1|3355; Aspni_NRRL3_1|3488; Aspni_NRRL3_1|3500; Aspni_NRRL3_1|10431; Aspni_NRRL3_1|10471; Aspni_NRRL3_1|10506; Aspni_NRRL3_1|4116; Aspni_NRRL3_1|4454; Aspni_NRRL3_1|4637; Aspni_NRRL3_1|10630; Aspni_NRRL3_1|4799; Aspni_NRRL3_1|4904; Aspni_NRRL3_1|5284; Aspni_NRRL3_1|5503; Aspni_NRRL3_1|5700; Aspni_NRRL3_1|…
GO:0008270|zinc ion binding		GO	177	1823	394	9453	Over-represented	3.1771e-06	0.000396003	Aspni_NRRL3_1|10024; Aspni_NRRL3_1|10055; Aspni_NRRL3_1|10074; Aspni_NRRL3_1|10177; Aspni_NRRL3_1|10192; Aspni_NRRL3_1|11241; Aspni_NRRL3_1|11250; Aspni_NRRL3_1|11466; Aspni_NRRL3_1|11483; Aspni_NRRL3_1|11495; Aspni_NRRL3_1|11708; Aspni_NRRL3_1|11788; Aspni_NRRL3_1|1179; Aspni_NRRL3_1|11835; Aspni_NRRL3_1|1200; Aspni_NRRL3_1|123; Aspni_NRRL3_1|1276; Aspni_NRRL3_1|1278; Aspni_NRRL3_1|1293; Aspni_N…
GO:0003700|DNA-binding transcription factor activity		GO	146	1854	315	9532	Over-represented	3.22031e-06	0.00037463	Aspni_NRRL3_1|10024; Aspni_NRRL3_1|10055; Aspni_NRRL3_1|10074; Aspni_NRRL3_1|10177; Aspni_NRRL3_1|10192; Aspni_NRRL3_1|1109; Aspni_NRRL3_1|11250; Aspni_NRRL3_1|11483; Aspni_NRRL3_1|11495; Aspni_NRRL3_1|11708; Aspni_NRRL3_1|11788; Aspni_NRRL3_1|1179; Aspni_NRRL3_1|11835; Aspni_NRRL3_1|1200; Aspni_NRRL3_1|123; Aspni_NRRL3_1|1276; Aspni_NRRL3_1|1278; Aspni_NRRL3_1|1372; Aspni_NRRL3_1|1382; Aspni_NRR…
GO:0018130|heterocycle biosynthetic process		GO	131	1869	256	9591	Over-represented	3.25663e-06	0.000355176	Aspni_NRRL3_1|10022; Aspni_NRRL3_1|10055; Aspni_NRRL3_1|10074; Aspni_NRRL3_1|10177; Aspni_NRRL3_1|11250; Aspni_NRRL3_1|11285; Aspni_NRRL3_1|11297; Aspni_NRRL3_1|11466; Aspni_NRRL3_1|11483; Aspni_NRRL3_1|11556; Aspni_NRRL3_1|11708; Aspni_NRRL3_1|11788; Aspni_NRRL3_1|11835; Aspni_NRRL3_1|123; Aspni_NRRL3_1|1276; Aspni_NRRL3_1|1293; Aspni_NRRL3_1|1452; Aspni_NRRL3_1|10312; Aspni_NRRL3_1|1549; Aspni_…
GO:0019219|regulation of nucleobase-containing compound metabolic process		GO	164	1836	366	9481	Over-represented	3.28817e-06	0.000337521	Aspni_NRRL3_1|10024; Aspni_NRRL3_1|10055; Aspni_NRRL3_1|10057; Aspni_NRRL3_1|10074; Aspni_NRRL3_1|10177; Aspni_NRRL3_1|10192; Aspni_NRRL3_1|1109; Aspni_NRRL3_1|11250; Aspni_NRRL3_1|11483; Aspni_NRRL3_1|11495; Aspni_NRRL3_1|11708; Aspni_NRRL3_1|11788; Aspni_NRRL3_1|1179; Aspni_NRRL3_1|11835; Aspni_NRRL3_1|1200; Aspni_NRRL3_1|123; Aspni_NRRL3_1|1276; Aspni_NRRL3_1|1278; Aspni_NRRL3_1|1372; Aspni_NR…
GO:0005634|nucleus		GO	181	1819	393	9454	Over-represented	3.35175e-06	0.000324933	Aspni_NRRL3_1|10024; Aspni_NRRL3_1|10055; Aspni_NRRL3_1|10074; Aspni_NRRL3_1|10177; Aspni_NRRL3_1|10192; Aspni_NRRL3_1|11128; Aspni_NRRL3_1|11250; Aspni_NRRL3_1|11466; Aspni_NRRL3_1|11483; Aspni_NRRL3_1|11495; Aspni_NRRL3_1|11708; Aspni_NRRL3_1|11788; Aspni_NRRL3_1|1179; Aspni_NRRL3_1|11835; Aspni_NRRL3_1|1200; Aspni_NRRL3_1|123; Aspni_NRRL3_1|1276; Aspni_NRRL3_1|1278; Aspni_NRRL3_1|1293; Aspni_N…
GO:0009889|regulation of biosynthetic process		GO	164	1836	368	9479	Over-represented	3.43727e-06	0.000292587	Aspni_NRRL3_1|10024; Aspni_NRRL3_1|10055; Aspni_NRRL3_1|10057; Aspni_NRRL3_1|10074; Aspni_NRRL3_1|10177; Aspni_NRRL3_1|10192; Aspni_NRRL3_1|1109; Aspni_NRRL3_1|11250; Aspni_NRRL3_1|11483; Aspni_NRRL3_1|11495; Aspni_NRRL3_1|11708; Aspni_NRRL3_1|11788; Aspni_NRRL3_1|1179; Aspni_NRRL3_1|11835; Aspni_NRRL3_1|1200; Aspni_NRRL3_1|123; Aspni_NRRL3_1|1276; Aspni_NRRL3_1|1278; Aspni_NRRL3_1|1372; Aspni_NR…
GO:0031326|regulation of cellular biosynthetic process		GO	164	1836	368	9479	Over-represented	3.43727e-06	0.000292587	Aspni_NRRL3_1|10024; Aspni_NRRL3_1|10055; Aspni_NRRL3_1|10057; Aspni_NRRL3_1|10074; Aspni_NRRL3_1|10177; Aspni_NRRL3_1|10192; Aspni_NRRL3_1|1109; Aspni_NRRL3_1|11250; Aspni_NRRL3_1|11483; Aspni_NRRL3_1|11495; Aspni_NRRL3_1|11708; Aspni_NRRL3_1|11788; Aspni_NRRL3_1|1179; Aspni_NRRL3_1|11835; Aspni_NRRL3_1|1200; Aspni_NRRL3_1|123; Aspni_NRRL3_1|1276; Aspni_NRRL3_1|1278; Aspni_NRRL3_1|1372; Aspni_NR…
GO:0010556|regulation of macromolecule biosynthetic process		GO	164	1836	368	9479	Over-represented	3.43727e-06	0.000292587	Aspni_NRRL3_1|10024; Aspni_NRRL3_1|10055; Aspni_NRRL3_1|10057; Aspni_NRRL3_1|10074; Aspni_NRRL3_1|10177; Aspni_NRRL3_1|10192; Aspni_NRRL3_1|1109; Aspni_NRRL3_1|11250; Aspni_NRRL3_1|11483; Aspni_NRRL3_1|11495; Aspni_NRRL3_1|11708; Aspni_NRRL3_1|11788; Aspni_NRRL3_1|1179; Aspni_NRRL3_1|11835; Aspni_NRRL3_1|1200; Aspni_NRRL3_1|123; Aspni_NRRL3_1|1276; Aspni_NRRL3_1|1278; Aspni_NRRL3_1|1372; Aspni_NR…
GO:2000112|regulation of cellular macromolecule biosynthetic process		GO	164	1836	368	9479	Over-represented	3.43727e-06	0.000292587	Aspni_NRRL3_1|10024; Aspni_NRRL3_1|10055; Aspni_NRRL3_1|10057; Aspni_NRRL3_1|10074; Aspni_NRRL3_1|10177; Aspni_NRRL3_1|10192; Aspni_NRRL3_1|1109; Aspni_NRRL3_1|11250; Aspni_NRRL3_1|11483; Aspni_NRRL3_1|11495; Aspni_NRRL3_1|11708; Aspni_NRRL3_1|11788; Aspni_NRRL3_1|1179; Aspni_NRRL3_1|11835; Aspni_NRRL3_1|1200; Aspni_NRRL3_1|123; Aspni_NRRL3_1|1276; Aspni_NRRL3_1|1278; Aspni_NRRL3_1|1372; Aspni_NR…
GO:0019222|regulation of metabolic process		GO	169	1831	378	9469	Over-represented	3.49363e-06	0.000259421	Aspni_NRRL3_1|10024; Aspni_NRRL3_1|10055; Aspni_NRRL3_1|10057; Aspni_NRRL3_1|10074; Aspni_NRRL3_1|10177; Aspni_NRRL3_1|10192; Aspni_NRRL3_1|11066; Aspni_NRRL3_1|1109; Aspni_NRRL3_1|11250; Aspni_NRRL3_1|11483; Aspni_NRRL3_1|11495; Aspni_NRRL3_1|11708; Aspni_NRRL3_1|11788; Aspni_NRRL3_1|1179; Aspni_NRRL3_1|11835; Aspni_NRRL3_1|1200; Aspni_NRRL3_1|123; Aspni_NRRL3_1|1276; Aspni_NRRL3_1|1278; Aspni_N…
GO:0060255|regulation of macromolecule metabolic process		GO	169	1831	378	9469	Over-represented	3.49363e-06	0.000259421	Aspni_NRRL3_1|10024; Aspni_NRRL3_1|10055; Aspni_NRRL3_1|10057; Aspni_NRRL3_1|10074; Aspni_NRRL3_1|10177; Aspni_NRRL3_1|10192; Aspni_NRRL3_1|11066; Aspni_NRRL3_1|1109; Aspni_NRRL3_1|11250; Aspni_NRRL3_1|11483; Aspni_NRRL3_1|11495; Aspni_NRRL3_1|11708; Aspni_NRRL3_1|11788; Aspni_NRRL3_1|1179; Aspni_NRRL3_1|11835; Aspni_NRRL3_1|1200; Aspni_NRRL3_1|123; Aspni_NRRL3_1|1276; Aspni_NRRL3_1|1278; Aspni_N…
GO:0006518|peptide metabolic process		GO	37	1963	66	9781	Over-represented	3.53323e-06	0.000246619	Aspni_NRRL3_1|11185; Aspni_NRRL3_1|1482; Aspni_NRRL3_1|1927; Aspni_NRRL3_1|2654; Aspni_NRRL3_1|3355; Aspni_NRRL3_1|3488; Aspni_NRRL3_1|3500; Aspni_NRRL3_1|10431; Aspni_NRRL3_1|10471; Aspni_NRRL3_1|10506; Aspni_NRRL3_1|4116; Aspni_NRRL3_1|4454; Aspni_NRRL3_1|4637; Aspni_NRRL3_1|10630; Aspni_NRRL3_1|4733; Aspni_NRRL3_1|4799; Aspni_NRRL3_1|4904; Aspni_NRRL3_1|5276; Aspni_NRRL3_1|5284; Aspni_NRRL3_1|…
GO:0090304|nucleic acid metabolic process		GO	155	1845	407	9440	Over-represented	3.53335e-06	0.000237142	Aspni_NRRL3_1|10055; Aspni_NRRL3_1|10071; Aspni_NRRL3_1|10074; Aspni_NRRL3_1|10177; Aspni_NRRL3_1|11250; Aspni_NRRL3_1|11283; Aspni_NRRL3_1|11285; Aspni_NRRL3_1|11297; Aspni_NRRL3_1|11466; Aspni_NRRL3_1|11483; Aspni_NRRL3_1|11556; Aspni_NRRL3_1|11708; Aspni_NRRL3_1|11788; Aspni_NRRL3_1|11835; Aspni_NRRL3_1|123; Aspni_NRRL3_1|1276; Aspni_NRRL3_1|1293; Aspni_NRRL3_1|1452; Aspni_NRRL3_1|10312; Aspni…
GO:0044249|cellular biosynthetic process		GO	183	1817	439	9408	Over-represented	3.54375e-06	0.000229031	Aspni_NRRL3_1|10022; Aspni_NRRL3_1|10055; Aspni_NRRL3_1|10074; Aspni_NRRL3_1|10177; Aspni_NRRL3_1|11185; Aspni_NRRL3_1|11250; Aspni_NRRL3_1|11285; Aspni_NRRL3_1|11297; Aspni_NRRL3_1|11466; Aspni_NRRL3_1|11483; Aspni_NRRL3_1|11556; Aspni_NRRL3_1|11708; Aspni_NRRL3_1|11768; Aspni_NRRL3_1|11788; Aspni_NRRL3_1|11835; Aspni_NRRL3_1|123; Aspni_NRRL3_1|1276; Aspni_NRRL3_1|1293; Aspni_NRRL3_1|1452; Aspni…
GO:0016070|RNA metabolic process		GO	144	1856	309	9538	Over-represented	3.59807e-06	0.000224237	Aspni_NRRL3_1|10055; Aspni_NRRL3_1|10071; Aspni_NRRL3_1|10074; Aspni_NRRL3_1|10177; Aspni_NRRL3_1|11250; Aspni_NRRL3_1|11283; Aspni_NRRL3_1|11285; Aspni_NRRL3_1|11297; Aspni_NRRL3_1|11466; Aspni_NRRL3_1|11483; Aspni_NRRL3_1|11556; Aspni_NRRL3_1|11708; Aspni_NRRL3_1|11788; Aspni_NRRL3_1|11835; Aspni_NRRL3_1|123; Aspni_NRRL3_1|1276; Aspni_NRRL3_1|1293; Aspni_NRRL3_1|1452; Aspni_NRRL3_1|10312; Aspni…
GO:0009058|biosynthetic process		GO	209	1791	548	9299	Over-represented	3.65209e-06	0.000219755	Aspni_NRRL3_1|10022; Aspni_NRRL3_1|10055; Aspni_NRRL3_1|10074; Aspni_NRRL3_1|10177; Aspni_NRRL3_1|11185; Aspni_NRRL3_1|11250; Aspni_NRRL3_1|11285; Aspni_NRRL3_1|11297; Aspni_NRRL3_1|11466; Aspni_NRRL3_1|11483; Aspni_NRRL3_1|11556; Aspni_NRRL3_1|11608; Aspni_NRRL3_1|1168; Aspni_NRRL3_1|11708; Aspni_NRRL3_1|11768; Aspni_NRRL3_1|11788; Aspni_NRRL3_1|11835; Aspni_NRRL3_1|123; Aspni_NRRL3_1|1276; Aspn…
GO:1901362|organic cyclic compound biosynthetic process		GO	136	1864	293	9554	Over-represented	3.74528e-06	0.000217851	Aspni_NRRL3_1|10022; Aspni_NRRL3_1|10055; Aspni_NRRL3_1|10074; Aspni_NRRL3_1|10177; Aspni_NRRL3_1|11250; Aspni_NRRL3_1|11285; Aspni_NRRL3_1|11297; Aspni_NRRL3_1|11466; Aspni_NRRL3_1|11483; Aspni_NRRL3_1|11556; Aspni_NRRL3_1|1168; Aspni_NRRL3_1|11708; Aspni_NRRL3_1|11788; Aspni_NRRL3_1|11835; Aspni_NRRL3_1|123; Aspni_NRRL3_1|1276; Aspni_NRRL3_1|1293; Aspni_NRRL3_1|1339; Aspni_NRRL3_1|1452; Aspni_N…
GO:0000981|DNA-binding transcription factor activity, RNA polymerase II-specific		GO	131	1869	299	9548	Over-represented	3.8193e-06	0.000214989	Aspni_NRRL3_1|10024; Aspni_NRRL3_1|10055; Aspni_NRRL3_1|10074; Aspni_NRRL3_1|10177; Aspni_NRRL3_1|10192; Aspni_NRRL3_1|11250; Aspni_NRRL3_1|11483; Aspni_NRRL3_1|11495; Aspni_NRRL3_1|11708; Aspni_NRRL3_1|11788; Aspni_NRRL3_1|1179; Aspni_NRRL3_1|11835; Aspni_NRRL3_1|1200; Aspni_NRRL3_1|123; Aspni_NRRL3_1|1276; Aspni_NRRL3_1|1278; Aspni_NRRL3_1|1372; Aspni_NRRL3_1|1382; Aspni_NRRL3_1|1437; Aspni_NRR…
GO:0065007|biological regulation		GO	201	1799	457	9390	Over-represented	3.829e-06	0.0002088	Aspni_NRRL3_1|10022; Aspni_NRRL3_1|10024; Aspni_NRRL3_1|10055; Aspni_NRRL3_1|10057; Aspni_NRRL3_1|10074; Aspni_NRRL3_1|10177; Aspni_NRRL3_1|10192; Aspni_NRRL3_1|11066; Aspni_NRRL3_1|1109; Aspni_NRRL3_1|11190; Aspni_NRRL3_1|11226; Aspni_NRRL3_1|11250; Aspni_NRRL3_1|11483; Aspni_NRRL3_1|11495; Aspni_NRRL3_1|11708; Aspni_NRRL3_1|11788; Aspni_NRRL3_1|1179; Aspni_NRRL3_1|11835; Aspni_NRRL3_1|1200; Asp…
GO:0043226|organelle		GO	223	1777	503	9344	Over-represented	3.85336e-06	0.00020072	Aspni_NRRL3_1|10024; Aspni_NRRL3_1|10055; Aspni_NRRL3_1|10074; Aspni_NRRL3_1|10177; Aspni_NRRL3_1|10192; Aspni_NRRL3_1|11128; Aspni_NRRL3_1|11185; Aspni_NRRL3_1|11250; Aspni_NRRL3_1|11424; Aspni_NRRL3_1|11466; Aspni_NRRL3_1|11483; Aspni_NRRL3_1|11495; Aspni_NRRL3_1|11708; Aspni_NRRL3_1|11788; Aspni_NRRL3_1|1179; Aspni_NRRL3_1|11835; Aspni_NRRL3_1|1200; Aspni_NRRL3_1|123; Aspni_NRRL3_1|1276; Aspni…
GO:0043229|intracellular organelle		GO	223	1777	503	9344	Over-represented	3.85336e-06	0.00020072	Aspni_NRRL3_1|10024; Aspni_NRRL3_1|10055; Aspni_NRRL3_1|10074; Aspni_NRRL3_1|10177; Aspni_NRRL3_1|10192; Aspni_NRRL3_1|11128; Aspni_NRRL3_1|11185; Aspni_NRRL3_1|11250; Aspni_NRRL3_1|11424; Aspni_NRRL3_1|11466; Aspni_NRRL3_1|11483; Aspni_NRRL3_1|11495; Aspni_NRRL3_1|11708; Aspni_NRRL3_1|11788; Aspni_NRRL3_1|1179; Aspni_NRRL3_1|11835; Aspni_NRRL3_1|1200; Aspni_NRRL3_1|123; Aspni_NRRL3_1|1276; Aspni…
GO:0044271|cellular nitrogen compound biosynthetic process		GO	167	1833	316	9531	Over-represented	3.91077e-06	0.000192234	Aspni_NRRL3_1|10022; Aspni_NRRL3_1|10055; Aspni_NRRL3_1|10074; Aspni_NRRL3_1|10177; Aspni_NRRL3_1|11185; Aspni_NRRL3_1|11250; Aspni_NRRL3_1|11285; Aspni_NRRL3_1|11297; Aspni_NRRL3_1|11466; Aspni_NRRL3_1|11483; Aspni_NRRL3_1|11556; Aspni_NRRL3_1|11708; Aspni_NRRL3_1|11788; Aspni_NRRL3_1|11835; Aspni_NRRL3_1|123; Aspni_NRRL3_1|1276; Aspni_NRRL3_1|1293; Aspni_NRRL3_1|1452; Aspni_NRRL3_1|10312; Aspni…
GO:0140110|transcription regulator activity		GO	149	1851	334	9513	Over-represented	3.91077e-06	0.000192234	Aspni_NRRL3_1|10024; Aspni_NRRL3_1|10055; Aspni_NRRL3_1|10074; Aspni_NRRL3_1|10177; Aspni_NRRL3_1|10192; Aspni_NRRL3_1|1109; Aspni_NRRL3_1|11250; Aspni_NRRL3_1|11483; Aspni_NRRL3_1|11495; Aspni_NRRL3_1|11708; Aspni_NRRL3_1|11788; Aspni_NRRL3_1|1179; Aspni_NRRL3_1|11835; Aspni_NRRL3_1|1200; Aspni_NRRL3_1|123; Aspni_NRRL3_1|1276; Aspni_NRRL3_1|1278; Aspni_NRRL3_1|1372; Aspni_NRRL3_1|1382; Aspni_NRR…
GO:1901576|organic substance biosynthetic process		GO	196	1804	464	9383	Over-represented	3.91138e-06	0.000184469	Aspni_NRRL3_1|10022; Aspni_NRRL3_1|10055; Aspni_NRRL3_1|10074; Aspni_NRRL3_1|10177; Aspni_NRRL3_1|11185; Aspni_NRRL3_1|11250; Aspni_NRRL3_1|11285; Aspni_NRRL3_1|11297; Aspni_NRRL3_1|11466; Aspni_NRRL3_1|11483; Aspni_NRRL3_1|11556; Aspni_NRRL3_1|1168; Aspni_NRRL3_1|11708; Aspni_NRRL3_1|11768; Aspni_NRRL3_1|11788; Aspni_NRRL3_1|11835; Aspni_NRRL3_1|123; Aspni_NRRL3_1|1276; Aspni_NRRL3_1|1293; Aspni…
GO:0006725|cellular aromatic compound metabolic process		GO	177	1823	534	9313	Over-represented	3.97472e-06	0.000182523	Aspni_NRRL3_1|10022; Aspni_NRRL3_1|10055; Aspni_NRRL3_1|10071; Aspni_NRRL3_1|10074; Aspni_NRRL3_1|10177; Aspni_NRRL3_1|11250; Aspni_NRRL3_1|11283; Aspni_NRRL3_1|11285; Aspni_NRRL3_1|11297; Aspni_NRRL3_1|11466; Aspni_NRRL3_1|11483; Aspni_NRRL3_1|11556; Aspni_NRRL3_1|11708; Aspni_NRRL3_1|11788; Aspni_NRRL3_1|11835; Aspni_NRRL3_1|123; Aspni_NRRL3_1|1276; Aspni_NRRL3_1|1293; Aspni_NRRL3_1|1405; Aspni…
GO:0044260|cellular macromolecule metabolic process		GO	220	1780	562	9285	Over-represented	4.05332e-06	0.00018136	Aspni_NRRL3_1|10055; Aspni_NRRL3_1|10074; Aspni_NRRL3_1|10080; Aspni_NRRL3_1|10177; Aspni_NRRL3_1|11185; Aspni_NRRL3_1|11191; Aspni_NRRL3_1|11193; Aspni_NRRL3_1|11250; Aspni_NRRL3_1|11285; Aspni_NRRL3_1|11297; Aspni_NRRL3_1|11466; Aspni_NRRL3_1|11483; Aspni_NRRL3_1|11708; Aspni_NRRL3_1|11788; Aspni_NRRL3_1|11835; Aspni_NRRL3_1|123; Aspni_NRRL3_1|1276; Aspni_NRRL3_1|1293; Aspni_NRRL3_1|1452; Aspni…
GO:0003676|nucleic acid binding		GO	224	1776	505	9342	Over-represented	4.0712e-06	0.000177606	Aspni_NRRL3_1|10055; Aspni_NRRL3_1|10074; Aspni_NRRL3_1|10177; Aspni_NRRL3_1|11071; Aspni_NRRL3_1|11185; Aspni_NRRL3_1|11250; Aspni_NRRL3_1|11285; Aspni_NRRL3_1|11466; Aspni_NRRL3_1|11483; Aspni_NRRL3_1|11534; Aspni_NRRL3_1|1154; Aspni_NRRL3_1|11561; Aspni_NRRL3_1|11634; Aspni_NRRL3_1|11708; Aspni_NRRL3_1|11788; Aspni_NRRL3_1|11835; Aspni_NRRL3_1|123; Aspni_NRRL3_1|1276; Aspni_NRRL3_1|1293; Aspni…
GO:0050794|regulation of cellular process		GO	194	1806	437	9410	Over-represented	4.08026e-06	0.00017366	Aspni_NRRL3_1|10022; Aspni_NRRL3_1|10024; Aspni_NRRL3_1|10055; Aspni_NRRL3_1|10057; Aspni_NRRL3_1|10074; Aspni_NRRL3_1|10177; Aspni_NRRL3_1|10192; Aspni_NRRL3_1|11066; Aspni_NRRL3_1|1109; Aspni_NRRL3_1|11190; Aspni_NRRL3_1|11226; Aspni_NRRL3_1|11250; Aspni_NRRL3_1|11483; Aspni_NRRL3_1|11495; Aspni_NRRL3_1|11708; Aspni_NRRL3_1|11788; Aspni_NRRL3_1|1179; Aspni_NRRL3_1|11835; Aspni_NRRL3_1|1200; Asp…
GO:0046483|heterocycle metabolic process		GO	172	1828	525	9322	Over-represented	4.13151e-06	0.000171655	Aspni_NRRL3_1|10022; Aspni_NRRL3_1|10055; Aspni_NRRL3_1|10071; Aspni_NRRL3_1|10074; Aspni_NRRL3_1|10177; Aspni_NRRL3_1|11250; Aspni_NRRL3_1|11283; Aspni_NRRL3_1|11285; Aspni_NRRL3_1|11297; Aspni_NRRL3_1|11466; Aspni_NRRL3_1|11483; Aspni_NRRL3_1|11556; Aspni_NRRL3_1|11708; Aspni_NRRL3_1|11788; Aspni_NRRL3_1|11835; Aspni_NRRL3_1|123; Aspni_NRRL3_1|1276; Aspni_NRRL3_1|1293; Aspni_NRRL3_1|1452; Aspni…
GO:0031323|regulation of cellular metabolic process		GO	169	1831	373	9474	Over-represented	4.19954e-06	0.000170423	Aspni_NRRL3_1|10024; Aspni_NRRL3_1|10055; Aspni_NRRL3_1|10057; Aspni_NRRL3_1|10074; Aspni_NRRL3_1|10177; Aspni_NRRL3_1|10192; Aspni_NRRL3_1|11066; Aspni_NRRL3_1|1109; Aspni_NRRL3_1|11250; Aspni_NRRL3_1|11483; Aspni_NRRL3_1|11495; Aspni_NRRL3_1|11708; Aspni_NRRL3_1|11788; Aspni_NRRL3_1|1179; Aspni_NRRL3_1|11835; Aspni_NRRL3_1|1200; Aspni_NRRL3_1|123; Aspni_NRRL3_1|1276; Aspni_NRRL3_1|1278; Aspni_N…
GO:0046914|transition metal ion binding		GO	206	1794	597	9250	Over-represented	4.20356e-06	0.000166709	Aspni_NRRL3_1|10020; Aspni_NRRL3_1|10024; Aspni_NRRL3_1|10055; Aspni_NRRL3_1|10074; Aspni_NRRL3_1|10177; Aspni_NRRL3_1|10192; Aspni_NRRL3_1|11241; Aspni_NRRL3_1|11250; Aspni_NRRL3_1|11466; Aspni_NRRL3_1|11483; Aspni_NRRL3_1|11495; Aspni_NRRL3_1|1154; Aspni_NRRL3_1|11708; Aspni_NRRL3_1|11788; Aspni_NRRL3_1|1179; Aspni_NRRL3_1|11832; Aspni_NRRL3_1|11835; Aspni_NRRL3_1|1200; Aspni_NRRL3_1|123; Aspni…
GO:1903506|regulation of nucleic acid-templated transcription		GO	164	1836	364	9483	Over-represented	4.20961e-06	0.000157973	Aspni_NRRL3_1|10024; Aspni_NRRL3_1|10055; Aspni_NRRL3_1|10057; Aspni_NRRL3_1|10074; Aspni_NRRL3_1|10177; Aspni_NRRL3_1|10192; Aspni_NRRL3_1|1109; Aspni_NRRL3_1|11250; Aspni_NRRL3_1|11483; Aspni_NRRL3_1|11495; Aspni_NRRL3_1|11708; Aspni_NRRL3_1|11788; Aspni_NRRL3_1|1179; Aspni_NRRL3_1|11835; Aspni_NRRL3_1|1200; Aspni_NRRL3_1|123; Aspni_NRRL3_1|1276; Aspni_NRRL3_1|1278; Aspni_NRRL3_1|1372; Aspni_NR…
GO:0006355|regulation of transcription, DNA-templated		GO	164	1836	364	9483	Over-represented	4.20961e-06	0.000157973	Aspni_NRRL3_1|10024; Aspni_NRRL3_1|10055; Aspni_NRRL3_1|10057; Aspni_NRRL3_1|10074; Aspni_NRRL3_1|10177; Aspni_NRRL3_1|10192; Aspni_NRRL3_1|1109; Aspni_NRRL3_1|11250; Aspni_NRRL3_1|11483; Aspni_NRRL3_1|11495; Aspni_NRRL3_1|11708; Aspni_NRRL3_1|11788; Aspni_NRRL3_1|1179; Aspni_NRRL3_1|11835; Aspni_NRRL3_1|1200; Aspni_NRRL3_1|123; Aspni_NRRL3_1|1276; Aspni_NRRL3_1|1278; Aspni_NRRL3_1|1372; Aspni_NR…
GO:2001141|regulation of RNA biosynthetic process		GO	164	1836	364	9483	Over-represented	4.20961e-06	0.000157973	Aspni_NRRL3_1|10024; Aspni_NRRL3_1|10055; Aspni_NRRL3_1|10057; Aspni_NRRL3_1|10074; Aspni_NRRL3_1|10177; Aspni_NRRL3_1|10192; Aspni_NRRL3_1|1109; Aspni_NRRL3_1|11250; Aspni_NRRL3_1|11483; Aspni_NRRL3_1|11495; Aspni_NRRL3_1|11708; Aspni_NRRL3_1|11788; Aspni_NRRL3_1|1179; Aspni_NRRL3_1|11835; Aspni_NRRL3_1|1200; Aspni_NRRL3_1|123; Aspni_NRRL3_1|1276; Aspni_NRRL3_1|1278; Aspni_NRRL3_1|1372; Aspni_NR…
GO:0051252|regulation of RNA metabolic process		GO	164	1836	364	9483	Over-represented	4.20961e-06	0.000157973	Aspni_NRRL3_1|10024; Aspni_NRRL3_1|10055; Aspni_NRRL3_1|10057; Aspni_NRRL3_1|10074; Aspni_NRRL3_1|10177; Aspni_NRRL3_1|10192; Aspni_NRRL3_1|1109; Aspni_NRRL3_1|11250; Aspni_NRRL3_1|11483; Aspni_NRRL3_1|11495; Aspni_NRRL3_1|11708; Aspni_NRRL3_1|11788; Aspni_NRRL3_1|1179; Aspni_NRRL3_1|11835; Aspni_NRRL3_1|1200; Aspni_NRRL3_1|123; Aspni_NRRL3_1|1276; Aspni_NRRL3_1|1278; Aspni_NRRL3_1|1372; Aspni_NR…
GO:0043227|membrane-bounded organelle		GO	185	1815	417	9430	Over-represented	4.21852e-06	0.000148714	Aspni_NRRL3_1|10024; Aspni_NRRL3_1|10055; Aspni_NRRL3_1|10074; Aspni_NRRL3_1|10177; Aspni_NRRL3_1|10192; Aspni_NRRL3_1|11128; Aspni_NRRL3_1|11250; Aspni_NRRL3_1|11424; Aspni_NRRL3_1|11466; Aspni_NRRL3_1|11483; Aspni_NRRL3_1|11495; Aspni_NRRL3_1|11708; Aspni_NRRL3_1|11788; Aspni_NRRL3_1|1179; Aspni_NRRL3_1|11835; Aspni_NRRL3_1|1200; Aspni_NRRL3_1|123; Aspni_NRRL3_1|1276; Aspni_NRRL3_1|1278; Aspni_…
GO:0043231|intracellular membrane-bounded organelle		GO	185	1815	417	9430	Over-represented	4.21852e-06	0.000148714	Aspni_NRRL3_1|10024; Aspni_NRRL3_1|10055; Aspni_NRRL3_1|10074; Aspni_NRRL3_1|10177; Aspni_NRRL3_1|10192; Aspni_NRRL3_1|11128; Aspni_NRRL3_1|11250; Aspni_NRRL3_1|11424; Aspni_NRRL3_1|11466; Aspni_NRRL3_1|11483; Aspni_NRRL3_1|11495; Aspni_NRRL3_1|11708; Aspni_NRRL3_1|11788; Aspni_NRRL3_1|1179; Aspni_NRRL3_1|11835; Aspni_NRRL3_1|1200; Aspni_NRRL3_1|123; Aspni_NRRL3_1|1276; Aspni_NRRL3_1|1278; Aspni_…
GO:0080090|regulation of primary metabolic process		GO	169	1831	374	9473	Over-represented	4.26558e-06	0.000144533	Aspni_NRRL3_1|10024; Aspni_NRRL3_1|10055; Aspni_NRRL3_1|10057; Aspni_NRRL3_1|10074; Aspni_NRRL3_1|10177; Aspni_NRRL3_1|10192; Aspni_NRRL3_1|11066; Aspni_NRRL3_1|1109; Aspni_NRRL3_1|11250; Aspni_NRRL3_1|11483; Aspni_NRRL3_1|11495; Aspni_NRRL3_1|11708; Aspni_NRRL3_1|11788; Aspni_NRRL3_1|1179; Aspni_NRRL3_1|11835; Aspni_NRRL3_1|1200; Aspni_NRRL3_1|123; Aspni_NRRL3_1|1276; Aspni_NRRL3_1|1278; Aspni_N…
GO:0051171|regulation of nitrogen compound metabolic process		GO	169	1831	374	9473	Over-represented	4.26558e-06	0.000144533	Aspni_NRRL3_1|10024; Aspni_NRRL3_1|10055; Aspni_NRRL3_1|10057; Aspni_NRRL3_1|10074; Aspni_NRRL3_1|10177; Aspni_NRRL3_1|10192; Aspni_NRRL3_1|11066; Aspni_NRRL3_1|1109; Aspni_NRRL3_1|11250; Aspni_NRRL3_1|11483; Aspni_NRRL3_1|11495; Aspni_NRRL3_1|11708; Aspni_NRRL3_1|11788; Aspni_NRRL3_1|1179; Aspni_NRRL3_1|11835; Aspni_NRRL3_1|1200; Aspni_NRRL3_1|123; Aspni_NRRL3_1|1276; Aspni_NRRL3_1|1278; Aspni_N…
GO:1901360|organic cyclic compound metabolic process		GO	180	1820	573	9274	Over-represented	4.4147e-06	0.000145352	Aspni_NRRL3_1|10022; Aspni_NRRL3_1|10055; Aspni_NRRL3_1|10071; Aspni_NRRL3_1|10074; Aspni_NRRL3_1|10177; Aspni_NRRL3_1|11250; Aspni_NRRL3_1|11283; Aspni_NRRL3_1|11285; Aspni_NRRL3_1|11297; Aspni_NRRL3_1|11466; Aspni_NRRL3_1|11483; Aspni_NRRL3_1|11556; Aspni_NRRL3_1|1168; Aspni_NRRL3_1|11708; Aspni_NRRL3_1|11788; Aspni_NRRL3_1|11835; Aspni_NRRL3_1|123; Aspni_NRRL3_1|1276; Aspni_NRRL3_1|1293; Aspni…
GO:0019538|protein metabolic process		GO	112	1888	324	9523	Over-represented	4.44521e-06	0.000143646	Aspni_NRRL3_1|10080; Aspni_NRRL3_1|10167; Aspni_NRRL3_1|11185; Aspni_NRRL3_1|11191; Aspni_NRRL3_1|11193; Aspni_NRRL3_1|11424; Aspni_NRRL3_1|1024; Aspni_NRRL3_1|1482; Aspni_NRRL3_1|1927; Aspni_NRRL3_1|2093; Aspni_NRRL3_1|2212; Aspni_NRRL3_1|2446; Aspni_NRRL3_1|2467; Aspni_NRRL3_1|10333; Aspni_NRRL3_1|10351; Aspni_NRRL3_1|10394; Aspni_NRRL3_1|10402; Aspni_NRRL3_1|2535; Aspni_NRRL3_1|2654; Aspni_NRR…
GO:0006139|nucleobase-containing compound metabolic process		GO	167	1833	486	9361	Over-represented	4.49125e-06	0.000142495	Aspni_NRRL3_1|10022; Aspni_NRRL3_1|10055; Aspni_NRRL3_1|10071; Aspni_NRRL3_1|10074; Aspni_NRRL3_1|10177; Aspni_NRRL3_1|11250; Aspni_NRRL3_1|11283; Aspni_NRRL3_1|11285; Aspni_NRRL3_1|11297; Aspni_NRRL3_1|11466; Aspni_NRRL3_1|11483; Aspni_NRRL3_1|11556; Aspni_NRRL3_1|11708; Aspni_NRRL3_1|11788; Aspni_NRRL3_1|11835; Aspni_NRRL3_1|123; Aspni_NRRL3_1|1276; Aspni_NRRL3_1|1293; Aspni_NRRL3_1|1452; Aspni…
GO:0050789|regulation of biological process		GO	194	1806	443	9404	Over-represented	4.51225e-06	0.000140605	Aspni_NRRL3_1|10022; Aspni_NRRL3_1|10024; Aspni_NRRL3_1|10055; Aspni_NRRL3_1|10057; Aspni_NRRL3_1|10074; Aspni_NRRL3_1|10177; Aspni_NRRL3_1|10192; Aspni_NRRL3_1|11066; Aspni_NRRL3_1|1109; Aspni_NRRL3_1|11190; Aspni_NRRL3_1|11226; Aspni_NRRL3_1|11250; Aspni_NRRL3_1|11483; Aspni_NRRL3_1|11495; Aspni_NRRL3_1|11708; Aspni_NRRL3_1|11788; Aspni_NRRL3_1|1179; Aspni_NRRL3_1|11835; Aspni_NRRL3_1|1200; Asp…
GO:0044424|intracellular part		GO	284	1716	744	9103	Over-represented	4.52334e-06	0.000138478	Aspni_NRRL3_1|10016; Aspni_NRRL3_1|10024; Aspni_NRRL3_1|10055; Aspni_NRRL3_1|10074; Aspni_NRRL3_1|10177; Aspni_NRRL3_1|10192; Aspni_NRRL3_1|11128; Aspni_NRRL3_1|11185; Aspni_NRRL3_1|11250; Aspni_NRRL3_1|11424; Aspni_NRRL3_1|11466; Aspni_NRRL3_1|11483; Aspni_NRRL3_1|11495; Aspni_NRRL3_1|11538; Aspni_NRRL3_1|11562; Aspni_NRRL3_1|11589; Aspni_NRRL3_1|11708; Aspni_NRRL3_1|11788; Aspni_NRRL3_1|1179; A…
GO:0034641|cellular nitrogen compound metabolic process		GO	211	1789	597	9250	Over-represented	4.52834e-06	0.000136241	Aspni_NRRL3_1|10022; Aspni_NRRL3_1|10055; Aspni_NRRL3_1|10071; Aspni_NRRL3_1|10074; Aspni_NRRL3_1|10177; Aspni_NRRL3_1|11185; Aspni_NRRL3_1|11250; Aspni_NRRL3_1|11283; Aspni_NRRL3_1|11285; Aspni_NRRL3_1|11297; Aspni_NRRL3_1|11466; Aspni_NRRL3_1|11483; Aspni_NRRL3_1|11556; Aspni_NRRL3_1|11708; Aspni_NRRL3_1|11788; Aspni_NRRL3_1|11835; Aspni_NRRL3_1|123; Aspni_NRRL3_1|1276; Aspni_NRRL3_1|1293; Aspn…
GO:0044464|cell part		GO	287	1713	786	9061	Over-represented	4.58535e-06	0.000135618	Aspni_NRRL3_1|10016; Aspni_NRRL3_1|10024; Aspni_NRRL3_1|10055; Aspni_NRRL3_1|10074; Aspni_NRRL3_1|10177; Aspni_NRRL3_1|10192; Aspni_NRRL3_1|11128; Aspni_NRRL3_1|11185; Aspni_NRRL3_1|11250; Aspni_NRRL3_1|11424; Aspni_NRRL3_1|11466; Aspni_NRRL3_1|11483; Aspni_NRRL3_1|11495; Aspni_NRRL3_1|11538; Aspni_NRRL3_1|11562; Aspni_NRRL3_1|11589; Aspni_NRRL3_1|11708; Aspni_NRRL3_1|11788; Aspni_NRRL3_1|1179; A…
GO:0046872|metal ion binding		GO	234	1766	691	9156	Over-represented	4.60126e-06	0.00013382	Aspni_NRRL3_1|10020; Aspni_NRRL3_1|10022; Aspni_NRRL3_1|10024; Aspni_NRRL3_1|10055; Aspni_NRRL3_1|10074; Aspni_NRRL3_1|10177; Aspni_NRRL3_1|10192; Aspni_NRRL3_1|11197; Aspni_NRRL3_1|11241; Aspni_NRRL3_1|11250; Aspni_NRRL3_1|1133; Aspni_NRRL3_1|11466; Aspni_NRRL3_1|11483; Aspni_NRRL3_1|11495; Aspni_NRRL3_1|11534; Aspni_NRRL3_1|1154; Aspni_NRRL3_1|11612; Aspni_NRRL3_1|11708; Aspni_NRRL3_1|11788; As…
GO:0043043|peptide biosynthetic process		GO	36	1964	63	9784	Over-represented	4.62452e-06	0.000132292	Aspni_NRRL3_1|11185; Aspni_NRRL3_1|1482; Aspni_NRRL3_1|1927; Aspni_NRRL3_1|2654; Aspni_NRRL3_1|3355; Aspni_NRRL3_1|3488; Aspni_NRRL3_1|3500; Aspni_NRRL3_1|10431; Aspni_NRRL3_1|10471; Aspni_NRRL3_1|10506; Aspni_NRRL3_1|4116; Aspni_NRRL3_1|4454; Aspni_NRRL3_1|4637; Aspni_NRRL3_1|10630; Aspni_NRRL3_1|4733; Aspni_NRRL3_1|4799; Aspni_NRRL3_1|4904; Aspni_NRRL3_1|5284; Aspni_NRRL3_1|5503; Aspni_NRRL3_1|…
GO:0043169|cation binding		GO	234	1766	693	9154	Over-represented	4.69748e-06	0.000132211	Aspni_NRRL3_1|10020; Aspni_NRRL3_1|10022; Aspni_NRRL3_1|10024; Aspni_NRRL3_1|10055; Aspni_NRRL3_1|10074; Aspni_NRRL3_1|10177; Aspni_NRRL3_1|10192; Aspni_NRRL3_1|11197; Aspni_NRRL3_1|11241; Aspni_NRRL3_1|11250; Aspni_NRRL3_1|1133; Aspni_NRRL3_1|11466; Aspni_NRRL3_1|11483; Aspni_NRRL3_1|11495; Aspni_NRRL3_1|11534; Aspni_NRRL3_1|1154; Aspni_NRRL3_1|11612; Aspni_NRRL3_1|11708; Aspni_NRRL3_1|11788; As…
GO:0043170|macromolecule metabolic process		GO	270	1730	746	9101	Over-represented	4.99534e-06	0.000138363	Aspni_NRRL3_1|10055; Aspni_NRRL3_1|10071; Aspni_NRRL3_1|10074; Aspni_NRRL3_1|10080; Aspni_NRRL3_1|10167; Aspni_NRRL3_1|10177; Aspni_NRRL3_1|11185; Aspni_NRRL3_1|11191; Aspni_NRRL3_1|11193; Aspni_NRRL3_1|11250; Aspni_NRRL3_1|11283; Aspni_NRRL3_1|11285; Aspni_NRRL3_1|11297; Aspni_NRRL3_1|11424; Aspni_NRRL3_1|11466; Aspni_NRRL3_1|11483; Aspni_NRRL3_1|11556; Aspni_NRRL3_1|11708; Aspni_NRRL3_1|11788; …
GO:0044237|cellular metabolic process		GO	320	1680	1013	8834	Over-represented	5.44508e-06	0.000148464	Aspni_NRRL3_1|10016; Aspni_NRRL3_1|10022; Aspni_NRRL3_1|10055; Aspni_NRRL3_1|10071; Aspni_NRRL3_1|10074; Aspni_NRRL3_1|10080; Aspni_NRRL3_1|10177; Aspni_NRRL3_1|11185; Aspni_NRRL3_1|11191; Aspni_NRRL3_1|11193; Aspni_NRRL3_1|11250; Aspni_NRRL3_1|1127; Aspni_NRRL3_1|11283; Aspni_NRRL3_1|11285; Aspni_NRRL3_1|11297; Aspni_NRRL3_1|11429; Aspni_NRRL3_1|11466; Aspni_NRRL3_1|11483; Aspni_NRRL3_1|11556; A…
GO:0006807|nitrogen compound metabolic process		GO	309	1691	926	8921	Over-represented	5.50203e-06	0.000147708	Aspni_NRRL3_1|10022; Aspni_NRRL3_1|10055; Aspni_NRRL3_1|10071; Aspni_NRRL3_1|10074; Aspni_NRRL3_1|10080; Aspni_NRRL3_1|10167; Aspni_NRRL3_1|10177; Aspni_NRRL3_1|11185; Aspni_NRRL3_1|11191; Aspni_NRRL3_1|11193; Aspni_NRRL3_1|11250; Aspni_NRRL3_1|11283; Aspni_NRRL3_1|11285; Aspni_NRRL3_1|11297; Aspni_NRRL3_1|11424; Aspni_NRRL3_1|11466; Aspni_NRRL3_1|11483; Aspni_NRRL3_1|11556; Aspni_NRRL3_1|11708; …
GO:0097159|organic cyclic compound binding		GO	402	1598	1344	8503	Over-represented	5.66353e-06	0.000148615	Aspni_NRRL3_1|1000; Aspni_NRRL3_1|10020; Aspni_NRRL3_1|10035; Aspni_NRRL3_1|10055; Aspni_NRRL3_1|10074; Aspni_NRRL3_1|10132; Aspni_NRRL3_1|10177; Aspni_NRRL3_1|10206; Aspni_NRRL3_1|11071; Aspni_NRRL3_1|11090; Aspni_NRRL3_1|11125; Aspni_NRRL3_1|11185; Aspni_NRRL3_1|11190; Aspni_NRRL3_1|11191; Aspni_NRRL3_1|11250; Aspni_NRRL3_1|11285; Aspni_NRRL3_1|11348; Aspni_NRRL3_1|11378; Aspni_NRRL3_1|11429; A…
GO:1901363|heterocyclic compound binding		GO	402	1598	1344	8503	Over-represented	5.66353e-06	0.000148615	Aspni_NRRL3_1|1000; Aspni_NRRL3_1|10020; Aspni_NRRL3_1|10035; Aspni_NRRL3_1|10055; Aspni_NRRL3_1|10074; Aspni_NRRL3_1|10132; Aspni_NRRL3_1|10177; Aspni_NRRL3_1|10206; Aspni_NRRL3_1|11071; Aspni_NRRL3_1|11090; Aspni_NRRL3_1|11125; Aspni_NRRL3_1|11185; Aspni_NRRL3_1|11190; Aspni_NRRL3_1|11191; Aspni_NRRL3_1|11250; Aspni_NRRL3_1|11285; Aspni_NRRL3_1|11348; Aspni_NRRL3_1|11378; Aspni_NRRL3_1|11429; A…
GO:0043604|amide biosynthetic process		GO	37	1963	69	9778	Over-represented	5.82176e-06	0.000149397	Aspni_NRRL3_1|11185; Aspni_NRRL3_1|1482; Aspni_NRRL3_1|1927; Aspni_NRRL3_1|2654; Aspni_NRRL3_1|3355; Aspni_NRRL3_1|3488; Aspni_NRRL3_1|3500; Aspni_NRRL3_1|10431; Aspni_NRRL3_1|10471; Aspni_NRRL3_1|10506; Aspni_NRRL3_1|4116; Aspni_NRRL3_1|4454; Aspni_NRRL3_1|4637; Aspni_NRRL3_1|10630; Aspni_NRRL3_1|4733; Aspni_NRRL3_1|4799; Aspni_NRRL3_1|4904; Aspni_NRRL3_1|5284; Aspni_NRRL3_1|5503; Aspni_NRRL3_1|…
GO:0044238|primary metabolic process		GO	349	1651	1193	8654	Over-represented	6.00372e-06	0.000151833	Aspni_NRRL3_1|10022; Aspni_NRRL3_1|10055; Aspni_NRRL3_1|10071; Aspni_NRRL3_1|10074; Aspni_NRRL3_1|10080; Aspni_NRRL3_1|10167; Aspni_NRRL3_1|10177; Aspni_NRRL3_1|11185; Aspni_NRRL3_1|11191; Aspni_NRRL3_1|11193; Aspni_NRRL3_1|11226; Aspni_NRRL3_1|11250; Aspni_NRRL3_1|1127; Aspni_NRRL3_1|11283; Aspni_NRRL3_1|11285; Aspni_NRRL3_1|11297; Aspni_NRRL3_1|11424; Aspni_NRRL3_1|11445; Aspni_NRRL3_1|11466; A…
GO:0071704|organic substance metabolic process		GO	365	1635	1267	8580	Over-represented	6.00605e-06	0.000149722	Aspni_NRRL3_1|10022; Aspni_NRRL3_1|10055; Aspni_NRRL3_1|10071; Aspni_NRRL3_1|10074; Aspni_NRRL3_1|10080; Aspni_NRRL3_1|10167; Aspni_NRRL3_1|10177; Aspni_NRRL3_1|11185; Aspni_NRRL3_1|11191; Aspni_NRRL3_1|11193; Aspni_NRRL3_1|11226; Aspni_NRRL3_1|11250; Aspni_NRRL3_1|1127; Aspni_NRRL3_1|11283; Aspni_NRRL3_1|11285; Aspni_NRRL3_1|11297; Aspni_NRRL3_1|11424; Aspni_NRRL3_1|11429; Aspni_NRRL3_1|11445; A…
GO:0043167|ion binding		GO	410	1590	1417	8430	Over-represented	6.12572e-06	0.000150555	Aspni_NRRL3_1|1000; Aspni_NRRL3_1|10020; Aspni_NRRL3_1|10022; Aspni_NRRL3_1|10024; Aspni_NRRL3_1|10035; Aspni_NRRL3_1|10055; Aspni_NRRL3_1|10074; Aspni_NRRL3_1|10132; Aspni_NRRL3_1|10177; Aspni_NRRL3_1|10192; Aspni_NRRL3_1|10206; Aspni_NRRL3_1|11090; Aspni_NRRL3_1|11125; Aspni_NRRL3_1|11190; Aspni_NRRL3_1|11191; Aspni_NRRL3_1|11197; Aspni_NRRL3_1|11241; Aspni_NRRL3_1|11250; Aspni_NRRL3_1|1133; As…
GO:0009987|cellular process		GO	368	1632	1178	8669	Over-represented	6.12767e-06	0.000148511	Aspni_NRRL3_1|10016; Aspni_NRRL3_1|10022; Aspni_NRRL3_1|10055; Aspni_NRRL3_1|10057; Aspni_NRRL3_1|10071; Aspni_NRRL3_1|10074; Aspni_NRRL3_1|10080; Aspni_NRRL3_1|10177; Aspni_NRRL3_1|11172; Aspni_NRRL3_1|11185; Aspni_NRRL3_1|11190; Aspni_NRRL3_1|11191; Aspni_NRRL3_1|11193; Aspni_NRRL3_1|11197; Aspni_NRRL3_1|11226; Aspni_NRRL3_1|11250; Aspni_NRRL3_1|1127; Aspni_NRRL3_1|11283; Aspni_NRRL3_1|11285; A…
GO:0005575|cellular_component		GO	457	1543	1555	8292	Over-represented	6.45042e-06	0.000154192	Aspni_NRRL3_1|10016; Aspni_NRRL3_1|10024; Aspni_NRRL3_1|10055; Aspni_NRRL3_1|10074; Aspni_NRRL3_1|10127; Aspni_NRRL3_1|10177; Aspni_NRRL3_1|10192; Aspni_NRRL3_1|10202; Aspni_NRRL3_1|1110; Aspni_NRRL3_1|11104; Aspni_NRRL3_1|1112; Aspni_NRRL3_1|11125; Aspni_NRRL3_1|11128; Aspni_NRRL3_1|11185; Aspni_NRRL3_1|11250; Aspni_NRRL3_1|11291; Aspni_NRRL3_1|11321; Aspni_NRRL3_1|11358; Aspni_NRRL3_1|11385; As…
GO:0005515|protein binding		GO	140	1860	433	9414	Over-represented	7.48132e-06	0.000176418	Aspni_NRRL3_1|10012; Aspni_NRRL3_1|10022; Aspni_NRRL3_1|1014; Aspni_NRRL3_1|1016; Aspni_NRRL3_1|11066; Aspni_NRRL3_1|11104; Aspni_NRRL3_1|11138; Aspni_NRRL3_1|11146; Aspni_NRRL3_1|11172; Aspni_NRRL3_1|11193; Aspni_NRRL3_1|11197; Aspni_NRRL3_1|11307; Aspni_NRRL3_1|11507; Aspni_NRRL3_1|11565; Aspni_NRRL3_1|11657; Aspni_NRRL3_1|1166; Aspni_NRRL3_1|1195; Aspni_NRRL3_1|1469; Aspni_NRRL3_1|1548; Aspni_…
GO:0008150|biological_process		GO	795	1205	3162	6685	Over-represented	7.63841e-06	0.00017772	Aspni_NRRL3_1|10016; Aspni_NRRL3_1|10020; Aspni_NRRL3_1|10022; Aspni_NRRL3_1|10024; Aspni_NRRL3_1|10055; Aspni_NRRL3_1|10057; Aspni_NRRL3_1|10071; Aspni_NRRL3_1|10074; Aspni_NRRL3_1|10080; Aspni_NRRL3_1|10127; Aspni_NRRL3_1|10131; Aspni_NRRL3_1|10132; Aspni_NRRL3_1|10167; Aspni_NRRL3_1|10177; Aspni_NRRL3_1|10186; Aspni_NRRL3_1|10192; Aspni_NRRL3_1|10202; Aspni_NRRL3_1|10209; Aspni_NRRL3_1|11066; …
GO:0005488|binding		GO	657	1343	2224	7623	Over-represented	8.08076e-06	0.000185538	Aspni_NRRL3_1|1000; Aspni_NRRL3_1|10012; Aspni_NRRL3_1|10020; Aspni_NRRL3_1|10022; Aspni_NRRL3_1|10024; Aspni_NRRL3_1|10035; Aspni_NRRL3_1|10055; Aspni_NRRL3_1|10074; Aspni_NRRL3_1|10132; Aspni_NRRL3_1|1014; Aspni_NRRL3_1|1016; Aspni_NRRL3_1|10177; Aspni_NRRL3_1|10192; Aspni_NRRL3_1|10206; Aspni_NRRL3_1|11066; Aspni_NRRL3_1|11071; Aspni_NRRL3_1|11090; Aspni_NRRL3_1|11104; Aspni_NRRL3_1|11125; Asp…
GO:0003674|molecular_function		GO	1034	966	4137	5710	Over-represented	8.47339e-06	0.000192027	Aspni_NRRL3_1|1000; Aspni_NRRL3_1|10012; Aspni_NRRL3_1|10020; Aspni_NRRL3_1|10022; Aspni_NRRL3_1|10024; Aspni_NRRL3_1|10027; Aspni_NRRL3_1|10035; Aspni_NRRL3_1|10055; Aspni_NRRL3_1|10057; Aspni_NRRL3_1|10071; Aspni_NRRL3_1|10074; Aspni_NRRL3_1|10112; Aspni_NRRL3_1|10131; Aspni_NRRL3_1|10132; Aspni_NRRL3_1|1014; Aspni_NRRL3_1|1016; Aspni_NRRL3_1|10167; Aspni_NRRL3_1|10177; Aspni_NRRL3_1|10192; Asp…
GO:0005198|structural molecule activity		GO	37	1963	72	9775	Over-represented	1.39549e-05	0.000312197	Aspni_NRRL3_1|11185; Aspni_NRRL3_1|1482; Aspni_NRRL3_1|1927; Aspni_NRRL3_1|2654; Aspni_NRRL3_1|3355; Aspni_NRRL3_1|3488; Aspni_NRRL3_1|3500; Aspni_NRRL3_1|10431; Aspni_NRRL3_1|10471; Aspni_NRRL3_1|10506; Aspni_NRRL3_1|4116; Aspni_NRRL3_1|4454; Aspni_NRRL3_1|4637; Aspni_NRRL3_1|10630; Aspni_NRRL3_1|4799; Aspni_NRRL3_1|4904; Aspni_NRRL3_1|5284; Aspni_NRRL3_1|5503; Aspni_NRRL3_1|5700; Aspni_NRRL3_1|…
GO:0043603|cellular amide metabolic process		GO	39	1961	79	9768	Over-represented	1.75219e-05	0.000387034	Aspni_NRRL3_1|11185; Aspni_NRRL3_1|1482; Aspni_NRRL3_1|1927; Aspni_NRRL3_1|2654; Aspni_NRRL3_1|3355; Aspni_NRRL3_1|3488; Aspni_NRRL3_1|3500; Aspni_NRRL3_1|10431; Aspni_NRRL3_1|10471; Aspni_NRRL3_1|10506; Aspni_NRRL3_1|3980; Aspni_NRRL3_1|4116; Aspni_NRRL3_1|4454; Aspni_NRRL3_1|4637; Aspni_NRRL3_1|10630; Aspni_NRRL3_1|4733; Aspni_NRRL3_1|4799; Aspni_NRRL3_1|4904; Aspni_NRRL3_1|5276; Aspni_NRRL3_1|…
GO:1990904|ribonucleoprotein complex		GO	38	1962	77	9770	Over-represented	2.40654e-05	0.000524927	Aspni_NRRL3_1|11185; Aspni_NRRL3_1|1482; Aspni_NRRL3_1|1927; Aspni_NRRL3_1|2441; Aspni_NRRL3_1|2654; Aspni_NRRL3_1|3355; Aspni_NRRL3_1|3488; Aspni_NRRL3_1|3500; Aspni_NRRL3_1|10431; Aspni_NRRL3_1|10471; Aspni_NRRL3_1|10506; Aspni_NRRL3_1|4116; Aspni_NRRL3_1|419; Aspni_NRRL3_1|4454; Aspni_NRRL3_1|4637; Aspni_NRRL3_1|10630; Aspni_NRRL3_1|4799; Aspni_NRRL3_1|4904; Aspni_NRRL3_1|515; Aspni_NRRL3_1|52…
GO:1901564|organonitrogen compound metabolic process		GO	155	1845	523	9324	Over-represented	3.63967e-05	0.000784103	Aspni_NRRL3_1|10022; Aspni_NRRL3_1|10080; Aspni_NRRL3_1|10167; Aspni_NRRL3_1|11185; Aspni_NRRL3_1|11191; Aspni_NRRL3_1|11193; Aspni_NRRL3_1|11424; Aspni_NRRL3_1|124; Aspni_NRRL3_1|10211; Aspni_NRRL3_1|1024; Aspni_NRRL3_1|1482; Aspni_NRRL3_1|1514; Aspni_NRRL3_1|1927; Aspni_NRRL3_1|1945; Aspni_NRRL3_1|2093; Aspni_NRRL3_1|2212; Aspni_NRRL3_1|2353; Aspni_NRRL3_1|2446; Aspni_NRRL3_1|2467; Aspni_NRRL3_…
GO:0043232|intracellular non-membrane-bounded organelle		GO	39	1961	86	9761	Over-represented	9.20808e-05	0.00194765	Aspni_NRRL3_1|11185; Aspni_NRRL3_1|1482; Aspni_NRRL3_1|1927; Aspni_NRRL3_1|2007; Aspni_NRRL3_1|2654; Aspni_NRRL3_1|3355; Aspni_NRRL3_1|3488; Aspni_NRRL3_1|3500; Aspni_NRRL3_1|10431; Aspni_NRRL3_1|10471; Aspni_NRRL3_1|10506; Aspni_NRRL3_1|4116; Aspni_NRRL3_1|4454; Aspni_NRRL3_1|4637; Aspni_NRRL3_1|4641; Aspni_NRRL3_1|10548; Aspni_NRRL3_1|10630; Aspni_NRRL3_1|4799; Aspni_NRRL3_1|4904; Aspni_NRRL3_1…
GO:0043228|non-membrane-bounded organelle		GO	39	1961	86	9761	Over-represented	9.20808e-05	0.00194765	Aspni_NRRL3_1|11185; Aspni_NRRL3_1|1482; Aspni_NRRL3_1|1927; Aspni_NRRL3_1|2007; Aspni_NRRL3_1|2654; Aspni_NRRL3_1|3355; Aspni_NRRL3_1|3488; Aspni_NRRL3_1|3500; Aspni_NRRL3_1|10431; Aspni_NRRL3_1|10471; Aspni_NRRL3_1|10506; Aspni_NRRL3_1|4116; Aspni_NRRL3_1|4454; Aspni_NRRL3_1|4637; Aspni_NRRL3_1|4641; Aspni_NRRL3_1|10548; Aspni_NRRL3_1|10630; Aspni_NRRL3_1|4799; Aspni_NRRL3_1|4904; Aspni_NRRL3_1…
GO:1901566|organonitrogen compound biosynthetic process		GO	55	1945	143	9704	Over-represented	0.000111378	0.00231375	Aspni_NRRL3_1|10022; Aspni_NRRL3_1|11185; Aspni_NRRL3_1|1482; Aspni_NRRL3_1|1927; Aspni_NRRL3_1|2353; Aspni_NRRL3_1|2654; Aspni_NRRL3_1|2709; Aspni_NRRL3_1|2932; Aspni_NRRL3_1|331; Aspni_NRRL3_1|3355; Aspni_NRRL3_1|3488; Aspni_NRRL3_1|3500; Aspni_NRRL3_1|10431; Aspni_NRRL3_1|10471; Aspni_NRRL3_1|10506; Aspni_NRRL3_1|3618; Aspni_NRRL3_1|4027; Aspni_NRRL3_1|4116; Aspni_NRRL3_1|4454; Aspni_NRRL3_1|4…
GO:0008152|metabolic process		GO	498	1502	2071	7776	Over-represented	0.000175392	0.00360069	Aspni_NRRL3_1|10016; Aspni_NRRL3_1|10020; Aspni_NRRL3_1|10022; Aspni_NRRL3_1|10055; Aspni_NRRL3_1|10071; Aspni_NRRL3_1|10074; Aspni_NRRL3_1|10080; Aspni_NRRL3_1|10131; Aspni_NRRL3_1|10132; Aspni_NRRL3_1|10167; Aspni_NRRL3_1|10177; Aspni_NRRL3_1|10186; Aspni_NRRL3_1|10209; Aspni_NRRL3_1|11185; Aspni_NRRL3_1|11191; Aspni_NRRL3_1|11193; Aspni_NRRL3_1|11226; Aspni_NRRL3_1|11250; Aspni_NRRL3_1|1127; A…
GO:0006325|chromatin organization		GO	12	1988	12	9835	Over-represented	0.000189185	0.00383869	Aspni_NRRL3_1|4495; Aspni_NRRL3_1|461; Aspni_NRRL3_1|5130; Aspni_NRRL3_1|5314; Aspni_NRRL3_1|5871; Aspni_NRRL3_1|6027; Aspni_NRRL3_1|6544; Aspni_NRRL3_1|6591; Aspni_NRRL3_1|8227; Aspni_NRRL3_1|10988; Aspni_NRRL3_1|9166; Aspni_NRRL3_1|9285
GO:0007165|signal transduction		GO	20	1980	31	9816	Over-represented	0.000199167	0.00399478	Aspni_NRRL3_1|10022; Aspni_NRRL3_1|10057; Aspni_NRRL3_1|11190; Aspni_NRRL3_1|11226; Aspni_NRRL3_1|1500; Aspni_NRRL3_1|1992; Aspni_NRRL3_1|1994; Aspni_NRRL3_1|10351; Aspni_NRRL3_1|3824; Aspni_NRRL3_1|3829; Aspni_NRRL3_1|4623; Aspni_NRRL3_1|4852; Aspni_NRRL3_1|5163; Aspni_NRRL3_1|5405; Aspni_NRRL3_1|5568; Aspni_NRRL3_1|5569; Aspni_NRRL3_1|6005; Aspni_NRRL3_1|6108; Aspni_NRRL3_1|7507; Aspni_NRRL3_1|…
GO:0042623|ATPase activity, coupled		GO	24	1976	44	9803	Over-represented	0.000234468	0.00464939	Aspni_NRRL3_1|11125; Aspni_NRRL3_1|11579; Aspni_NRRL3_1|1332; Aspni_NRRL3_1|136; Aspni_NRRL3_1|1380; Aspni_NRRL3_1|1961; Aspni_NRRL3_1|2188; Aspni_NRRL3_1|2454; Aspni_NRRL3_1|10402; Aspni_NRRL3_1|2650; Aspni_NRRL3_1|5447; Aspni_NRRL3_1|5887; Aspni_NRRL3_1|5950; Aspni_NRRL3_1|6536; Aspni_NRRL3_1|7312; Aspni_NRRL3_1|8437; Aspni_NRRL3_1|8600; Aspni_NRRL3_1|8896; Aspni_NRRL3_1|8942; Aspni_NRRL3_1|902…
GO:0035556|intracellular signal transduction		GO	14	1986	18	9829	Over-represented	0.000330766	0.00648524	Aspni_NRRL3_1|10022; Aspni_NRRL3_1|10057; Aspni_NRRL3_1|11226; Aspni_NRRL3_1|1500; Aspni_NRRL3_1|10351; Aspni_NRRL3_1|3829; Aspni_NRRL3_1|4623; Aspni_NRRL3_1|4852; Aspni_NRRL3_1|5163; Aspni_NRRL3_1|5568; Aspni_NRRL3_1|5569; Aspni_NRRL3_1|6005; Aspni_NRRL3_1|6108; Aspni_NRRL3_1|8186
GO:0017111|nucleoside-triphosphatase activity		GO	53	1947	143	9704	Over-represented	0.000331518	0.00642776	Aspni_NRRL3_1|10035; Aspni_NRRL3_1|11090; Aspni_NRRL3_1|11125; Aspni_NRRL3_1|11190; Aspni_NRRL3_1|11579; Aspni_NRRL3_1|11657; Aspni_NRRL3_1|1332; Aspni_NRRL3_1|136; Aspni_NRRL3_1|1380; Aspni_NRRL3_1|1961; Aspni_NRRL3_1|1967; Aspni_NRRL3_1|2118; Aspni_NRRL3_1|2188; Aspni_NRRL3_1|2454; Aspni_NRRL3_1|2517; Aspni_NRRL3_1|10402; Aspni_NRRL3_1|10415; Aspni_NRRL3_1|2650; Aspni_NRRL3_1|3523; Aspni_NRRL3_…
GO:0016887|ATPase activity		GO	31	1969	68	9779	Over-represented	0.000372551	0.00714398	Aspni_NRRL3_1|11125; Aspni_NRRL3_1|11579; Aspni_NRRL3_1|1332; Aspni_NRRL3_1|136; Aspni_NRRL3_1|1380; Aspni_NRRL3_1|1961; Aspni_NRRL3_1|2188; Aspni_NRRL3_1|2454; Aspni_NRRL3_1|10402; Aspni_NRRL3_1|2650; Aspni_NRRL3_1|3585; Aspni_NRRL3_1|3738; Aspni_NRRL3_1|4417; Aspni_NRRL3_1|5447; Aspni_NRRL3_1|5887; Aspni_NRRL3_1|5950; Aspni_NRRL3_1|6413; Aspni_NRRL3_1|6536; Aspni_NRRL3_1|6592; Aspni_NRRL3_1|731…
GO:0032553|ribonucleotide binding		GO	138	1862	484	9363	Over-represented	0.000424488	0.00805143	Aspni_NRRL3_1|1000; Aspni_NRRL3_1|10035; Aspni_NRRL3_1|11090; Aspni_NRRL3_1|11125; Aspni_NRRL3_1|11190; Aspni_NRRL3_1|11191; Aspni_NRRL3_1|11348; Aspni_NRRL3_1|11534; Aspni_NRRL3_1|11561; Aspni_NRRL3_1|11579; Aspni_NRRL3_1|11657; Aspni_NRRL3_1|11832; Aspni_NRRL3_1|1332; Aspni_NRRL3_1|136; Aspni_NRRL3_1|1380; Aspni_NRRL3_1|1532; Aspni_NRRL3_1|1552; Aspni_NRRL3_1|1945; Aspni_NRRL3_1|1961; Aspni_NRR…
GO:0016462|pyrophosphatase activity		GO	53	1947	147	9700	Over-represented	0.000554048	0.0103959	Aspni_NRRL3_1|10035; Aspni_NRRL3_1|11090; Aspni_NRRL3_1|11125; Aspni_NRRL3_1|11190; Aspni_NRRL3_1|11579; Aspni_NRRL3_1|11657; Aspni_NRRL3_1|1332; Aspni_NRRL3_1|136; Aspni_NRRL3_1|1380; Aspni_NRRL3_1|1961; Aspni_NRRL3_1|1967; Aspni_NRRL3_1|2118; Aspni_NRRL3_1|2188; Aspni_NRRL3_1|2454; Aspni_NRRL3_1|2517; Aspni_NRRL3_1|10402; Aspni_NRRL3_1|10415; Aspni_NRRL3_1|2650; Aspni_NRRL3_1|3523; Aspni_NRRL3_…
GO:0035639|purine ribonucleoside triphosphate binding		GO	128	1872	447	9400	Over-represented	0.000605492	0.0112403	Aspni_NRRL3_1|1000; Aspni_NRRL3_1|10035; Aspni_NRRL3_1|11090; Aspni_NRRL3_1|11125; Aspni_NRRL3_1|11190; Aspni_NRRL3_1|11191; Aspni_NRRL3_1|11534; Aspni_NRRL3_1|11561; Aspni_NRRL3_1|11579; Aspni_NRRL3_1|11657; Aspni_NRRL3_1|1332; Aspni_NRRL3_1|136; Aspni_NRRL3_1|1380; Aspni_NRRL3_1|1532; Aspni_NRRL3_1|1552; Aspni_NRRL3_1|1945; Aspni_NRRL3_1|1961; Aspni_NRRL3_1|1967; Aspni_NRRL3_1|1997; Aspni_NRRL3…
GO:0042626|ATPase activity, coupled to transmembrane movement of substances		GO	21	1979	38	9809	Over-represented	0.000633568	0.0114568	Aspni_NRRL3_1|11125; Aspni_NRRL3_1|11579; Aspni_NRRL3_1|1332; Aspni_NRRL3_1|136; Aspni_NRRL3_1|1380; Aspni_NRRL3_1|1961; Aspni_NRRL3_1|2188; Aspni_NRRL3_1|2454; Aspni_NRRL3_1|2650; Aspni_NRRL3_1|5447; Aspni_NRRL3_1|5887; Aspni_NRRL3_1|6536; Aspni_NRRL3_1|7312; Aspni_NRRL3_1|8437; Aspni_NRRL3_1|8600; Aspni_NRRL3_1|8896; Aspni_NRRL3_1|8942; Aspni_NRRL3_1|902; Aspni_NRRL3_1|9159; Aspni_NRRL3_1|9513;…
GO:0015399|primary active transmembrane transporter activity		GO	21	1979	38	9809	Over-represented	0.000633568	0.0114568	Aspni_NRRL3_1|11125; Aspni_NRRL3_1|11579; Aspni_NRRL3_1|1332; Aspni_NRRL3_1|136; Aspni_NRRL3_1|1380; Aspni_NRRL3_1|1961; Aspni_NRRL3_1|2188; Aspni_NRRL3_1|2454; Aspni_NRRL3_1|2650; Aspni_NRRL3_1|5447; Aspni_NRRL3_1|5887; Aspni_NRRL3_1|6536; Aspni_NRRL3_1|7312; Aspni_NRRL3_1|8437; Aspni_NRRL3_1|8600; Aspni_NRRL3_1|8896; Aspni_NRRL3_1|8942; Aspni_NRRL3_1|902; Aspni_NRRL3_1|9159; Aspni_NRRL3_1|9513;…
GO:0015405|P-P-bond-hydrolysis-driven transmembrane transporter activity		GO	21	1979	38	9809	Over-represented	0.000633568	0.0114568	Aspni_NRRL3_1|11125; Aspni_NRRL3_1|11579; Aspni_NRRL3_1|1332; Aspni_NRRL3_1|136; Aspni_NRRL3_1|1380; Aspni_NRRL3_1|1961; Aspni_NRRL3_1|2188; Aspni_NRRL3_1|2454; Aspni_NRRL3_1|2650; Aspni_NRRL3_1|5447; Aspni_NRRL3_1|5887; Aspni_NRRL3_1|6536; Aspni_NRRL3_1|7312; Aspni_NRRL3_1|8437; Aspni_NRRL3_1|8600; Aspni_NRRL3_1|8896; Aspni_NRRL3_1|8942; Aspni_NRRL3_1|902; Aspni_NRRL3_1|9159; Aspni_NRRL3_1|9513;…
GO:0043492|ATPase activity, coupled to movement of substances		GO	21	1979	38	9809	Over-represented	0.000633568	0.0114568	Aspni_NRRL3_1|11125; Aspni_NRRL3_1|11579; Aspni_NRRL3_1|1332; Aspni_NRRL3_1|136; Aspni_NRRL3_1|1380; Aspni_NRRL3_1|1961; Aspni_NRRL3_1|2188; Aspni_NRRL3_1|2454; Aspni_NRRL3_1|2650; Aspni_NRRL3_1|5447; Aspni_NRRL3_1|5887; Aspni_NRRL3_1|6536; Aspni_NRRL3_1|7312; Aspni_NRRL3_1|8437; Aspni_NRRL3_1|8600; Aspni_NRRL3_1|8896; Aspni_NRRL3_1|8942; Aspni_NRRL3_1|902; Aspni_NRRL3_1|9159; Aspni_NRRL3_1|9513;…
GO:0016817|hydrolase activity, acting on acid anhydrides		GO	54	1946	152	9695	Over-represented	0.000667661	0.0117684	Aspni_NRRL3_1|10035; Aspni_NRRL3_1|11090; Aspni_NRRL3_1|11125; Aspni_NRRL3_1|11190; Aspni_NRRL3_1|11579; Aspni_NRRL3_1|11657; Aspni_NRRL3_1|1332; Aspni_NRRL3_1|136; Aspni_NRRL3_1|1380; Aspni_NRRL3_1|1961; Aspni_NRRL3_1|1967; Aspni_NRRL3_1|2118; Aspni_NRRL3_1|2188; Aspni_NRRL3_1|2454; Aspni_NRRL3_1|2517; Aspni_NRRL3_1|10402; Aspni_NRRL3_1|10415; Aspni_NRRL3_1|2650; Aspni_NRRL3_1|3523; Aspni_NRRL3_…
GO:0005622|intracellular		GO	24	1976	48	9799	Over-represented	0.000685482	0.0119617	Aspni_NRRL3_1|11185; Aspni_NRRL3_1|1482; Aspni_NRRL3_1|3488; Aspni_NRRL3_1|3500; Aspni_NRRL3_1|4116; Aspni_NRRL3_1|4454; Aspni_NRRL3_1|10630; Aspni_NRRL3_1|4799; Aspni_NRRL3_1|4904; Aspni_NRRL3_1|5142; Aspni_NRRL3_1|5284; Aspni_NRRL3_1|5503; Aspni_NRRL3_1|5700; Aspni_NRRL3_1|5759; Aspni_NRRL3_1|609; Aspni_NRRL3_1|8101; Aspni_NRRL3_1|7032; Aspni_NRRL3_1|7775; Aspni_NRRL3_1|10928; Aspni_NRRL3_1|825…
GO:0017076|purine nucleotide binding		GO	130	1870	459	9388	Over-represented	0.000849395	0.0146752	Aspni_NRRL3_1|1000; Aspni_NRRL3_1|10035; Aspni_NRRL3_1|11090; Aspni_NRRL3_1|11125; Aspni_NRRL3_1|11190; Aspni_NRRL3_1|11191; Aspni_NRRL3_1|11534; Aspni_NRRL3_1|11561; Aspni_NRRL3_1|11579; Aspni_NRRL3_1|11657; Aspni_NRRL3_1|1332; Aspni_NRRL3_1|136; Aspni_NRRL3_1|1380; Aspni_NRRL3_1|1532; Aspni_NRRL3_1|1552; Aspni_NRRL3_1|1945; Aspni_NRRL3_1|1961; Aspni_NRRL3_1|1967; Aspni_NRRL3_1|1997; Aspni_NRRL3…
GO:0016818|hydrolase activity, acting on acid anhydrides, in phosphorus-containing anhydrides		GO	53	1947	150	9697	Over-represented	0.000860661	0.0147241	Aspni_NRRL3_1|10035; Aspni_NRRL3_1|11090; Aspni_NRRL3_1|11125; Aspni_NRRL3_1|11190; Aspni_NRRL3_1|11579; Aspni_NRRL3_1|11657; Aspni_NRRL3_1|1332; Aspni_NRRL3_1|136; Aspni_NRRL3_1|1380; Aspni_NRRL3_1|1961; Aspni_NRRL3_1|1967; Aspni_NRRL3_1|2118; Aspni_NRRL3_1|2188; Aspni_NRRL3_1|2454; Aspni_NRRL3_1|2517; Aspni_NRRL3_1|10402; Aspni_NRRL3_1|10415; Aspni_NRRL3_1|2650; Aspni_NRRL3_1|3523; Aspni_NRRL3_…
GO:0097367|carbohydrate derivative binding		GO	138	1862	494	9353	Over-represented	0.00103093	0.0174658	Aspni_NRRL3_1|1000; Aspni_NRRL3_1|10035; Aspni_NRRL3_1|11090; Aspni_NRRL3_1|11125; Aspni_NRRL3_1|11190; Aspni_NRRL3_1|11191; Aspni_NRRL3_1|11348; Aspni_NRRL3_1|11534; Aspni_NRRL3_1|11561; Aspni_NRRL3_1|11579; Aspni_NRRL3_1|11657; Aspni_NRRL3_1|11832; Aspni_NRRL3_1|1332; Aspni_NRRL3_1|136; Aspni_NRRL3_1|1380; Aspni_NRRL3_1|1532; Aspni_NRRL3_1|1552; Aspni_NRRL3_1|1945; Aspni_NRRL3_1|1961; Aspni_NRR…
GO:0032555|purine ribonucleotide binding		GO	129	1871	459	9388	Over-represented	0.00125336	0.02103	Aspni_NRRL3_1|1000; Aspni_NRRL3_1|10035; Aspni_NRRL3_1|11090; Aspni_NRRL3_1|11125; Aspni_NRRL3_1|11190; Aspni_NRRL3_1|11191; Aspni_NRRL3_1|11534; Aspni_NRRL3_1|11561; Aspni_NRRL3_1|11579; Aspni_NRRL3_1|11657; Aspni_NRRL3_1|1332; Aspni_NRRL3_1|136; Aspni_NRRL3_1|1380; Aspni_NRRL3_1|1532; Aspni_NRRL3_1|1552; Aspni_NRRL3_1|1945; Aspni_NRRL3_1|1961; Aspni_NRRL3_1|1967; Aspni_NRRL3_1|1997; Aspni_NRRL3…
GO:0044444|cytoplasmic part		GO	61	1939	183	9664	Over-represented	0.00130717	0.021724	Aspni_NRRL3_1|10016; Aspni_NRRL3_1|11185; Aspni_NRRL3_1|11424; Aspni_NRRL3_1|11562; Aspni_NRRL3_1|11589; Aspni_NRRL3_1|1482; Aspni_NRRL3_1|1927; Aspni_NRRL3_1|2369; Aspni_NRRL3_1|2654; Aspni_NRRL3_1|3355; Aspni_NRRL3_1|3488; Aspni_NRRL3_1|3500; Aspni_NRRL3_1|3521; Aspni_NRRL3_1|3581; Aspni_NRRL3_1|10431; Aspni_NRRL3_1|10434; Aspni_NRRL3_1|10450; Aspni_NRRL3_1|10471; Aspni_NRRL3_1|10506; Aspni_NRR…
GO:0003743|translation initiation factor activity		GO	8	1992	7	9840	Over-represented	0.00136122	0.0224088	Aspni_NRRL3_1|3108; Aspni_NRRL3_1|434; Aspni_NRRL3_1|5271; Aspni_NRRL3_1|10667; Aspni_NRRL3_1|3376; Aspni_NRRL3_1|676; Aspni_NRRL3_1|9096; Aspni_NRRL3_1|9313
GO:0006413|translational initiation		GO	7	1993	5	9842	Over-represented	0.00138982	0.0226657	Aspni_NRRL3_1|3108; Aspni_NRRL3_1|434; Aspni_NRRL3_1|5271; Aspni_NRRL3_1|3376; Aspni_NRRL3_1|676; Aspni_NRRL3_1|9096; Aspni_NRRL3_1|9313
GO:0003723|RNA binding		GO	30	1970	73	9774	Over-represented	0.00206965	0.0334402	Aspni_NRRL3_1|11185; Aspni_NRRL3_1|1154; Aspni_NRRL3_1|1555; Aspni_NRRL3_1|1945; Aspni_NRRL3_1|3108; Aspni_NRRL3_1|10431; Aspni_NRRL3_1|3671; Aspni_NRRL3_1|4115; Aspni_NRRL3_1|434; Aspni_NRRL3_1|4436; Aspni_NRRL3_1|4777; Aspni_NRRL3_1|4798; Aspni_NRRL3_1|5131; Aspni_NRRL3_1|5142; Aspni_NRRL3_1|515; Aspni_NRRL3_1|5271; Aspni_NRRL3_1|5501; Aspni_NRRL3_1|5712; Aspni_NRRL3_1|10667; Aspni_NRRL3_1|6062…
GO:0016705|oxidoreductase activity, acting on paired donors, with incorporation or reduction of molecular oxygen		GO	17	1983	173	9674	Under-represented	0.00233061	0.0373112	Aspni_NRRL3_1|10020; Aspni_NRRL3_1|10132; Aspni_NRRL3_1|11832; Aspni_NRRL3_1|1353; Aspni_NRRL3_1|10259; Aspni_NRRL3_1|2178; Aspni_NRRL3_1|2819; Aspni_NRRL3_1|3033; Aspni_NRRL3_1|3504; Aspni_NRRL3_1|5485; Aspni_NRRL3_1|3403; Aspni_NRRL3_1|7455; Aspni_NRRL3_1|7576; Aspni_NRRL3_1|11030; Aspni_NRRL3_1|9477; Aspni_NRRL3_1|9498; Aspni_NRRL3_1|9900
GO:0016570|histone modification		GO	7	1993	6	9841	Over-represented	0.00257403	0.0406487	Aspni_NRRL3_1|4495; Aspni_NRRL3_1|461; Aspni_NRRL3_1|5314; Aspni_NRRL3_1|5871; Aspni_NRRL3_1|6027; Aspni_NRRL3_1|6544; Aspni_NRRL3_1|10988
GO:0016569|covalent chromatin modification		GO	7	1993	6	9841	Over-represented	0.00257403	0.0406487	Aspni_NRRL3_1|4495; Aspni_NRRL3_1|461; Aspni_NRRL3_1|5314; Aspni_NRRL3_1|5871; Aspni_NRRL3_1|6027; Aspni_NRRL3_1|6544; Aspni_NRRL3_1|10988
GO:0016043|cellular component organization		GO	31	1969	80	9767	Over-represented	0.00318465	0.0496179	Aspni_NRRL3_1|11172; Aspni_NRRL3_1|11197; Aspni_NRRL3_1|1546; Aspni_NRRL3_1|2007; Aspni_NRRL3_1|2424; Aspni_NRRL3_1|3601; Aspni_NRRL3_1|3627; Aspni_NRRL3_1|4495; Aspni_NRRL3_1|461; Aspni_NRRL3_1|4673; Aspni_NRRL3_1|5130; Aspni_NRRL3_1|5312; Aspni_NRRL3_1|5314; Aspni_NRRL3_1|5530; Aspni_NRRL3_1|5871; Aspni_NRRL3_1|6027; Aspni_NRRL3_1|6543; Aspni_NRRL3_1|6544; Aspni_NRRL3_1|6591; Aspni_NRRL3_1|8165…
Small Secreted Protein	Has a secretion signal and is <= 300 amino acids	signalp	21	1979	272	9575	Under-represented	3.72842e-06	7.45684e-06	Aspni_NRRL3_1|10085; Aspni_NRRL3_1|10217; Aspni_NRRL3_1|10463; Aspni_NRRL3_1|10482; Aspni_NRRL3_1|11160; Aspni_NRRL3_1|11477; Aspni_NRRL3_1|1286; Aspni_NRRL3_1|130; Aspni_NRRL3_1|1648; Aspni_NRRL3_1|2050; Aspni_NRRL3_1|2811; Aspni_NRRL3_1|3662; Aspni_NRRL3_1|4190; Aspni_NRRL3_1|5991; Aspni_NRRL3_1|6717; Aspni_NRRL3_1|679; Aspni_NRRL3_1|7375; Aspni_NRRL3_1|7483; Aspni_NRRL3_1|7491; Aspni_NRRL3_1|7…
Has secretion signal		signalp	116	1884	956	8891	Under-represented	5.55803e-06	5.55803e-06	Aspni_NRRL3_1|10085; Aspni_NRRL3_1|10115; Aspni_NRRL3_1|10131; Aspni_NRRL3_1|10199; Aspni_NRRL3_1|10217; Aspni_NRRL3_1|10463; Aspni_NRRL3_1|10465; Aspni_NRRL3_1|10482; Aspni_NRRL3_1|10551; Aspni_NRRL3_1|10643; Aspni_NRRL3_1|10745; Aspni_NRRL3_1|10748; Aspni_NRRL3_1|11013; Aspni_NRRL3_1|11160; Aspni_NRRL3_1|11424; Aspni_NRRL3_1|11441; Aspni_NRRL3_1|11445; Aspni_NRRL3_1|11477; Aspni_NRRL3_1|11738; …
Fungal Specific TF		TF	161	1839	337	9510	Over-represented	4.03289e-06	8.06578e-05	Aspni_NRRL3_1|10024; Aspni_NRRL3_1|10044; Aspni_NRRL3_1|10055; Aspni_NRRL3_1|10074; Aspni_NRRL3_1|10177; Aspni_NRRL3_1|10192; Aspni_NRRL3_1|11250; Aspni_NRRL3_1|11466; Aspni_NRRL3_1|11483; Aspni_NRRL3_1|11495; Aspni_NRRL3_1|11708; Aspni_NRRL3_1|11788; Aspni_NRRL3_1|1179; Aspni_NRRL3_1|11835; Aspni_NRRL3_1|1200; Aspni_NRRL3_1|123; Aspni_NRRL3_1|1276; Aspni_NRRL3_1|1278; Aspni_NRRL3_1|1293; Aspni_N…
Annotated as Transcription Factor		TF	217	1783	446	9401	Over-represented	4.09238e-06	4.09238e-05	Aspni_NRRL3_1|10024; Aspni_NRRL3_1|10044; Aspni_NRRL3_1|10055; Aspni_NRRL3_1|10074; Aspni_NRRL3_1|10177; Aspni_NRRL3_1|10192; Aspni_NRRL3_1|1109; Aspni_NRRL3_1|11250; Aspni_NRRL3_1|11466; Aspni_NRRL3_1|11466; Aspni_NRRL3_1|11483; Aspni_NRRL3_1|11495; Aspni_NRRL3_1|11708; Aspni_NRRL3_1|11788; Aspni_NRRL3_1|1179; Aspni_NRRL3_1|11835; Aspni_NRRL3_1|1200; Aspni_NRRL3_1|123; Aspni_NRRL3_1|1276; Aspni_…
C2H2 zinc finger		TF	18	1982	32	9815	Over-represented	0.000970934	0.0064729	Aspni_NRRL3_1|11466; Aspni_NRRL3_1|1880; Aspni_NRRL3_1|2101; Aspni_NRRL3_1|2839; Aspni_NRRL3_1|2845; Aspni_NRRL3_1|3092; Aspni_NRRL3_1|4334; Aspni_NRRL3_1|4352; Aspni_NRRL3_1|10641; Aspni_NRRL3_1|5825; Aspni_NRRL3_1|1706; Aspni_NRRL3_1|6821; Aspni_NRRL3_1|7038; Aspni_NRRL3_1|7835; Aspni_NRRL3_1|10902; Aspni_NRRL3_1|8316; Aspni_NRRL3_1|8673; Aspni_NRRL3_1|9879
bZIP		TF	7	1993	7	9840	Over-represented	0.0044029	0.0220145	Aspni_NRRL3_1|1109; Aspni_NRRL3_1|2269; Aspni_NRRL3_1|2947; Aspni_NRRL3_1|4695; Aspni_NRRL3_1|5704; Aspni_NRRL3_1|8189; Aspni_NRRL3_1|9501
